# Supplementary material for: Integration of multimodal data in the developing tooth reveals candidate regulatory loci driving human odontogenic phenotypes
Source: Front Dent Med. Author manuscript; Available in PMC 2023 Apr 6. (PMC10078798; doi:10.3389/fdmed.2022.1009264)
Supplement: Table S13 [file NIHMS1880454-supplement-Table_S13.xlsx]

## Sheet: Sheet1
gene	avg_logFC	p_val_adj	cluster	Cluster_score	TSEs	TSE_Score	ModuleColor	Module_Score	Known_Dental_DO_gene	EnhancerTargetGene	KOMP_KO	KOMP_CF_Pheno_gene	KOMP_Dental_Pheno_gene	Validated_VISTA_score	GWAS_Score	DEG_Score	Score	scoredecile
Runx2	0.705327	1.86e-40	Mesenchyme	2	10	4	red	2	1	0	0	0	0	1	1	1	11	10
Cxcl14	0.522327	4.35e-27	Mesenchyme	2	10	4	green	3	0	0	0	0	0	0	1	0	10	10
Six2	0.607819	1.43e-31	Mesenchyme	2	6	3	yellow	3	0	0	0	0	0	0	1	1	10	10
Usp24	0	1	none	0	15	4	salmon	2	0	0	1	0	0	1	1	1	9	10
Lmo4	0.71121	5.28e-26	Perivascular Cells	2	13	4	red	2	0	0	0	0	0	1	0	0	9	10
Robo1	0.918912	1.29e-112	Enamel Knot	2	12	4	purple	1	0	0	1	0	0	1	1	0	9	10
Tril	0.503854	1.98e-15	Mesenchyme	2	10	4	lightgreen	1	0	0	0	0	0	1	1	0	9	10
Creb5	0	1	none	0	9	4	blue	2	0	0	0	0	0	1	1	1	9	10
Bcl11a	0.828665	2.02e-59	Epithelium	2	8	4	magenta	2	0	0	0	0	0	0	1	0	9	10
Gas1	0.700365	2.16e-22	Mesenchyme	2	8	4	greenyellow	2	0	0	0	0	0	0	1	0	9	10
Sox11	1.36336	3.72e-111	Epithelium	2	8	4	green	3	1	0	0	0	0	0	0	0	9	10
Twist1	1.21561	2.51e-94	Mesenchyme	2	8	4	purple	1	1	0	0	0	0	1	1	0	9	10
Clic5	0	1	none	0	7	4	green	3	0	0	1	0	0	1	1	0	9	10
Cxcl12	0.755924	1.28e-37	Mesenchyme	2	7	4	green	3	0	0	1	0	0	0	0	0	9	10
Lrig3	0	1	none	0	7	4	yellow	3	0	0	0	0	0	1	0	1	9	10
Msx2	0.603294	1.16e-45	Enamel Knot	2	7	4	red	2	1	0	0	0	0	0	1	0	9	10
Rasl11b	0.507799	2.17e-43	Enamel Knot	2	7	4	blue	2	0	0	0	0	0	1	0	0	9	10
Slc25a21	0	1	none	0	7	4	green	3	0	0	1	1	1	0	1	1	9	10
Wif1	0.85177	1.39e-36	Enamel Knot	2	6	3	red	2	0	0	0	0	0	1	1	0	9	10
Llph	0.670921	1.94e-53	Epithelium	2	5	3	greenyellow	2	0	0	0	0	0	1	1	0	9	10
Prrx1	1.55206	1.43e-98	Mesenchyme	2	5	3	green	3	0	0	0	0	0	0	1	0	9	10
Ptprd	0.679478	4.73e-27	Mesenchyme	2	5	3	green	3	0	0	1	0	0	0	1	0	9	10
Zfhx4	0.759056	2.23e-44	Mesenchyme	2	4	2	yellow	3	0	0	0	0	0	1	1	0	9	10
Foxf1	0.733706	2.3e-31	Mesenchyme	2	2	1	yellow	3	0	0	0	0	0	1	1	1	9	10
Psmd7	0	1	none	0	14	4	blue	2	1	0	0	0	0	1	1	0	8	10
Slc4a3	0	1	none	0	14	4	yellow	3	0	0	0	0	0	1	0	0	8	10
Bnc2	0	1	none	0	12	4	greenyellow	2	0	0	1	0	0	0	1	1	8	10
Sorl1	0	1	none	0	10	4	lightyellow	3	0	0	1	0	0	1	0	0	8	10
Tbx3	0.634849	8.94e-51	Mesenchyme	2	10	4	black	1	1	0	0	0	0	0	1	0	8	10
Aff3	0	1	none	0	8	4	blue	2	0	0	1	1	1	0	1	1	8	10
Cdh11	1.0212	5.72e-65	Mesenchyme	2	8	4	pink	0	1	0	1	0	0	1	1	0	8	10
Gli3	0	1	none	0	8	4	black	1	1	0	0	0	0	1	1	1	8	10
Jarid2	0.584718	1.13e-39	Enamel Knot	2	7	4	lightcyan	2	0	0	1	0	0	0	0	0	8	10
Rpgrip1l	0	1	none	0	7	4	darkorange	2	1	0	1	0	0	1	1	0	8	10
Sox6	0	1	none	0	7	4	magenta	2	0	0	0	0	0	1	1	0	8	10
Eif3h	0.551358	6.84e-36	Epithelium	2	6	3	blue	2	0	0	1	0	0	0	1	0	8	10
Gja1	1.34284	4.7e-171	Enamel Knot	2	6	3	red	2	1	0	0	0	0	0	1	0	8	10
Hmga2	0	1	none	0	6	3	lightcyan	2	1	0	0	0	0	1	1	1	8	10
Mn1	0	1	none	0	6	3	green	3	0	0	0	0	0	1	1	0	8	10
Stx18	0	1	none	0	6	3	yellow	3	0	0	1	1	0	1	1	0	8	10
Zfhx3	0.690397	7.46e-55	Epithelium	2	6	3	blue	2	1	0	0	0	0	0	1	0	8	10
Bicc1	0.502451	5.93e-21	Mesenchyme	2	5	3	blue	2	0	0	1	0	0	0	1	0	8	10
Bmp7	0.754334	4.21e-85	Enamel Knot	2	5	3	yellow	3	1	0	1	0	0	0	0	0	8	10
Kctd12	0.528832	5.3e-27	Mesenchyme	2	5	3	yellow	3	0	0	0	0	0	0	0	0	8	10
Lhx8	0.769635	8.7e-63	Mesenchyme	2	4	2	yellow	3	0	0	0	0	0	0	1	0	8	10
Maf	0.763596	6.99e-23	Enamel Knot	2	4	2	yellow	3	0	0	1	0	0	0	0	1	8	10
Smyd3	0.832182	1.36e-71	Enamel Knot	2	4	2	yellow	3	0	0	0	0	0	0	1	0	8	10
Barx1	1.40608	4.3e-71	Mesenchyme	2	3	2	red	2	0	0	0	0	0	1	0	1	8	10
Frem1	0.898039	2.8e-121	Enamel Knot	2	3	2	magenta	2	0	0	0	0	0	0	1	1	8	10
Osr1	0.503194	9.23e-21	Mesenchyme	2	3	2	magenta	2	0	0	0	0	0	1	1	0	8	10
Sfrp1	0.829323	5.99e-31	Mesenchyme	2	3	2	yellow	3	0	0	1	0	0	0	1	0	8	10
Pax9	0.74808	3.84e-42	Mesenchyme	2	2	1	yellow	3	1	0	0	0	0	0	1	1	8	10
Sema3d	0.572504	2.4e-44	Epithelium	2	2	1	green	3	0	0	1	0	0	1	1	0	8	10
Sox9	0.547379	1.24e-25	Epithelium	2	2	1	green	3	1	0	0	0	0	1	1	0	8	10
Tbx1	1.26438	7.45e-140	Enamel Knot	2	1	1	magenta	2	1	0	0	0	0	1	1	1	8	10
Bcl11b	0.921297	3.71e-73	Epithelium	2	15	4	purple	1	1	0	1	0	0	0	0	0	7	10
Alx4	0	1	none	0	14	4	yellow	3	1	0	0	0	0	0	0	0	7	10
Cdc5l	0	1	none	0	10	4	blue	2	0	0	1	1	0	0	1	0	7	10
Runx1	0	1	none	0	10	4	yellow	3	1	0	0	0	0	0	0	0	7	10
Nrp2	0.948185	8.81e-34	Other Blood Cells	1	8	4	red	2	0	0	0	0	0	0	0	0	7	10
Runx1t1	0	1	none	0	8	4	purple	1	0	0	1	0	0	1	1	0	7	10
Slit3	0	1	none	0	8	4	greenyellow	2	0	0	0	0	0	0	0	1	7	10
Tenm3	0	1	none	0	8	4	greenyellow	2	0	0	0	0	0	0	1	0	7	10
Alx1	0	1	none	0	7	4	red	2	0	0	0	0	0	0	1	0	7	10
Cdh5	2.74357	0	Endothelium	1	7	4	blue	2	0	0	0	0	0	0	0	0	7	10
Efna5	0	1	none	0	7	4	yellow	3	0	0	1	0	0	0	0	0	7	10
Epha4	0	1	none	0	7	4	magenta	2	0	0	0	0	0	0	1	0	7	10
Sulf1	0	1	none	0	7	4	yellow	3	0	0	0	0	0	0	0	0	7	10
Thbs2	0	1	none	0	7	4	green	3	0	0	0	0	0	0	0	0	7	10
Dicer1	0	1	none	0	6	3	lightyellow	3	0	0	1	1	0	0	1	0	7	10
Dlk1	1.08674	3.56e-40	Perivascular Cells	2	6	3	magenta	2	0	0	1	0	0	0	0	0	7	10
Erg	0.707765	1.9e-59	Endothelium	1	6	3	blue	2	0	0	1	0	0	0	1	0	7	10
Ldb2	0.897198	1.07e-79	Endothelium	1	6	3	magenta	2	0	0	0	0	0	0	1	0	7	10
Lnx1	0	1	none	0	6	3	green	3	0	0	0	0	0	1	0	0	7	10
Sulf2	0	1	none	0	6	3	blue	2	0	0	0	0	0	1	1	0	7	10
Wnt5a	0.627995	1.98e-33	Mesenchyme	2	6	3	red	2	1	0	0	0	0	0	0	0	7	10
Asb1	0	1	none	0	5	3	green	3	0	0	1	0	0	1	0	0	7	10
Fbxo31	0	1	none	0	5	3	greenyellow	2	0	0	1	0	0	1	1	0	7	10
Glis1	0	1	none	0	5	3	green	3	0	0	0	0	0	0	1	0	7	10
Lama4	1.12835	3.45e-104	Endothelium	1	5	3	green	3	0	0	1	0	0	0	0	0	7	10
Slc25a13	0	1	none	0	5	3	green	3	0	0	1	0	0	1	0	0	7	10
Sox5	0.560261	9.06e-37	Perivascular Cells	2	5	3	purple	1	1	0	0	0	0	1	0	0	7	10
Tmem132c	0	1	none	0	5	3	yellow	3	0	0	0	0	0	0	1	0	7	10
Ebf1	1.01027	2.99e-27	Perivascular Cells	2	4	2	green	3	0	0	1	0	0	0	0	0	7	10
Ntrk2	0.660819	8.69e-31	Epithelium	2	4	2	red	2	1	0	1	0	0	0	1	0	7	10
Osr2	0.729264	8.33e-39	Mesenchyme	2	4	2	darkorange	2	0	0	0	0	0	0	1	0	7	10
Sema3a	0.541805	2.33e-17	Mesenchyme	2	4	2	green	3	1	0	0	0	0	0	0	0	7	10
Sfrp2	1.2586	2.01e-59	Mesenchyme	2	4	2	yellow	3	0	0	1	0	0	0	0	0	7	10
Utrn	0.503211	1.13e-27	Endothelium	1	4	2	lightyellow	3	0	0	0	0	0	0	1	0	7	10
Zeb2	0.835536	2.95e-41	Mesenchyme	2	4	2	red	2	1	0	0	0	0	0	1	0	7	10
Agap1	0.704394	1.51e-70	Enamel Knot	2	3	2	brown	0	0	0	1	1	1	1	1	1	7	10
Amotl1	0.529522	4.27e-25	Epithelium	2	3	2	turquoise	2	0	0	1	0	0	0	1	0	7	10
Ctnnb1	0.854878	4.93e-111	Enamel Knot	2	3	2	yellow	3	1	0	1	0	0	0	0	0	7	10
Dlx4	0	1	none	0	3	2	yellow	3	1	0	0	0	0	1	1	0	7	10
Eln	0.642676	2.03e-27	Mesenchyme	2	3	2	green	3	1	0	0	0	0	0	0	0	7	10
Fam43a	0.546648	7.48e-41	Endothelium	1	3	2	yellow	3	0	0	0	0	0	0	1	0	7	10
Fbn2	0.964474	8.6e-51	Mesenchyme	2	3	2	magenta	2	0	0	1	1	0	0	1	0	7	10
Frzb	0.630866	4.39e-44	Mesenchyme	2	3	2	greenyellow	2	1	0	0	0	0	0	0	1	7	10
Ssbp3	0.529745	9.57e-42	Enamel Knot	2	3	2	blue	2	0	0	0	0	0	1	0	0	7	10
Col11a1	1.10477	1.65e-76	Mesenchyme	2	2	1	green	3	1	0	1	1	0	0	1	0	7	10
Peg10	1.03303	4.53e-98	Endothelium	1	2	1	blue	2	0	0	0	0	0	1	1	1	7	10
Pkdcc	0.544243	3.37e-19	Mesenchyme	2	2	1	red	2	0	0	1	0	0	0	1	1	7	10
Tacc1	0.85558	3.35e-67	Endothelium	1	2	1	yellow	3	0	0	1	0	0	1	1	0	7	10
Abca4	0	1	none	0	1	1	green	3	1	0	1	0	0	1	1	1	7	10
Chst2	0.90373	3.76e-45	Mesenchyme	2	1	1	green	3	0	0	1	0	0	0	0	1	7	10
Fibin	0.834174	3.96e-43	Mesenchyme	2	1	1	green	3	0	0	0	0	0	0	1	0	7	10
Gpc6	0.722296	4.84e-28	Mesenchyme	2	1	1	yellow	3	0	0	1	0	0	0	1	0	7	10
Irf6	0.755436	5.76e-62	Epithelium	2	1	1	lightcyan	2	1	0	1	0	0	1	1	0	7	10
Mab21l2	0.869977	5.42e-70	Mesenchyme	2	1	1	turquoise	2	0	0	1	0	0	1	1	0	7	10
Postn	1.36466	6.81e-45	Mesenchyme	2	1	1	green	3	1	0	1	0	0	0	1	0	7	10
Shox2	0.862825	3.05e-65	Mesenchyme	2	1	1	yellow	3	0	0	1	0	0	0	1	0	7	10
Slco2a1	0.514153	1.1e-31	Endothelium	1	1	1	yellow	3	0	0	0	0	0	1	1	0	7	10
Sox2	1.20822	9.71e-102	Epithelium	2	1	1	yellow	3	1	0	1	0	0	0	0	1	7	10
Thada	0	1	none	0	1	1	lightyellow	3	0	0	0	0	0	1	1	1	7	10
Zfp36l2	0.611994	7.36e-47	Enamel Knot	2	1	1	blue	2	0	0	0	0	0	1	1	0	7	10
Rpl29	0.73009	2.08e-57	Epithelium	2	0	0	green	3	0	0	0	0	0	1	1	0	7	10
Stap1	1.00208	4.51e-95	Enamel Knot	2	0	0	green	3	0	0	1	0	0	0	1	1	7	10
Zfp521	0	1	none	0	11	4	blue	2	0	0	0	0	0	0	0	0	6	10
Cyp26b1	0	1	none	0	9	4	turquoise	2	0	0	0	0	0	0	0	0	6	10
Dysf	0.953336	2.12e-95	Endothelium	1	9	4	pink	0	0	0	0	0	0	0	1	0	6	10
Fgfr2	0	1	none	0	8	4	red	2	1	0	0	0	0	0	0	0	6	10
Auts2	0	1	none	0	7	4	purple	1	1	0	1	0	0	0	0	1	6	10
Cwc27	0	1	none	0	7	4	turquoise	2	0	0	1	0	0	0	0	0	6	10
Gpbp1	0	1	none	0	7	4	turquoise	2	0	0	1	0	0	0	0	0	6	10
Pigc	0	1	none	0	7	4	blue	2	0	0	1	0	0	0	0	0	6	10
Tle3	0	1	none	0	7	4	brown	0	0	0	0	0	0	1	0	1	6	10
Arhgef28	0	1	none	0	6	3	yellow	3	0	0	0	0	0	0	0	0	6	10
Cabcoco1	0	1	none	0	6	3	green	3	0	0	1	0	0	0	0	0	6	10
Cdkn3	0	1	none	0	6	3	turquoise	2	1	0	1	0	0	0	1	0	6	10
Eya1	0	1	none	0	6	3	green	3	1	0	1	0	0	0	0	0	6	10
Hdac9	0	1	none	0	6	3	black	1	0	0	0	0	0	1	1	0	6	10
Id2	0	1	none	0	6	3	yellow	3	0	0	1	0	0	0	0	0	6	10
Klhl29	0	1	none	0	6	3	greenyellow	2	0	0	1	0	0	0	0	1	6	10
Ngf	0	1	none	0	6	3	yellow	3	1	0	0	0	0	0	0	0	6	10
Smoc2	0	1	none	0	6	3	yellow	3	1	0	1	0	0	0	0	0	6	10
Tbx2	0	1	none	0	6	3	green	3	0	0	0	0	0	0	0	0	6	10
Zmiz1	0	1	none	0	6	3	blue	2	0	0	0	0	0	0	0	1	6	10
Adamts20	0	1	none	0	5	3	yellow	3	0	0	0	0	0	0	0	0	6	10
Arglu1	0	1	none	0	5	3	blue	2	0	0	1	1	0	0	1	0	6	10
Axin2	0	1	none	0	5	3	turquoise	2	1	0	1	1	0	0	0	1	6	10
Bmper	0	1	none	0	5	3	green	3	0	0	0	0	0	0	0	0	6	10
Dact1	0	1	none	0	5	3	blue	2	0	0	0	0	0	0	1	0	6	10
Dmrtb1	0	1	none	0	5	3	turquoise	2	0	0	0	0	0	0	1	0	6	10
Fancc	0	1	none	0	5	3	blue	2	0	0	0	0	0	0	1	0	6	10
Fgf18	0	1	none	0	5	3	red	2	0	0	0	0	0	0	1	0	6	10
Gramd3	0	1	none	0	5	3	yellow	3	0	0	1	0	0	0	0	0	6	10
Hace1	0	1	none	0	5	3	turquoise	2	0	0	1	1	0	0	1	0	6	10
Kcnma1	0	1	none	0	5	3	red	2	0	0	1	0	0	1	0	0	6	10
Kera	0	1	none	0	5	3	magenta	2	0	0	1	0	0	0	1	0	6	10
Npvf	0	1	none	0	5	3	red	2	0	0	0	0	0	1	0	0	6	10
Pde7b	0	1	none	0	5	3	greenyellow	2	0	0	1	0	0	0	1	0	6	10
Rplp1	0.706614	4.63e-56	Epithelium	2	5	3	pink	0	0	0	0	0	0	1	0	0	6	10
Setd4	0	1	none	0	5	3	yellow	3	0	0	1	0	0	0	0	0	6	10
Smad7	0.594853	2.06e-45	Enamel Knot	2	5	3	royalblue	0	0	0	0	0	0	0	0	1	6	10
Sox4	0.793467	1.21e-65	Enamel Knot	2	5	3	purple	1	0	0	0	0	0	0	0	0	6	10
Tifab	0	1	none	0	5	3	greenyellow	2	0	0	0	0	0	0	1	0	6	10
Tshz3	0	1	none	0	5	3	yellow	3	0	0	0	0	0	0	0	0	6	10
Twist2	0	1	none	0	5	3	darkorange	2	1	0	1	0	0	1	0	0	6	10
Bmp2	0.773056	1.68e-59	Enamel Knot	2	4	2	black	1	1	0	0	0	0	0	1	0	6	10
Dgkh	0.625944	5.1e-42	Endothelium	1	4	2	yellow	3	0	0	0	0	0	0	0	0	6	10
Dkk2	0.705742	7.29e-21	Mesenchyme	2	4	2	black	1	0	0	0	0	0	0	1	0	6	10
Dlc1	0.819979	2.8e-62	Endothelium	1	4	2	blue	2	0	0	0	0	0	0	1	0	6	10
Ets1	1.97308	2.51e-268	Endothelium	1	4	2	blue	2	0	0	0	0	0	0	1	0	6	10
Fbln2	0.786181	8.24e-46	Mesenchyme	2	4	2	red	2	0	0	0	0	0	0	0	0	6	10
Fgf10	0	1	none	0	4	2	yellow	3	1	0	1	0	0	0	1	0	6	10
Foxp1	1.16837	2.08e-136	Epithelium	2	4	2	black	1	1	0	1	0	0	0	1	0	6	10
Gbx2	0	1	none	0	4	2	yellow	3	0	0	0	0	0	1	0	0	6	10
Kif26b	0	1	none	0	4	2	yellow	3	0	0	1	0	0	0	1	0	6	10
Ncam1	0.709304	1.06e-27	Mesenchyme	2	4	2	blue	2	0	0	1	0	0	0	0	0	6	10
Nuak1	0	1	none	0	4	2	yellow	3	0	0	0	0	0	0	0	1	6	10
Rpl14	0.750077	3e-56	Epithelium	2	4	2	blue	2	0	0	0	0	0	0	0	0	6	10
Rpl34	0.623106	1.24e-43	Epithelium	2	4	2	greenyellow	2	0	0	0	0	0	0	0	0	6	10
Slc25a48	0	1	none	0	4	2	yellow	3	0	0	0	0	0	0	1	0	6	10
Slc26a7	0	1	none	0	4	2	green	3	0	0	0	0	0	0	1	0	6	10
Slc30a10	0	1	none	0	4	2	yellow	3	0	0	0	0	0	0	1	0	6	10
Tns1	0	1	none	0	4	2	turquoise	2	0	0	0	0	0	1	1	0	6	10
Antxr1	0	1	none	0	3	2	blue	2	1	0	0	0	0	0	1	1	6	10
Btbd11	0	1	none	0	3	2	green	3	0	0	0	0	0	0	1	0	6	10
Cdon	0	1	none	0	3	2	green	3	0	0	1	0	0	0	1	0	6	10
Dab2	1.63174	9.65e-120	Other Blood Cells	1	3	2	yellow	3	0	0	0	0	0	0	0	0	6	10
Dio2	0	1	none	0	3	2	yellow	3	0	0	0	0	0	0	1	0	6	10
Dleu7	0	1	none	0	3	2	yellow	3	0	0	1	0	0	0	1	0	6	10
Dmrt2	0	1	none	0	3	2	yellow	3	0	0	0	0	0	0	1	0	6	10
Dok5	0	1	none	0	3	2	green	3	0	0	1	0	0	0	1	0	6	10
Edn3	0	1	none	0	3	2	salmon	2	0	0	0	0	0	1	1	0	6	10
Gpc3	0.812095	2.62e-22	Mesenchyme	2	3	2	blue	2	1	0	0	0	0	0	0	0	6	10
Hpgd	1.29968	4.07e-134	Endothelium	1	3	2	red	2	0	0	0	0	0	0	1	0	6	10
Igfbp7	1.29473	3.85e-72	Perivascular Cells	2	3	2	red	2	0	0	1	0	0	0	0	0	6	10
Limch1	0.5529	1.67e-21	Endothelium	1	3	2	yellow	3	0	0	1	0	0	0	0	0	6	10
Lix1	0	1	none	0	3	2	green	3	0	0	0	0	0	0	1	0	6	10
Lonrf2	0	1	none	0	3	2	yellow	3	0	0	1	0	0	0	1	0	6	10
Lpp	0.507986	1.36e-20	Endothelium	1	3	2	red	2	0	0	1	0	0	0	1	0	6	10
Ltbp1	0.711377	1.13e-29	Mesenchyme	2	3	2	orange	1	0	0	1	1	1	0	1	0	6	10
Map4k4	0.850968	1.42e-49	Endothelium	1	3	2	blue	2	0	0	0	0	0	0	0	1	6	10
Meis1	0.636764	4.27e-59	Epithelium	2	3	2	black	1	0	0	1	0	0	0	1	0	6	10
Mreg	0	1	none	0	3	2	green	3	0	0	1	0	0	0	1	0	6	10
Myo10	0.819765	2.26e-49	Endothelium	1	3	2	blue	2	1	0	1	0	0	0	1	0	6	10
Nfib	0	1	none	0	3	2	yellow	3	0	0	0	0	0	0	1	0	6	10
Noct	0.609061	2.53e-34	Enamel Knot	2	3	2	greenyellow	2	1	0	0	0	0	0	0	0	6	10
Nr2f2	0.851467	1.78e-47	Epithelium	2	3	2	red	2	0	0	0	0	0	0	0	0	6	10
Ntf3	0	1	none	0	3	2	green	3	0	0	0	0	0	0	1	0	6	10
Optc	0	1	none	0	3	2	yellow	3	0	0	0	0	0	0	1	0	6	10
Pmp22	0.596949	2.45e-33	Mesenchyme	2	3	2	black	1	0	0	0	0	0	0	1	0	6	10
Ppp1r3b	0	1	none	0	3	2	yellow	3	0	0	0	0	0	0	1	0	6	10
Prex1	0.555661	7.35e-42	Endothelium	1	3	2	black	1	0	0	0	0	0	1	1	0	6	10
Prpf18	0	1	none	0	3	2	turquoise	2	0	0	1	0	0	1	1	0	6	10
Prrx2	1.18272	3.61e-102	Mesenchyme	2	3	2	red	2	0	0	0	0	0	0	0	0	6	10
Ptgfr	0	1	none	0	3	2	green	3	0	0	0	0	0	0	1	0	6	10
Ptprc	1.27537	3.67e-186	Other Blood Cells	1	3	2	yellow	3	0	0	0	0	0	0	0	0	6	10
Sec61g	0	1	none	0	3	2	blue	2	0	0	0	0	0	1	1	0	6	10
Tln2	0	1	none	0	3	2	lightyellow	3	0	0	0	0	0	0	1	0	6	10
Trim29	0.996056	3.5e-112	Epithelium	2	3	2	midnightblue	2	0	0	1	0	0	0	0	0	6	10
Wwox	0	1	none	0	3	2	yellow	3	1	0	0	0	0	0	1	0	6	10
Zfp64	0.642994	9.68e-53	Epithelium	2	3	2	midnightblue	2	0	0	0	0	0	0	0	0	6	10
Atrnl1	0	1	none	0	2	1	lightyellow	3	0	0	0	0	0	0	1	1	6	10
Calml3	0	1	none	0	2	1	yellow	3	1	0	0	0	0	1	1	0	6	10
Cdkn1c	0.670336	7.52e-10	Mesenchyme	2	2	1	magenta	2	0	0	1	0	0	0	1	0	6	10
Col12a1	0.941523	7e-53	Mesenchyme	2	2	1	green	3	0	0	0	0	0	0	0	0	6	10
Epha3	0.623821	1.99e-23	Mesenchyme	2	2	1	green	3	0	0	1	0	0	0	0	0	6	10
Fn1	0.594542	9.6e-34	Mesenchyme	2	2	1	magenta	2	1	0	0	0	0	0	1	0	6	10
Hs3st3b1	1.06769	3.54e-142	Enamel Knot	2	2	1	yellow	3	0	0	1	0	0	0	0	0	6	10
Itm2b	1.33683	4.85e-141	Enamel Knot	2	2	1	yellow	3	0	0	0	0	0	0	0	0	6	10
Minar2	0.867179	4.62e-109	Enamel Knot	2	2	1	green	3	0	0	1	0	0	0	0	0	6	10
Ppp1r9a	0	1	none	0	2	1	yellow	3	0	0	0	0	0	1	1	0	6	10
Rad51b	0	1	none	0	2	1	yellow	3	0	0	0	0	0	1	1	0	6	10
Tfap2b	1.12299	1.99e-55	Mesenchyme	2	2	1	yellow	3	1	0	1	0	0	0	0	0	6	10
Bambi	1.26827	6.03e-114	Endothelium	1	1	1	yellow	3	1	0	1	0	0	0	1	0	6	10
Boc	0	1	none	0	1	1	green	3	0	0	1	0	0	1	1	0	6	10
C1qtnf3	0.970518	1.02e-33	Mesenchyme	2	1	1	yellow	3	0	0	0	0	0	0	0	0	6	10
Cd180	0.638704	3.52e-58	Other Blood Cells	1	1	1	yellow	3	0	0	0	0	0	0	1	0	6	10
Cdc42ep3	0.792142	3.25e-69	Epithelium	2	1	1	red	2	0	0	0	0	0	0	1	0	6	10
Chst11	0.566378	1.77e-50	Enamel Knot	2	1	1	lightcyan	2	0	0	1	0	0	0	0	1	6	10
Clmn	0	1	none	0	1	1	green	3	0	0	1	0	0	0	1	1	6	10
Col1a1	1.7208	6.3e-95	Mesenchyme	2	1	1	blue	2	1	0	0	0	0	1	0	0	6	10
Disc1	0	1	none	0	1	1	green	3	0	0	1	0	0	1	1	0	6	10
Dlx1	1.09156	5.43e-57	Mesenchyme	2	1	1	red	2	1	0	0	0	0	0	0	1	6	10
Dlx3	0	1	none	0	1	1	yellow	3	1	0	1	0	0	1	1	0	6	10
Eif2s2	0.519845	4.22e-24	Epithelium	2	1	1	turquoise	2	0	0	1	1	0	0	1	0	6	10
Ephb1	0	1	none	0	1	1	yellow	3	0	0	1	0	0	1	1	0	6	10
Fgfr1	0	1	none	0	1	1	yellow	3	1	0	1	1	0	1	1	0	6	10
Fli1	1.20403	4.12e-135	Endothelium	1	1	1	yellow	3	1	0	0	0	0	0	1	0	6	10
Foxe1	0.704456	7.67e-50	Epithelium	2	1	1	turquoise	2	0	0	0	0	0	0	0	1	6	10
Furin	0.819734	6.1e-88	Enamel Knot	2	1	1	turquoise	2	0	0	1	1	0	0	0	1	6	10
Gadd45g	1.818	3.22e-194	Enamel Knot	2	1	1	lightcyan	2	0	0	0	0	0	0	1	0	6	10
Hapln1	0.582428	2.74e-38	Endothelium	1	1	1	yellow	3	0	0	1	0	0	0	1	0	6	10
Hecw2	0.605881	5.98e-48	Endothelium	1	1	1	yellow	3	0	0	1	0	0	0	1	0	6	10
Hs6st1	0.56175	1.83e-64	Enamel Knot	2	1	1	blue	2	1	0	0	0	0	0	0	1	6	10
Id4	0.78448	2.1e-52	Enamel Knot	2	1	1	green	3	0	0	0	0	0	0	0	0	6	10
Igfbp2	0.941455	1.69e-62	Enamel Knot	2	1	1	midnightblue	2	1	0	0	0	0	0	1	0	6	10
Irf2bp2	0.678103	2.71e-63	Enamel Knot	2	1	1	blue	2	0	0	0	0	0	0	0	1	6	10
Kctd1	0.622537	6.75e-48	Enamel Knot	2	1	1	yellow	3	1	0	1	0	0	0	0	0	6	10
Krt5	2.53458	1.86e-275	Epithelium	2	1	1	midnightblue	2	1	0	1	0	0	0	1	0	6	10
Lrig1	0	1	none	0	1	1	yellow	3	0	0	1	0	0	1	1	0	6	10
Nav1	0.688105	1.07e-42	Endothelium	1	1	1	green	3	0	0	1	0	0	0	0	1	6	10
Nav2	1.24527	1.01e-169	Enamel Knot	2	1	1	lightcyan	2	0	0	1	0	0	0	0	1	6	10
Pdgfa	1.63122	2.53e-192	Epithelium	2	1	1	blue	2	1	0	0	0	0	0	1	0	6	10
Pdlim4	0.907545	7.69e-104	Enamel Knot	2	1	1	green	3	0	0	1	0	0	0	0	0	6	10
Pdzd2	0.527705	7.64e-43	Enamel Knot	2	1	1	green	3	0	0	0	0	0	0	0	0	6	10
Penk	0.684092	1.55e-24	Mesenchyme	2	1	1	red	2	0	0	1	0	0	0	1	0	6	10
Pitx1	1.10677	7.49e-108	Epithelium	2	1	1	turquoise	2	0	0	1	0	0	0	0	1	6	10
Pmch	0	1	none	0	1	1	green	3	0	0	1	0	0	1	1	0	6	10
Podn	0	1	none	0	1	1	yellow	3	0	0	1	0	0	1	1	0	6	10
Rack1	0.593524	2.07e-39	Epithelium	2	1	1	lightyellow	3	0	0	0	0	0	0	0	0	6	10
Rnf165	0	1	none	0	1	1	green	3	0	0	0	0	0	0	1	1	6	10
Sik3	0.558302	2e-49	Enamel Knot	2	1	1	purple	1	0	0	1	0	0	0	1	1	6	10
Slc16a3	0.758207	1.43e-78	Enamel Knot	2	1	1	yellow	3	0	0	0	0	0	0	0	0	6	10
Slco3a1	0.535375	1.34e-37	Enamel Knot	2	1	1	lightcyan	2	0	0	0	0	0	0	1	0	6	10
Stox2	0	1	none	0	1	1	green	3	0	0	1	0	0	0	1	1	6	10
Tnrc18	0	1	none	0	1	1	turquoise	2	0	0	0	0	0	1	1	1	6	10
Ttn	0.913029	2.12e-47	Perivascular Cells	2	1	1	magenta	2	1	0	0	0	0	0	1	0	6	10
Vegfa	0	1	none	0	1	1	yellow	3	1	0	0	0	0	0	1	1	6	10
Wdr20rt	0	1	none	0	1	1	yellow	3	0	0	0	0	0	0	1	1	6	10
Znrf3	0.654355	2.3e-64	Enamel Knot	2	1	1	magenta	2	0	0	0	0	0	0	1	0	6	10
Abi3bp	0.531338	3.51e-30	Mesenchyme	2	0	0	yellow	3	0	0	1	0	0	0	1	0	6	10
Ahcyl2	0.728775	3.5e-48	Enamel Knot	2	0	0	green	3	0	0	0	0	0	0	1	0	6	10
Ahsa1	0.525753	6.63e-34	Epithelium	2	0	0	lightyellow	3	1	0	1	0	0	1	0	0	6	10
Akap12	0.592403	1.35e-19	Perivascular Cells	2	0	0	yellow	3	0	0	0	0	0	0	1	0	6	10
Arpc2	1.12886	3.86e-148	Other Blood Cells	1	0	0	yellow	3	0	0	1	0	0	1	1	0	6	10
Aspn	1.15011	2.76e-68	Mesenchyme	2	0	0	green	3	0	0	1	0	0	0	1	0	6	10
Bmp4	0.620989	7.43e-41	Mesenchyme	2	0	0	red	2	1	0	1	1	0	1	1	0	6	10
Cd81	1.48079	4.46e-130	Endothelium	1	0	0	lightyellow	3	0	0	0	0	0	1	1	0	6	10
Cdkn1a	1.76652	1.51e-246	Enamel Knot	2	0	0	yellow	3	1	0	1	0	0	1	0	0	6	10
Chodl	0.636617	1.14e-18	Mesenchyme	2	0	0	yellow	3	0	0	1	0	0	0	1	0	6	10
Cldn10	0.637668	2.55e-36	Epithelium	2	0	0	yellow	3	0	0	0	0	0	0	1	0	6	10
Col1a2	1.51933	1.27e-76	Mesenchyme	2	0	0	blue	2	1	0	1	0	0	1	1	0	6	10
Copz2	0.597399	1.26e-43	Mesenchyme	2	0	0	yellow	3	0	0	0	0	0	1	0	0	6	10
Crabp1	0.628212	2.81e-29	Mesenchyme	2	0	0	yellow	3	0	0	1	0	0	0	1	0	6	10
Crabp2	0.612571	4.37e-24	Epithelium	2	0	0	red	2	0	0	1	0	0	1	1	0	6	10
Ctsd	1.36242	1.38e-145	Other Blood Cells	1	0	0	yellow	3	0	0	1	0	0	1	1	0	6	10
Cux1	0.73033	3.13e-55	Epithelium	2	0	0	blue	2	0	0	0	0	0	1	1	0	6	10
Cyfip2	0.729937	5.59e-67	Enamel Knot	2	0	0	lightcyan	2	1	0	1	0	0	1	1	0	6	10
Des	0.901086	3.62e-56	Perivascular Cells	2	0	0	magenta	2	0	0	0	0	0	1	1	0	6	10
Dmd	0.518905	4.07e-49	Enamel Knot	2	0	0	yellow	3	1	0	1	0	0	0	1	0	6	10
Dmkn	0.828296	1.21e-47	Epithelium	2	0	0	yellow	3	0	0	0	0	0	0	1	0	6	10
Ednrb	1.2305	6.1e-87	Perivascular Cells	2	0	0	yellow	3	0	0	0	0	0	0	1	0	6	10
Eno1	0.803257	9.29e-63	Epithelium	2	0	0	blue	2	1	0	0	0	0	1	1	0	6	10
Etv4	0.553214	3.61e-41	Enamel Knot	2	0	0	lightcyan	2	0	0	0	0	0	0	1	1	6	10
Fgf4	0.592768	2.48e-27	Enamel Knot	2	0	0	lightcyan	2	0	0	1	1	0	0	1	1	6	10
Fgf9	0.924052	1.43e-84	Enamel Knot	2	0	0	green	3	0	0	1	1	0	0	1	0	6	10
Fgfbp1	0.681738	6.68e-43	Epithelium	2	0	0	yellow	3	0	0	0	0	0	0	1	0	6	10
Fzd3	0.585147	2.04e-40	Epithelium	2	0	0	green	3	1	0	1	0	0	1	0	0	6	10
Gadd45b	0.509134	1.19e-30	Enamel Knot	2	0	0	yellow	3	0	0	0	0	0	0	1	0	6	10
Gamt	0.509278	2.43e-25	Perivascular Cells	2	0	0	yellow	3	0	0	0	0	0	0	1	0	6	10
Hdgf	0.724877	1.22e-51	Epithelium	2	0	0	blue	2	0	0	0	0	0	1	1	0	6	10
Inhba	0.959387	1.02e-59	Mesenchyme	2	0	0	black	1	1	0	0	0	0	1	1	1	6	10
Krtdap	1.0747	8.28e-71	Epithelium	2	0	0	yellow	3	0	0	0	0	0	0	1	0	6	10
Ly6g6e	1.19403	7.48e-168	Enamel Knot	2	0	0	yellow	3	0	0	0	0	0	0	1	0	6	10
Magoh	0.726221	2.89e-56	Epithelium	2	0	0	turquoise	2	0	0	0	0	0	1	1	0	6	10
Meis2	1.57497	1.71e-152	Epithelium	2	0	0	yellow	3	0	0	0	0	0	0	1	0	6	10
Msi2	0.932333	2.48e-97	Enamel Knot	2	0	0	turquoise	2	0	0	0	0	0	0	1	1	6	10
Nsg1	0.502308	1.21e-36	Enamel Knot	2	0	0	salmon	2	1	0	0	0	0	1	1	0	6	10
Ogn	0.881906	1.02e-42	Mesenchyme	2	0	0	green	3	0	0	1	0	0	0	1	0	6	10
Polr1d	0.63079	8.61e-42	Epithelium	2	0	0	lightyellow	3	1	0	1	1	0	0	1	0	6	10
Ppard	0.584974	8.49e-53	Enamel Knot	2	0	0	yellow	3	0	0	0	0	0	0	0	1	6	10
Prdx2	0.77037	2.85e-80	Enamel Knot	2	0	0	yellow	3	0	0	0	0	0	1	0	0	6	10
Psmb5	0.536911	7.18e-32	Epithelium	2	0	0	blue	2	0	0	0	0	0	1	1	0	6	10
Rpl3	0.660206	7.37e-42	Epithelium	2	0	0	yellow	3	0	0	0	0	0	0	1	0	6	10
Rpl6	0.624216	1.6e-44	Epithelium	2	0	0	lightyellow	3	0	0	0	0	0	0	1	0	6	10
Shh	2.38734	0	Enamel Knot	2	0	0	yellow	3	1	0	1	0	0	0	0	1	6	10
Socs2	1.3858	9.94e-167	Enamel Knot	2	0	0	yellow	3	0	0	0	0	0	0	1	0	6	10
Tuba4a	0.528408	4.62e-29	Other Blood Cells	1	0	0	green	3	0	0	0	0	0	1	1	0	6	10
Txnl4a	0.677166	8.56e-46	Epithelium	2	0	0	yellow	3	1	0	1	0	0	0	1	0	6	10
Ube2s	0.572283	2.84e-17	Epithelium	2	0	0	green	3	0	0	0	0	0	0	1	0	6	10
Ube2v2	0.604262	5.58e-46	Epithelium	2	0	0	turquoise	2	0	0	0	0	0	1	1	0	6	10
Unc5b	0.64208	1.2e-35	Endothelium	1	0	0	yellow	3	0	0	0	0	0	1	0	1	6	10
Wnt6	1.23765	1.67e-172	Enamel Knot	2	0	0	green	3	0	0	1	0	0	0	1	0	6	10
Ypel3	0.811502	8.86e-96	Enamel Knot	2	0	0	green	3	0	0	1	0	0	0	1	0	6	10
Zfp853	0	1	none	0	0	0	green	3	0	0	0	0	0	1	1	1	6	10
Lrtm1	0	1	none	0	17	4	tan	0	0	0	0	0	0	0	1	0	5	10
Vrk1	0	1	none	0	12	4	darkgreen	1	0	0	1	0	0	0	0	0	5	10
Mki67	0	1	none	0	10	4	grey60	0	1	0	0	0	0	0	0	1	5	10
Irx3	0	1	none	0	7	4	white	0	0	0	1	0	0	1	0	0	5	10
Habp2	0	1	none	0	6	3	turquoise	2	0	0	0	0	0	0	0	0	5	10
Pou3f3	0	1	none	0	6	3	blue	2	0	0	0	0	0	0	0	0	5	10
Rps12	0	1	none	0	6	3	blue	2	0	0	1	0	0	0	0	0	5	10
Trps1	0	1	none	0	6	3	red	2	1	0	1	0	0	0	0	0	5	10
Zfp608	0	1	none	0	6	3	turquoise	2	0	0	0	0	0	0	0	0	5	10
Adgrl2	0	1	none	0	5	3	darkorange	2	0	0	0	0	0	0	0	0	5	10
Filip1l	0	1	none	0	5	3	purple	1	0	0	0	0	0	0	1	0	5	10
Fto	0	1	none	0	5	3	brown	0	0	0	1	0	0	1	1	0	5	10
Gorab	0	1	none	0	5	3	purple	1	1	0	0	0	0	0	1	0	5	10
Kifap3	0	1	none	0	5	3	midnightblue	2	0	0	1	0	0	0	0	0	5	10
Med13l	0	1	none	0	5	3	blue	2	0	0	0	0	0	0	0	0	5	10
Phykpl	0	1	none	0	5	3	purple	1	0	0	1	0	0	0	1	0	5	10
Pja1	0	1	none	0	5	3	blue	2	0	0	1	0	0	0	0	0	5	10
Ptpru	0	1	none	0	5	3	darkgreen	1	0	0	1	0	0	0	1	0	5	10
Tenm4	0	1	none	0	5	3	blue	2	0	0	1	0	0	0	0	0	5	10
Tmem30b	0	1	none	0	5	3	red	2	0	0	1	0	0	0	0	0	5	10
Ttc32	0	1	none	0	5	3	lightgreen	1	0	0	0	0	0	1	0	0	5	10
Vps8	0	1	none	0	5	3	lightgreen	1	0	0	0	0	0	0	1	0	5	10
Zfp703	0	1	none	0	5	3	turquoise	2	0	0	0	0	0	0	0	0	5	10
Ankrd44	0	1	none	0	4	2	yellow	3	0	0	0	0	0	0	0	0	5	10
Apcdd1	0.808041	5.84e-83	Enamel Knot	2	4	2	purple	1	0	0	0	0	0	0	0	0	5	10
Bcas3	0	1	none	0	4	2	turquoise	2	0	0	0	0	0	0	1	0	5	10
Crb2	0	1	none	0	4	2	turquoise	2	0	0	1	0	0	0	1	0	5	10
Dapk1	0	1	none	0	4	2	greenyellow	2	0	0	1	0	0	0	1	0	5	10
Fam76b	0	1	none	0	4	2	turquoise	2	0	0	0	0	0	0	1	0	5	10
Frmd4a	0	1	none	0	4	2	orange	1	0	0	0	0	0	1	1	0	5	10
Lmx1a	0	1	none	0	4	2	green	3	0	0	0	0	0	0	0	0	5	10
Ngfr	0	1	none	0	4	2	blue	2	0	0	1	0	0	0	1	0	5	10
Prdm16	0	1	none	0	4	2	purple	1	0	0	0	0	0	1	1	0	5	10
Tead1	0	1	none	0	4	2	black	1	0	0	1	1	1	1	0	1	5	10
Tgfbr2	0.745035	5.52e-55	Endothelium	1	4	2	greenyellow	2	1	0	1	0	0	0	0	0	5	10
Tgfbr3	0	1	none	0	4	2	yellow	3	0	0	1	0	0	0	0	0	5	10
Thbs1	0.729303	1.92e-49	Enamel Knot	2	4	2	darkgreen	1	0	0	1	0	0	0	0	0	5	10
Tmem167	0	1	none	0	4	2	turquoise	2	0	0	1	0	0	0	1	0	5	10
Tnc	0	1	none	0	4	2	magenta	2	1	0	0	0	0	1	0	0	5	10
Uaca	0.789764	5.02e-64	Endothelium	1	4	2	blue	2	0	0	0	0	0	0	0	0	5	10
Ube2u	0	1	none	0	4	2	yellow	3	0	0	1	0	0	0	0	0	5	10
Adamts12	0	1	none	0	3	2	green	3	0	0	1	0	0	0	0	0	5	10
Angptl1	0	1	none	0	3	2	yellow	3	0	0	1	0	0	0	0	0	5	10
Arhgap15	0	1	none	0	3	2	turquoise	2	1	0	0	0	0	0	1	0	5	10
Arhgap24	0	1	none	0	3	2	yellow	3	1	0	1	0	0	0	0	0	5	10
Chrna1	0	1	none	0	3	2	magenta	2	0	0	1	0	0	0	1	0	5	10
Cited2	0.942735	3.16e-63	Other Blood Cells	1	3	2	darkorange	2	0	0	0	0	0	0	0	0	5	10
Col23a1	0	1	none	0	3	2	greenyellow	2	0	0	0	0	0	0	1	0	5	10
Cox6c	0.510369	1.53e-33	Epithelium	2	3	2	pink	0	0	0	0	0	0	0	1	0	5	10
Disp1	0	1	none	0	3	2	blue	2	0	0	0	0	0	0	1	0	5	10
Dusp10	0	1	none	0	3	2	yellow	3	0	0	0	0	0	0	0	0	5	10
Eno1b	0	1	none	0	3	2	blue	2	1	0	0	0	0	0	1	0	5	10
Enpp1	0	1	none	0	3	2	lightcyan	2	1	0	0	0	0	0	0	1	5	10
Ext1	0	1	none	0	3	2	lightcyan	2	1	0	0	0	0	0	1	0	5	10
Eya2	0	1	none	0	3	2	red	2	0	0	1	0	0	0	1	0	5	10
Fam169b	0	1	none	0	3	2	yellow	3	0	0	0	0	0	0	0	0	5	10
Fat4	0	1	none	0	3	2	blue	2	1	0	0	0	0	0	1	0	5	10
Galnt17	0	1	none	0	3	2	green	3	0	0	1	0	0	0	0	0	5	10
Gm13498	0	1	none	0	3	2	green	3	0	0	0	0	0	0	0	0	5	10
Hes1	0.973453	2.79e-87	Enamel Knot	2	3	2	pink	0	0	0	0	0	0	0	1	0	5	10
Hs2st1	0	1	none	0	3	2	blue	2	0	0	0	0	0	1	0	0	5	10
Ldlrad4	0	1	none	0	3	2	green	3	0	0	1	0	0	0	0	0	5	10
Lef1	1.16112	3.09e-136	Enamel Knot	2	3	2	purple	1	1	0	1	0	0	0	0	0	5	10
Lmx1b	0	1	none	0	3	2	yellow	3	0	0	0	0	0	0	0	0	5	10
Marcks	0.723786	1.04e-28	Endothelium	1	3	2	blue	2	0	0	0	0	0	0	0	0	5	10
Mme	0.522461	4.67e-14	Mesenchyme	2	3	2	black	1	1	0	1	0	0	0	0	0	5	10
Mrps22	0	1	none	0	3	2	turquoise	2	0	0	1	1	0	0	1	0	5	10
Pappa2	0	1	none	0	3	2	red	2	0	0	0	0	0	0	0	1	5	10
Pcsk5	0	1	none	0	3	2	yellow	3	0	0	1	1	0	0	0	0	5	10
Pknox2	0	1	none	0	3	2	magenta	2	0	0	1	0	0	1	0	0	5	10
Polr2m	0	1	none	0	3	2	blue	2	0	0	0	0	0	0	1	0	5	10
Ppp3ca	0	1	none	0	3	2	yellow	3	1	0	1	0	0	0	0	0	5	10
Ptn	0.809062	9.87e-30	Mesenchyme	2	3	2	lightgreen	1	0	0	0	0	0	0	0	0	5	10
Ptx3	0	1	none	0	3	2	midnightblue	2	0	0	0	0	0	0	1	0	5	10
Rnd3	0	1	none	0	3	2	yellow	3	0	0	1	0	0	0	0	0	5	10
Ror1	0	1	none	0	3	2	yellow	3	0	0	1	0	0	0	0	0	5	10
Spats2l	0	1	none	0	3	2	green	3	0	0	0	0	0	0	0	0	5	10
Tmem38b	0	1	none	0	3	2	blue	2	0	0	0	0	0	0	1	0	5	10
Tnfaip8	0.58443	5.9e-56	Other Blood Cells	1	3	2	red	2	0	0	0	0	0	0	0	0	5	10
Trim32	0	1	none	0	3	2	blue	2	0	0	0	0	0	0	1	0	5	10
Tshz2	0	1	none	0	3	2	magenta	2	0	0	0	0	0	0	1	0	5	10
Vwa3b	0	1	none	0	3	2	turquoise	2	0	0	0	0	0	0	1	0	5	10
Wipf1	0	1	none	0	3	2	blue	2	0	0	0	0	0	0	1	0	5	10
Wnt2	0	1	none	0	3	2	green	3	0	0	0	0	0	0	0	0	5	10
Zfp516	0	1	none	0	3	2	blue	2	0	0	0	0	0	0	1	0	5	10
Zfp637	0	1	none	0	3	2	blue	2	0	0	1	0	0	0	1	0	5	10
Ackr3	0	1	none	0	2	1	green	3	0	0	1	0	0	1	0	0	5	10
Adamts18	0.903987	4.36e-88	Epithelium	2	2	1	black	1	0	0	1	0	0	0	1	0	5	10
Bbox1	0	1	none	0	2	1	green	3	0	0	1	0	0	0	1	0	5	10
Casd1	0	1	none	0	2	1	turquoise	2	0	0	0	0	0	1	1	0	5	10
Cebpb	1.33595	9.46e-125	Other Blood Cells	1	2	1	green	3	1	0	0	0	0	0	0	0	5	10
Cebpg	0	1	none	0	2	1	green	3	0	0	0	0	0	0	1	0	5	10
Dusp6	0.927647	6.72e-90	Enamel Knot	2	2	1	lightcyan	2	1	0	0	0	0	0	0	0	5	10
Ece1	0.781761	3.17e-47	Endothelium	1	2	1	turquoise	2	0	0	0	0	0	0	1	0	5	10
Efemp1	0	1	none	0	2	1	green	3	0	0	1	0	0	0	1	0	5	10
Efnb2	0.776743	3.83e-41	Endothelium	1	2	1	red	2	0	0	0	0	0	0	1	0	5	10
Emp3	1.06613	1.16e-97	Other Blood Cells	1	2	1	green	3	0	0	1	0	0	0	0	0	5	10
Epb41l4b	0	1	none	0	2	1	yellow	3	0	0	1	0	0	0	0	1	5	10
Epha7	0	1	none	0	2	1	green	3	0	0	0	0	0	0	1	0	5	10
Etnk1	0	1	none	0	2	1	green	3	0	0	1	0	0	1	0	0	5	10
Fbln1	0.728873	6.69e-75	Enamel Knot	2	2	1	blue	2	0	0	0	0	0	0	0	0	5	10
Gnas	1.01383	3.03e-79	Endothelium	1	2	1	blue	2	1	0	1	0	0	0	1	0	5	10
Gns	0.579496	1.27e-49	Other Blood Cells	1	2	1	blue	2	0	0	0	0	0	0	1	0	5	10
Grem2	0	1	none	0	2	1	yellow	3	1	0	1	0	0	0	1	0	5	10
Gxylt2	0.546644	1.2e-25	Mesenchyme	2	2	1	midnightblue	2	0	0	1	0	0	0	0	0	5	10
Ica1	0.643162	2.57e-56	Endothelium	1	2	1	blue	2	0	0	1	0	0	0	1	0	5	10
Igf1	0	1	none	0	2	1	blue	2	1	0	0	0	0	1	1	0	5	10
Igf2	0	1	none	0	2	1	blue	2	0	0	0	0	0	1	1	0	5	10
Kbtbd8	0	1	none	0	2	1	green	3	0	0	1	0	0	1	0	0	5	10
Maml3	0	1	none	0	2	1	turquoise	2	0	0	0	0	0	1	0	1	5	10
Map1b	0.727447	1.05e-27	Endothelium	1	2	1	yellow	3	0	0	0	0	0	0	0	0	5	10
Pax3	0	1	none	0	2	1	yellow	3	1	0	0	0	0	0	1	0	5	10
Pdcd4	0	1	none	0	2	1	turquoise	2	1	0	0	0	0	1	1	0	5	10
Plac1	0	1	none	0	2	1	green	3	0	0	0	0	0	0	1	0	5	10
Prr5l	0	1	none	0	2	1	yellow	3	0	0	0	0	0	0	1	0	5	10
Ptgfrn	0	1	none	0	2	1	blue	2	0	0	0	0	0	1	0	1	5	10
Sfmbt2	0	1	none	0	2	1	yellow	3	0	0	1	0	0	0	1	0	5	10
Sh3pxd2a	0	1	none	0	2	1	greenyellow	2	0	0	1	0	0	0	1	1	5	10
Timp3	0.95191	1.93e-56	Endothelium	1	2	1	blue	2	0	0	1	0	0	0	1	0	5	10
Trp63	0.973856	1.85e-88	Epithelium	2	2	1	purple	1	1	0	0	0	0	0	1	0	5	10
Uchl1	1.20167	1.3e-178	Enamel Knot	2	2	1	blue	2	0	0	1	0	0	0	0	0	5	10
Wnt2b	0	1	none	0	2	1	green	3	0	0	1	0	0	0	0	1	5	10
Zfp36l1	0	1	none	0	2	1	blue	2	0	0	0	0	0	1	1	0	5	10
Zfp407	0	1	none	0	2	1	salmon	2	0	0	1	1	0	0	1	1	5	10
Ablim1	0.531953	4.13e-34	Epithelium	2	1	1	midnightblue	2	0	0	1	0	0	0	0	0	5	10
Acaa2	0.771161	4.54e-54	Epithelium	2	1	1	midnightblue	2	0	0	0	0	0	0	0	0	5	10
Ackr4	0	1	none	0	1	1	green	3	0	0	0	0	0	0	1	0	5	10
Actg1	0.990194	1.6e-47	Endothelium	1	1	1	blue	2	0	0	1	0	0	0	1	0	5	10
Adgrb1	0	1	none	0	1	1	yellow	3	0	0	1	0	0	0	0	1	5	10
Adra2a	0	1	none	0	1	1	yellow	3	0	0	1	0	0	0	1	0	5	10
Ajap1	0	1	none	0	1	1	red	2	0	0	1	0	0	0	1	1	5	10
Alox5ap	1.55659	2.34e-166	Other Blood Cells	1	1	1	salmon	2	0	0	0	0	0	1	0	0	5	10
Alpl	0	1	none	0	1	1	yellow	3	1	0	0	0	0	0	1	0	5	10
Amotl2	0	1	none	0	1	1	magenta	2	0	0	0	0	0	1	1	0	5	10
Anp32b	0.548268	9.95e-24	Epithelium	2	1	1	blue	2	0	0	0	0	0	0	0	0	5	10
Arhgef16	0	1	none	0	1	1	midnightblue	2	0	0	1	0	0	1	1	0	5	10
Arid3b	0	1	none	0	1	1	green	3	0	0	0	0	0	0	1	0	5	10
Asb18	0	1	none	0	1	1	green	3	0	0	0	0	0	1	0	0	5	10
Bach2	0	1	none	0	1	1	yellow	3	0	0	1	0	0	0	1	0	5	10
Begain	0	1	none	0	1	1	green	3	0	0	1	0	0	0	1	0	5	10
Btf3	0.707218	1.3e-51	Epithelium	2	1	1	salmon	2	1	0	1	0	0	0	0	0	5	10
C9orf72	0.580194	1.3e-53	Enamel Knot	2	1	1	turquoise	2	0	0	1	0	0	0	0	0	5	10
Capzb	0.706598	1.85e-92	Other Blood Cells	1	1	1	salmon	2	0	0	1	0	0	0	1	0	5	10
Ccnj	0	1	none	0	1	1	green	3	0	0	0	0	0	0	1	0	5	10
Cct5	0.617581	4.51e-44	Epithelium	2	1	1	blue	2	0	0	1	1	0	0	0	0	5	10
Cd38	0.592596	1.86e-42	Endothelium	1	1	1	turquoise	2	1	0	0	0	0	0	1	0	5	10
Cd9	1.01103	7.77e-65	Epithelium	2	1	1	red	2	0	0	0	0	0	0	0	0	5	10
Cdh2	0.689615	3.86e-39	Perivascular Cells	2	1	1	magenta	2	0	0	0	0	0	0	0	0	5	10
Cdk19	0	1	none	0	1	1	green	3	0	0	1	0	0	0	1	0	5	10
Cfap161	0	1	none	0	1	1	yellow	3	0	0	1	1	0	1	0	0	5	10
Chst10	0	1	none	0	1	1	green	3	0	0	0	0	0	0	1	0	5	10
Cks2	0.645074	6.88e-18	Epithelium	2	1	1	darkgreen	1	0	0	0	0	0	0	1	0	5	10
Clec14a	1.20389	6.81e-120	Endothelium	1	1	1	green	3	0	0	0	0	0	0	0	0	5	10
Clmp	0.71943	6.94e-56	Mesenchyme	2	1	1	blue	2	0	0	0	0	0	0	0	0	5	10
Cnnm1	0	1	none	0	1	1	yellow	3	0	0	0	0	0	0	1	0	5	10
Cobl	0	1	none	0	1	1	yellow	3	0	0	0	0	0	0	1	0	5	10
Col26a1	0.689605	2.61e-40	Mesenchyme	2	1	1	pink	0	0	0	1	0	0	1	1	0	5	10
Col5a1	0.602717	5.09e-29	Mesenchyme	2	1	1	greenyellow	2	1	0	1	0	0	0	0	0	5	10
Col5a2	0.749618	1.99e-39	Mesenchyme	2	1	1	red	2	1	0	0	0	0	0	0	0	5	10
Col8a1	0	1	none	0	1	1	yellow	3	0	0	1	0	0	0	1	0	5	10
Colec10	0	1	none	0	1	1	green	3	0	0	1	0	0	0	1	0	5	10
Cpt2	0	1	none	0	1	1	blue	2	0	0	1	0	0	1	1	0	5	10
Cygb	0	1	none	0	1	1	yellow	3	0	0	1	0	0	0	1	0	5	10
Dclk2	0	1	none	0	1	1	salmon	2	0	0	0	0	0	1	1	0	5	10
Dkk1	0	1	none	0	1	1	yellow	3	1	0	0	0	0	0	1	0	5	10
Dpysl3	0.975805	3.1e-94	Enamel Knot	2	1	1	lightgreen	1	0	0	0	0	0	0	1	0	5	10
Dusp7	0	1	none	0	1	1	blue	2	0	0	1	0	0	1	1	0	5	10
Enc1	0.720549	3.65e-64	Enamel Knot	2	1	1	cyan	0	0	0	1	0	0	0	1	1	5	10
Enox1	0	1	none	0	1	1	green	3	0	0	1	0	0	0	1	0	5	10
Enpp5	0	1	none	0	1	1	green	3	0	0	1	0	0	0	1	0	5	10
Epas1	1.0678	1.9e-110	Endothelium	1	1	1	blue	2	0	0	1	0	0	0	1	0	5	10
Epb41l4a	0.538682	1.87e-44	Enamel Knot	2	1	1	midnightblue	2	0	0	1	0	0	0	0	0	5	10
Ephb6	0	1	none	0	1	1	green	3	0	0	0	0	0	0	1	0	5	10
Errfi1	0	1	none	0	1	1	turquoise	2	0	0	0	0	0	1	1	0	5	10
Fam222a	0	1	none	0	1	1	green	3	0	0	1	0	0	0	0	1	5	10
Fmn2	0	1	none	0	1	1	darkorange	2	0	0	0	0	0	0	1	1	5	10
Fndc1	0	1	none	0	1	1	yellow	3	0	0	0	0	0	0	1	0	5	10
Focad	0	1	none	0	1	1	red	2	0	0	1	1	0	0	1	1	5	10
Foxo1	0	1	none	0	1	1	green	3	1	0	1	1	0	1	0	0	5	10
Fstl4	0.774833	2.6e-66	Enamel Knot	2	1	1	lightcyan	2	0	0	0	0	0	0	0	0	5	10
Gas7	0.70429	4.36e-30	Perivascular Cells	2	1	1	greenyellow	2	0	0	1	0	0	0	0	0	5	10
Gdpd5	0.531127	1.04e-35	Endothelium	1	1	1	green	3	0	0	1	0	0	0	0	0	5	10
Gfra1	0	1	none	0	1	1	yellow	3	0	0	0	0	0	0	1	0	5	10
Gipc2	0	1	none	0	1	1	yellow	3	0	0	1	0	0	0	1	0	5	10
Got2	0.510714	6.08e-30	Epithelium	2	1	1	blue	2	0	0	1	0	0	0	0	0	5	10
Gpi1	0.9874	1.11e-99	Enamel Knot	2	1	1	salmon	2	0	0	0	0	0	0	0	0	5	10
Gprin2	0	1	none	0	1	1	green	3	0	0	0	0	0	0	1	0	5	10
Hacd4	0.943296	1.45e-92	Other Blood Cells	1	1	1	yellow	3	0	0	0	0	0	0	0	0	5	10
Hhat	0	1	none	0	1	1	red	2	0	0	0	0	0	1	1	0	5	10
Hnrnpa3	0.562065	5.37e-39	Epithelium	2	1	1	turquoise	2	0	0	0	0	0	0	0	0	5	10
Hs3st4	0	1	none	0	1	1	red	2	0	0	0	0	0	0	1	1	5	10
Igsf9	0.801366	1.56e-76	Epithelium	2	1	1	midnightblue	2	0	0	0	0	0	0	0	0	5	10
Iqca	0	1	none	0	1	1	green	3	0	0	0	0	0	1	0	0	5	10
Irf8	0.643589	1.86e-56	Other Blood Cells	1	1	1	darkorange	2	0	0	1	0	0	1	0	0	5	10
Itgb5	0.50568	3.62e-45	Enamel Knot	2	1	1	greenyellow	2	0	0	1	0	0	0	0	0	5	10
Kcne3	1.57471	5.18e-123	Endothelium	1	1	1	greenyellow	2	0	0	0	0	0	0	1	0	5	10
Kif1a	0	1	none	0	1	1	red	2	0	0	0	0	0	1	1	0	5	10
Kras	0.534585	2.11e-34	Epithelium	2	1	1	turquoise	2	1	0	0	0	0	0	0	0	5	10
Lhx9	0	1	none	0	1	1	green	3	0	0	0	0	0	0	1	0	5	10
Lifr	0	1	none	0	1	1	green	3	1	0	1	0	0	0	1	0	5	10
Lrba	0	1	none	0	1	1	red	2	0	0	1	0	0	0	1	1	5	10
Lrfn2	0	1	none	0	1	1	green	3	0	0	1	0	0	0	0	1	5	10
Lrrc15	0	1	none	0	1	1	yellow	3	0	0	1	0	0	0	1	0	5	10
Ltbr	0.581363	1.83e-41	Endothelium	1	1	1	yellow	3	0	0	0	0	0	0	0	0	5	10
Mapkapk5	0	1	none	0	1	1	green	3	0	0	1	0	0	0	1	0	5	10
Matn2	0	1	none	0	1	1	green	3	0	0	0	0	0	0	1	0	5	10
Matn3	0	1	none	0	1	1	yellow	3	0	0	0	0	0	1	0	0	5	10
Megf11	0	1	none	0	1	1	red	2	0	0	0	0	0	0	1	1	5	10
Meox1	0	1	none	0	1	1	green	3	0	0	0	0	0	0	1	0	5	10
Mertk	0	1	none	0	1	1	midnightblue	2	0	0	0	0	0	1	1	0	5	10
Metap2	0.612417	4.76e-43	Epithelium	2	1	1	turquoise	2	0	0	0	0	0	0	0	0	5	10
Morc2a	0	1	none	0	1	1	lightyellow	3	0	0	1	0	0	0	1	0	5	10
Nap1l1	0.573473	9.68e-33	Epithelium	2	1	1	magenta	2	0	0	0	0	0	0	0	0	5	10
Ndufa10	0	1	none	0	1	1	blue	2	0	0	1	0	0	1	1	0	5	10
Nfatc1	1.10636	7.59e-80	Other Blood Cells	1	1	1	blue	2	1	0	0	0	0	0	1	0	5	10
Nid1	0.743875	7.41e-48	Endothelium	1	1	1	greenyellow	2	0	0	0	0	0	0	1	0	5	10
Osbpl3	0	1	none	0	1	1	green	3	0	0	1	0	0	1	0	0	5	10
Palmd	0.641303	4.4e-42	Endothelium	1	1	1	midnightblue	2	0	0	0	0	0	0	1	0	5	10
Panx1	0	1	none	0	1	1	green	3	0	0	1	0	0	0	1	0	5	10
Paqr6	0	1	none	0	1	1	green	3	0	0	1	0	0	1	0	0	5	10
Pard3b	0	1	none	0	1	1	yellow	3	0	0	1	0	0	1	0	0	5	10
Parva	0	1	none	0	1	1	greenyellow	2	0	0	0	0	0	1	1	0	5	10
Pbk	0	1	none	0	1	1	turquoise	2	0	0	0	0	0	1	1	0	5	10
Pcbp4	0.552076	5.67e-38	Epithelium	2	1	1	brown	0	1	0	0	0	0	1	1	0	5	10
Pcdh7	0	1	none	0	1	1	red	2	0	0	0	0	0	0	1	1	5	10
Pcolce	0.69533	8.66e-56	Mesenchyme	2	1	1	red	2	0	0	0	0	0	0	0	0	5	10
Pdlim1	1.10506	2.75e-116	Epithelium	2	1	1	blue	2	0	0	1	0	0	0	0	0	5	10
Pfn2	1.67375	0	Enamel Knot	2	1	1	magenta	2	0	0	0	0	0	0	0	0	5	10
Plekha6	0	1	none	0	1	1	lightcyan	2	0	0	0	0	0	0	1	1	5	10
Plxna2	0	1	none	0	1	1	yellow	3	1	0	1	0	0	0	1	0	5	10
Prcp	1.2402	2.07e-130	Endothelium	1	1	1	green	3	0	0	0	0	0	0	0	0	5	10
Prkce	0	1	none	0	1	1	lightyellow	3	1	0	0	0	0	0	1	0	5	10
Prkg1	0	1	none	0	1	1	yellow	3	0	0	1	0	0	0	1	0	5	10
Prpf40a	0.51885	8.28e-29	Epithelium	2	1	1	turquoise	2	0	0	1	1	0	0	0	0	5	10
Ptch1	0	1	none	0	1	1	magenta	2	1	0	0	0	0	0	1	1	5	10
Ptpre	0.94834	3.93e-74	Other Blood Cells	1	1	1	yellow	3	0	0	0	0	0	0	0	0	5	10
Ptprf	1.05176	9.99e-124	Epithelium	2	1	1	blue	2	0	0	0	0	0	0	0	0	5	10
Qk	0.938772	8.39e-61	Endothelium	1	1	1	turquoise	2	0	0	0	0	0	0	0	1	5	10
Qpct	0	1	none	0	1	1	yellow	3	1	0	0	0	0	0	1	0	5	10
Rab3gap2	0	1	none	0	1	1	yellow	3	1	0	1	0	0	0	1	0	5	10
Rab6b	0	1	none	0	1	1	yellow	3	0	0	1	0	0	1	0	0	5	10
Rab7	0.552603	2.39e-49	Other Blood Cells	1	1	1	blue	2	0	0	0	0	0	0	1	0	5	10
Ranbp1	0.80864	1.13e-45	Epithelium	2	1	1	pink	0	0	0	1	0	0	1	1	0	5	10
Rassf3	0	1	none	0	1	1	yellow	3	0	0	0	0	0	0	1	0	5	10
Rbbp8	0.830961	1.48e-77	Epithelium	2	1	1	greenyellow	2	1	0	0	0	0	0	0	0	5	10
Rbms1	0.650167	2.59e-28	Endothelium	1	1	1	turquoise	2	0	0	1	0	0	1	0	0	5	10
Rbpjl	0	1	none	0	1	1	green	3	0	0	1	0	0	0	1	0	5	10
Rere	0	1	none	0	1	1	purple	1	0	0	1	0	0	1	1	1	5	10
Rmi2	0	1	none	0	1	1	green	3	0	0	0	0	0	0	1	0	5	10
Rnf144b	0	1	none	0	1	1	yellow	3	0	0	1	0	0	0	1	0	5	10
Rpl22l1	0.601048	1.04e-37	Epithelium	2	1	1	turquoise	2	0	0	0	0	0	0	0	0	5	10
Rps19	0.623434	1.79e-48	Epithelium	2	1	1	blue	2	0	0	0	0	0	0	0	0	5	10
Rps3a1	0.639238	6.69e-40	Epithelium	2	1	1	greenyellow	2	0	0	0	0	0	0	0	0	5	10
Sash1	0.552073	4.57e-28	Endothelium	1	1	1	blue	2	0	0	1	0	0	0	0	1	5	10
Scara5	0	1	none	0	1	1	magenta	2	0	0	0	0	0	1	1	0	5	10
Scube1	0	1	none	0	1	1	green	3	0	0	1	0	0	1	0	0	5	10
Selenof	0.581525	5.07e-19	Endothelium	1	1	1	turquoise	2	0	0	0	0	0	1	0	0	5	10
Serp2	0	1	none	0	1	1	green	3	0	0	1	0	0	0	1	0	5	10
Serpine2	0.906656	2.47e-54	Perivascular Cells	2	1	1	red	2	0	0	0	0	0	0	0	0	5	10
Sfn	2.15425	6.94e-227	Epithelium	2	1	1	midnightblue	2	0	0	0	0	0	0	0	0	5	10
Skap1	0	1	none	0	1	1	salmon	2	0	0	0	0	0	1	1	0	5	10
Slain1	0	1	none	0	1	1	green	3	0	0	0	0	0	0	1	0	5	10
Slc25a26	0	1	none	0	1	1	blue	2	0	0	0	0	0	1	1	0	5	10
Slc35f2	0	1	none	0	1	1	yellow	3	0	0	0	0	0	0	1	0	5	10
Slc44a1	0	1	none	0	1	1	yellow	3	0	0	1	0	0	0	1	0	5	10
Smad1	0.531799	1.4e-25	Endothelium	1	1	1	blue	2	0	0	0	0	0	0	1	0	5	10
Smarcc1	0.56372	2.6e-30	Epithelium	2	1	1	blue	2	0	0	0	0	0	0	0	0	5	10
Spint2	1.31237	2.87e-169	Epithelium	2	1	1	midnightblue	2	0	0	0	0	0	0	0	0	5	10
Srd5a1	0.81666	2.46e-72	Epithelium	2	1	1	blue	2	0	0	0	0	0	0	0	0	5	10
Srp9	0.537359	1.09e-13	Endothelium	1	1	1	turquoise	2	0	0	1	1	0	1	0	0	5	10
Ssbp2	0.54518	2.58e-38	Epithelium	2	1	1	black	1	0	0	1	0	0	0	1	0	5	10
Sstr4	0	1	none	0	1	1	yellow	3	0	0	1	0	0	0	1	0	5	10
Sumo2	0.695595	3.35e-45	Epithelium	2	1	1	turquoise	2	0	0	0	0	0	0	0	0	5	10
Svil	0	1	none	0	1	1	yellow	3	0	0	0	0	0	0	1	0	5	10
Tbc1d30	0	1	none	0	1	1	green	3	0	0	1	0	0	0	1	0	5	10
Tbkbp1	0	1	none	0	1	1	yellow	3	0	0	1	0	0	1	0	0	5	10
Tgfbi	0.931305	6.64e-67	Other Blood Cells	1	1	1	blue	2	0	0	0	0	0	0	1	0	5	10
Timmdc1	0	1	none	0	1	1	yellow	3	0	0	1	0	0	0	1	0	5	10
Tomm20	0.718773	2.13e-46	Epithelium	2	1	1	turquoise	2	0	0	1	1	0	0	0	0	5	10
Tpm1	0	1	none	0	1	1	yellow	3	0	0	1	0	0	0	1	0	5	10
Trim52	0	1	none	0	1	1	turquoise	2	0	0	0	0	0	1	0	1	5	10
Trpc7	0	1	none	0	1	1	yellow	3	0	0	0	0	0	0	1	0	5	10
Tspan5	1.26659	9.02e-214	Enamel Knot	2	1	1	purple	1	0	0	0	0	0	0	1	0	5	10
Tuba1a	0.891365	3.14e-35	Endothelium	1	1	1	blue	2	0	0	0	0	0	0	1	0	5	10
Usp27x	0	1	none	0	1	1	blue	2	1	0	0	0	0	0	1	1	5	10
Vgll3	0	1	none	0	1	1	yellow	3	0	0	1	0	0	0	1	0	5	10
Vps13b	0	1	none	0	1	1	yellow	3	1	0	1	0	0	0	1	0	5	10
Ywhaq	0.699681	2.65e-23	Endothelium	1	1	1	blue	2	0	0	1	0	0	0	1	0	5	10
Acot1	0.636811	1.63e-54	Epithelium	2	0	0	red	2	0	0	0	0	0	1	0	0	5	10
Acsf2	0	1	none	0	0	0	blue	2	0	0	1	0	0	1	1	1	5	10
Actb	1.06131	3.63e-49	Endothelium	1	0	0	blue	2	1	0	0	0	0	1	1	0	5	10
Actn1	0	1	none	0	0	0	blue	2	0	0	0	0	0	1	1	1	5	10
Aff2	0	1	none	0	0	0	yellow	3	0	0	0	0	0	0	1	1	5	10
Agap2	0	1	none	0	0	0	green	3	0	0	0	0	0	0	1	1	5	10
Aldh2	0.543551	1.06e-47	Enamel Knot	2	0	0	turquoise	2	1	0	1	0	0	0	1	0	5	10
Aldoa	1.14033	2.02e-99	Enamel Knot	2	0	0	blue	2	0	0	1	0	0	0	1	0	5	10
Ank3	1.05426	5.01e-103	Epithelium	2	0	0	magenta	2	0	0	0	0	0	0	1	0	5	10
Ankrd61	0	1	none	0	0	0	yellow	3	0	0	0	0	0	0	1	1	5	10
Apobec3	0.781767	1.31e-77	Other Blood Cells	1	0	0	green	3	0	0	0	0	0	0	1	0	5	10
Arhgap31	1.01702	2.1e-78	Endothelium	1	0	0	green	3	0	0	1	0	0	0	1	0	5	10
Arid3a	0.561058	1.26e-47	Other Blood Cells	1	0	0	yellow	3	0	0	1	0	0	0	1	0	5	10
Astn2	0	1	none	0	0	0	green	3	0	0	0	0	0	0	1	1	5	10
Atp1a1	0.578176	6.67e-43	Epithelium	2	0	0	red	2	0	0	0	0	0	1	0	0	5	10
Atp5a1	0.629988	2.63e-52	Epithelium	2	0	0	blue	2	0	0	1	0	0	1	0	0	5	10
Atp5g1	0.707381	1.74e-57	Epithelium	2	0	0	green	3	0	0	0	0	0	0	0	0	5	10
Atp6v1c1	0.80283	1.82e-61	Other Blood Cells	1	0	0	yellow	3	1	0	1	1	0	0	1	0	5	10
Bag4	0	1	none	0	0	0	green	3	0	0	0	0	0	1	1	0	5	10
Bclaf1	0.521092	2.81e-28	Epithelium	2	0	0	turquoise	2	0	0	1	0	0	0	1	0	5	10
Bhmt2	0	1	none	0	0	0	yellow	3	0	0	0	0	0	0	1	1	5	10
Ccl9	1.65188	6.2e-148	Other Blood Cells	1	0	0	green	3	0	0	1	0	0	0	1	0	5	10
Cct3	0.632823	1.15e-39	Epithelium	2	0	0	blue	2	0	0	1	1	0	1	0	0	5	10
Cd200	0.840385	7.32e-55	Perivascular Cells	2	0	0	magenta	2	0	0	1	0	0	0	1	0	5	10
Cd2ap	0.556079	7.81e-44	Epithelium	2	0	0	turquoise	2	1	0	1	0	0	0	1	0	5	10
Cd300c2	1.01951	5.41e-101	Other Blood Cells	1	0	0	yellow	3	0	0	0	0	0	0	1	0	5	10
Cdk4	0.750172	2.44e-50	Epithelium	2	0	0	blue	2	1	0	1	0	0	0	1	0	5	10
Cdo1	0.559593	7.73e-36	Epithelium	2	0	0	green	3	0	0	0	0	0	0	0	0	5	10
Celf2	0.806184	1.1e-58	Epithelium	2	0	0	yellow	3	0	0	1	0	0	0	0	0	5	10
Chmp4c	0.735937	1.44e-74	Enamel Knot	2	0	0	yellow	3	0	0	1	0	0	0	0	0	5	10
Churc1	0.508078	1.9e-31	Epithelium	2	0	0	blue	2	0	0	1	0	0	0	1	0	5	10
Cks1b	0.598022	1.49e-29	Epithelium	2	0	0	turquoise	2	0	0	0	0	0	0	1	0	5	10
Cldn5	2.41198	0	Endothelium	1	0	0	magenta	2	0	0	0	0	0	1	1	0	5	10
Clec12a	1.23699	1.06e-134	Other Blood Cells	1	0	0	green	3	0	0	0	0	0	0	1	0	5	10
Clstn2	0	1	none	0	0	0	yellow	3	0	0	1	0	0	0	1	1	5	10
Cnrip1	0	1	none	0	0	0	green	3	0	0	0	0	0	1	1	0	5	10
Cntn6	0	1	none	0	0	0	yellow	3	0	0	1	0	0	0	1	1	5	10
Colec12	0.561573	9.72e-30	Mesenchyme	2	0	0	midnightblue	2	0	0	1	0	0	0	1	0	5	10
Cox4i2	0.715413	1.94e-35	Perivascular Cells	2	0	0	green	3	1	0	0	0	0	0	0	0	5	10
Cpxm1	0.514411	1.52e-21	Mesenchyme	2	0	0	greenyellow	2	0	0	1	0	0	0	1	0	5	10
Crb1	0	1	none	0	0	0	yellow	3	0	0	0	0	0	0	1	1	5	10
Csf1r	1.61217	8.48e-230	Other Blood Cells	1	0	0	yellow	3	0	0	0	0	0	0	1	0	5	10
Ctsz	1.68392	1.06e-230	Other Blood Cells	1	0	0	salmon	2	0	0	0	0	0	1	1	0	5	10
Ctxn1	0.613122	2.67e-57	Enamel Knot	2	0	0	turquoise	2	0	0	0	0	0	0	1	0	5	10
Cyb5r3	0.63674	2.88e-43	Epithelium	2	0	0	blue	2	0	0	1	0	0	1	0	0	5	10
D6Wsu163e	0	1	none	0	0	0	green	3	0	0	1	0	0	0	1	1	5	10
Dach1	0.747197	9.06e-59	Enamel Knot	2	0	0	red	2	0	0	1	0	0	0	0	1	5	10
Dapl1	1.32203	1.11e-151	Epithelium	2	0	0	midnightblue	2	0	0	0	0	0	1	0	0	5	10
Ddah2	0.927779	3.11e-94	Enamel Knot	2	0	0	blue	2	0	0	1	0	0	0	1	0	5	10
Ddhd1	0	1	none	0	0	0	turquoise	2	0	0	1	0	0	1	1	1	5	10
Ddx5	0.56971	2.44e-36	Epithelium	2	0	0	turquoise	2	0	0	0	0	0	0	1	0	5	10
Dnajc9	0.513451	8.29e-22	Epithelium	2	0	0	blue	2	0	0	1	1	0	0	1	0	5	10
Dsg2	0.954913	5.23e-103	Epithelium	2	0	0	midnightblue	2	0	0	1	0	0	0	0	1	5	10
Dsp	1.90366	8.05e-238	Epithelium	2	0	0	midnightblue	2	1	0	1	0	0	0	0	1	5	10
Dstn	1.02416	2.63e-88	Epithelium	2	0	0	yellow	3	0	0	1	1	0	0	0	0	5	10
Dusp13	0	1	none	0	0	0	green	3	0	0	1	0	0	1	1	0	5	10
Dynll2	0.751015	1.32e-70	Epithelium	2	0	0	blue	2	0	0	0	0	0	0	1	0	5	10
Eef1a1	0.573857	3.1e-32	Epithelium	2	0	0	green	3	0	0	0	0	0	0	0	0	5	10
Eef1b2	0.674256	6.43e-46	Epithelium	2	0	0	lightyellow	3	0	0	1	0	0	0	0	0	5	10
Eef2	0.752272	1.1e-74	Enamel Knot	2	0	0	blue	2	0	0	0	0	0	0	1	0	5	10
Eif2s1	0.557118	4.95e-25	Epithelium	2	0	0	turquoise	2	0	0	1	0	0	0	1	0	5	10
Eif3c	0.604875	2.04e-37	Epithelium	2	0	0	blue	2	0	0	0	0	0	0	1	0	5	10
Eif3f	0.510548	1.21e-32	Epithelium	2	0	0	blue	2	0	0	1	0	0	1	0	0	5	10
Eif4a1	0.672959	1.46e-38	Epithelium	2	0	0	turquoise	2	1	0	0	0	0	0	1	0	5	10
Emp2	0.617969	1.62e-41	Enamel Knot	2	0	0	red	2	0	0	0	0	0	0	1	0	5	10
Enah	0	1	none	0	0	0	lightyellow	3	0	0	0	0	0	1	0	1	5	10
Entpd1	0.536539	6.32e-36	Endothelium	1	0	0	yellow	3	0	0	1	0	0	0	1	0	5	10
Epn3	0	1	none	0	0	0	green	3	0	0	1	0	0	1	1	0	5	10
Erbb3	0.578268	1.14e-38	Perivascular Cells	2	0	0	midnightblue	2	1	0	0	0	0	0	1	0	5	10
Esrp1	0.731666	1.65e-76	Epithelium	2	0	0	midnightblue	2	0	0	1	1	0	0	1	0	5	10
Etv3	0	1	none	0	0	0	green	3	0	0	1	0	0	1	1	0	5	10
Ezr	1.13894	2.9e-130	Epithelium	2	0	0	midnightblue	2	1	0	1	0	0	0	1	0	5	10
F13a1	1.59141	5.76e-141	Other Blood Cells	1	0	0	green	3	1	0	0	0	0	0	1	0	5	10
Fam167a	0.77467	3.97e-89	Enamel Knot	2	0	0	lightcyan	2	0	0	1	0	0	0	0	1	5	10
Fbln5	0.527937	2.75e-27	Mesenchyme	2	0	0	green	3	0	0	0	0	0	0	0	0	5	10
Fcrls	1.64632	5.27e-129	Other Blood Cells	1	0	0	green	3	0	0	0	0	0	1	0	0	5	10
Fdps	0.527225	6.64e-17	Epithelium	2	0	0	blue	2	0	0	0	0	0	0	1	0	5	10
Fech	0.69519	1.11e-61	Red Blood Cells	1	0	0	green	3	0	0	0	0	0	0	1	0	5	10
Fermt1	0.715311	9.33e-71	Enamel Knot	2	0	0	lightcyan	2	1	0	0	0	0	0	1	0	5	10
Fgd5	0.894523	1.7e-82	Endothelium	1	0	0	yellow	3	0	0	0	0	0	0	1	0	5	10
Fjx1	0.742652	1.41e-49	Epithelium	2	0	0	lightcyan	2	0	0	1	0	0	0	1	0	5	10
Foxc2	0	1	none	0	0	0	yellow	3	0	0	0	0	0	1	1	0	5	10
Fscn1	1.24262	1.48e-116	Endothelium	1	0	0	blue	2	0	0	1	0	0	1	1	0	5	10
Fstl1	0.51456	8.77e-17	Mesenchyme	2	0	0	blue	2	0	0	1	0	0	0	1	0	5	10
Fyn	0.790934	3.93e-52	Endothelium	1	0	0	yellow	3	0	0	1	0	0	1	0	0	5	10
Glb1l	0	1	none	0	0	0	yellow	3	0	0	0	0	0	1	1	0	5	10
Glipr2	0.66629	1.9e-47	Perivascular Cells	2	0	0	greenyellow	2	0	0	0	0	0	0	1	0	5	10
Gpbar1	0	1	none	0	0	0	green	3	0	0	1	0	0	1	1	0	5	10
Gpm6b	0.505678	1.7e-13	Perivascular Cells	2	0	0	yellow	3	0	0	0	0	0	0	0	0	5	10
Gpr183	1.01627	3.56e-115	Other Blood Cells	1	0	0	green	3	0	0	1	0	0	0	1	0	5	10
Gria1	0	1	none	0	0	0	yellow	3	0	0	1	0	0	0	1	1	5	10
Grid2	0	1	none	0	0	0	green	3	0	0	0	0	0	0	1	1	5	10
Grin3a	0	1	none	0	0	0	green	3	0	0	1	0	0	0	1	1	5	10
Grip2	0	1	none	0	0	0	yellow	3	0	0	0	0	0	0	1	1	5	10
Grk5	0	1	none	0	0	0	yellow	3	0	0	1	0	0	0	1	1	5	10
Has3	0.544472	3.32e-44	Enamel Knot	2	0	0	magenta	2	0	0	0	0	0	0	0	1	5	10
Higd1a	0.62049	8.67e-26	Epithelium	2	0	0	blue	2	0	0	0	0	0	0	1	0	5	10
Hist1h2ae	0.561917	3.99e-12	Epithelium	2	0	0	green	3	0	0	0	0	0	0	0	0	5	10
Hk2	0.670057	1.33e-48	Enamel Knot	2	0	0	green	3	0	0	0	0	0	0	0	0	5	10
Hmgb1	0.636107	4.47e-34	Epithelium	2	0	0	blue	2	0	0	0	0	0	1	0	0	5	10
Hmgb2	0.539122	3.88e-11	Epithelium	2	0	0	turquoise	2	0	0	0	0	0	0	1	0	5	10
Hnrnpab	0.767732	2.09e-47	Epithelium	2	0	0	blue	2	0	0	1	0	0	0	1	0	5	10
Hnrnpu	0.514304	2.43e-25	Epithelium	2	0	0	blue	2	0	0	0	0	0	0	1	0	5	10
Hp	0.692396	5.37e-41	Other Blood Cells	1	0	0	yellow	3	0	0	0	0	0	0	1	0	5	10
Hras	1.12423	5.17e-118	Epithelium	2	0	0	green	3	1	0	0	0	0	0	0	0	5	10
Hrh2	0	1	none	0	0	0	yellow	3	0	0	0	0	0	0	1	1	5	10
Hsd11b1	0	1	none	0	0	0	green	3	0	0	0	0	0	1	1	0	5	10
Hsp90aa1	0.72411	1.55e-42	Epithelium	2	0	0	turquoise	2	0	0	1	1	1	0	1	0	5	10
Hsp90ab1	0.807278	4.39e-58	Epithelium	2	0	0	blue	2	0	0	0	0	0	0	1	0	5	10
Hspa12a	0	1	none	0	0	0	green	3	0	0	0	0	0	1	1	0	5	10
Hspe1	0.76683	1.42e-51	Epithelium	2	0	0	blue	2	0	0	0	0	0	0	1	0	5	10
Id1	0.964065	1.29e-40	Enamel Knot	2	0	0	yellow	3	0	0	0	0	0	0	0	0	5	10
Id3	0.541755	4.49e-08	Endothelium	1	0	0	yellow	3	0	0	1	0	0	0	1	0	5	10
Ifitm1	1.90381	2.1e-244	Enamel Knot	2	0	0	lightyellow	3	0	0	1	0	0	0	0	0	5	10
Ifngr2	0.721489	5.36e-69	Other Blood Cells	1	0	0	green	3	0	0	0	0	0	0	1	0	5	10
Igfbpl1	0.543556	4.54e-31	Enamel Knot	2	0	0	green	3	0	0	0	0	0	0	0	0	5	10
Igsf9b	0.759387	3.36e-36	Perivascular Cells	2	0	0	yellow	3	0	0	1	0	0	0	0	0	5	10
Il17f	0	1	none	0	0	0	lightyellow	3	1	0	0	0	0	0	1	1	5	10
Il21r	0	1	none	0	0	0	green	3	0	0	1	0	0	0	1	1	5	10
Iqsec1	0	1	none	0	0	0	yellow	3	0	0	0	0	0	0	1	1	5	10
Itm2a	0.795902	4.1e-20	Mesenchyme	2	0	0	green	3	0	0	0	0	0	0	0	0	5	10
Jakmip2	1.01779	8.76e-105	Enamel Knot	2	0	0	magenta	2	0	0	0	0	0	0	1	0	5	10
Kank3	1.11255	2.67e-116	Endothelium	1	0	0	green	3	0	0	0	0	0	0	1	0	5	10
Kcnmb4	1.06937	8.02e-168	Enamel Knot	2	0	0	magenta	2	0	0	1	0	0	0	1	0	5	10
Kdm5b	0.710267	2.04e-52	Enamel Knot	2	0	0	lightyellow	3	0	0	1	0	0	0	0	0	5	10
Kdm6b	0.677296	3.6e-57	Enamel Knot	2	0	0	blue	2	1	0	0	0	0	0	1	0	5	10
Kif5b	0.604787	2.31e-36	Epithelium	2	0	0	turquoise	2	0	0	0	0	0	0	1	0	5	10
Klf5	0.703587	6.94e-56	Epithelium	2	0	0	midnightblue	2	1	0	0	0	0	0	1	0	5	10
Klk8	0.695439	1.87e-63	Epithelium	2	0	0	blue	2	0	0	1	0	0	0	1	0	5	10
Klre1	0	1	none	0	0	0	yellow	3	0	0	0	0	0	0	1	1	5	10
Knop1	0.624653	1.17e-54	Epithelium	2	0	0	blue	2	0	0	1	0	0	0	1	0	5	10
Krt79	0.844702	1.63e-70	Enamel Knot	2	0	0	darkorange	2	0	0	1	0	0	0	1	0	5	10
Lamb3	0.600095	9.32e-56	Enamel Knot	2	0	0	black	1	1	0	1	1	1	1	1	0	5	10
Ldha	0.961004	2.72e-51	Epithelium	2	0	0	yellow	3	0	0	1	0	0	0	0	0	5	10
Lhx5	0	1	none	0	0	0	yellow	3	0	0	1	1	1	0	1	1	5	10
Limk2	0.53221	4.22e-31	Epithelium	2	0	0	midnightblue	2	0	0	1	0	0	0	1	0	5	10
Lrp4	1.82014	1.62e-261	Enamel Knot	2	0	0	lightcyan	2	1	0	0	0	0	0	0	1	5	10
Lrrc7	0	1	none	0	0	0	yellow	3	0	0	0	0	0	0	1	1	5	10
Lsm3	0.587321	4.34e-33	Epithelium	2	0	0	greenyellow	2	0	0	0	0	0	0	1	0	5	10
Lsm4	0.72825	1.63e-47	Epithelium	2	0	0	blue	2	0	0	0	0	0	0	1	0	5	10
Lum	1.429	3.95e-99	Mesenchyme	2	0	0	blue	2	1	0	1	0	0	0	1	0	5	10
Lyst	0	1	none	0	0	0	green	3	0	0	1	0	0	0	1	1	5	10
Mark1	0	1	none	0	0	0	yellow	3	0	0	0	0	0	0	1	1	5	10
Mast4	1.06609	8.71e-77	Endothelium	1	0	0	lightyellow	3	0	0	0	0	0	0	1	0	5	10
Morc2b	0	1	none	0	0	0	yellow	3	0	0	0	0	0	0	1	1	5	10
Mrc1	1.8028	2.74e-129	Other Blood Cells	1	0	0	green	3	1	0	0	0	0	0	1	0	5	10
Mrpl12	0.724782	4.96e-57	Epithelium	2	0	0	greenyellow	2	0	0	1	1	0	0	1	0	5	10
Msx1	1.4162	1.01e-84	Mesenchyme	2	0	0	lightgreen	1	1	0	1	1	0	1	1	0	5	10
Mustn1	0.505453	2.23e-38	Enamel Knot	2	0	0	red	2	0	0	0	0	0	0	1	0	5	10
Myod1	0.7042	3.48e-34	Perivascular Cells	2	0	0	magenta	2	0	0	0	0	0	0	1	0	5	10
Myzap	1.16584	8.73e-113	Endothelium	1	0	0	green	3	0	0	0	0	0	0	1	0	5	10
Naa15	0.531427	8.61e-38	Epithelium	2	0	0	turquoise	2	0	0	0	0	0	1	0	0	5	10
Nckap1l	0.622449	3.13e-55	Other Blood Cells	1	0	0	green	3	0	0	0	0	0	0	1	0	5	10
Ndufa13	0.616803	2.21e-34	Other Blood Cells	1	0	0	green	3	0	0	0	0	0	0	1	0	5	10
Nedd9	0.981009	5.7e-106	Enamel Knot	2	0	0	lightcyan	2	1	0	0	0	0	0	1	0	5	10
Nes	1.29863	2.37e-123	Endothelium	1	0	0	magenta	2	1	0	1	0	0	1	1	0	5	10
Nfic	0.509354	6.16e-18	Mesenchyme	2	0	0	greenyellow	2	0	0	0	0	0	0	1	0	5	10
Ninj1	0.601452	1.6e-43	Other Blood Cells	1	0	0	salmon	2	0	0	0	0	0	1	1	0	5	10
Nkain4	0.65778	7.01e-47	Perivascular Cells	2	0	0	yellow	3	0	0	0	0	0	0	0	0	5	10
Nono	0.563521	2.27e-39	Epithelium	2	0	0	green	3	1	0	0	0	0	0	0	0	5	10
Nop58	0.646485	2.79e-45	Epithelium	2	0	0	turquoise	2	0	0	0	0	0	1	0	0	5	10
Npr1	0.896194	1.31e-87	Endothelium	1	0	0	green	3	0	0	0	0	0	0	1	0	5	10
Ntm	1.42066	1.27e-125	Enamel Knot	2	0	0	yellow	3	0	0	0	0	0	0	0	0	5	10
Nupr1	0.749476	3.26e-65	Other Blood Cells	1	0	0	yellow	3	0	0	0	0	0	0	1	0	5	10
Oat	0.51897	2.33e-14	Mesenchyme	2	0	0	green	3	1	0	0	0	0	0	0	0	5	10
Ociad2	0.558836	1.67e-40	Epithelium	2	0	0	green	3	0	0	1	0	0	0	0	0	5	10
Pa2g4	0.693985	7.63e-45	Epithelium	2	0	0	blue	2	0	0	1	0	0	0	1	0	5	10
Pabpc1	0.523911	3.45e-28	Epithelium	2	0	0	blue	2	0	0	0	0	0	0	1	0	5	10
Pak2	0.62022	3.33e-44	Epithelium	2	0	0	green	3	0	0	1	1	0	0	0	0	5	10
Parp1	0.707161	7.53e-60	Epithelium	2	0	0	blue	2	0	0	1	0	0	0	1	0	5	10
Parp3	0	1	none	0	0	0	yellow	3	0	0	0	0	0	1	1	0	5	10
Pdap1	0.617506	3.02e-38	Epithelium	2	0	0	salmon	2	0	0	0	0	0	0	1	0	5	10
Pdgfrb	0.502943	2.71e-16	Perivascular Cells	2	0	0	greenyellow	2	1	0	1	0	0	0	1	0	5	10
Pear1	0	1	none	0	0	0	green	3	0	0	1	0	0	1	1	0	5	10
Phf2	0	1	none	0	0	0	blue	2	0	0	0	0	0	1	1	1	5	10
Pi4ka	0	1	none	0	0	0	lightyellow	3	0	0	1	1	0	1	1	0	5	10
Pkig	0.741103	1.09e-46	Endothelium	1	0	0	green	3	0	0	1	0	0	0	1	0	5	10
Plek	0.758674	7.96e-67	Other Blood Cells	1	0	0	salmon	2	0	0	0	0	0	1	1	0	5	10
Plek2	0.568939	1.33e-42	Epithelium	2	0	0	magenta	2	0	0	1	0	0	0	1	0	5	10
Plekho1	0.858898	2.39e-78	Endothelium	1	0	0	yellow	3	1	0	0	0	0	0	1	0	5	10
Poc1a	0	1	none	0	0	0	yellow	3	1	0	1	0	0	1	1	0	5	10
Pou6f2	0	1	none	0	0	0	green	3	0	0	0	0	0	0	1	1	5	10
Ppil1	0.515325	2.18e-38	Epithelium	2	0	0	blue	2	0	0	1	0	0	1	0	0	5	10
Prmt1	0.679493	1.51e-48	Epithelium	2	0	0	lightyellow	3	0	0	1	0	0	0	0	0	5	10
Psma7	0.821518	2.05e-63	Epithelium	2	0	0	blue	2	0	0	0	0	0	0	1	0	5	10
Psmb8	1.64556	6.94e-283	Other Blood Cells	1	0	0	green	3	0	0	0	0	0	0	1	0	5	10
Ptprn	0	1	none	0	0	0	green	3	0	0	0	0	0	1	1	0	5	10
Rab25	0.71983	3.66e-57	Enamel Knot	2	0	0	yellow	3	0	0	0	0	0	0	0	0	5	10
Rad54l2	0	1	none	0	0	0	lightyellow	3	0	0	1	0	0	1	0	1	5	10
Rbm3	0.536956	2.11e-31	Epithelium	2	0	0	blue	2	0	0	1	0	0	0	1	0	5	10
Rel	0.527617	1.85e-43	Other Blood Cells	1	0	0	yellow	3	0	0	1	0	0	0	1	0	5	10
Rell1	0.561891	5.15e-30	Endothelium	1	0	0	yellow	3	0	0	1	0	0	0	1	0	5	10
Retreg1	0.67326	3.15e-68	Enamel Knot	2	0	0	yellow	3	0	0	0	0	0	0	0	0	5	10
Rev3l	0	1	none	0	0	0	green	3	1	0	1	0	0	1	1	0	5	10
Rgs5	1.85868	1.96e-98	Perivascular Cells	2	0	0	red	2	0	0	0	0	0	0	1	0	5	10
Rpl15	0.599483	7.52e-40	Epithelium	2	0	0	lightyellow	3	0	0	0	0	0	0	0	0	5	10
Rpl26	0.7457	1.66e-61	Epithelium	2	0	0	yellow	3	0	0	0	0	0	0	0	0	5	10
Rpl28	0.589409	6.44e-40	Epithelium	2	0	0	salmon	2	0	0	0	0	0	0	1	0	5	10
Rpl30	0.61428	1.32e-40	Epithelium	2	0	0	greenyellow	2	0	0	0	0	0	0	1	0	5	10
Rpl7a	0.524208	2.14e-29	Epithelium	2	0	0	lightyellow	3	0	0	0	0	0	0	0	0	5	10
Rplp0	0.698797	1.69e-51	Epithelium	2	0	0	lightyellow	3	0	0	0	0	0	0	0	0	5	10
Rps14	0.688805	3.73e-58	Epithelium	2	0	0	blue	2	0	0	0	0	0	0	1	0	5	10
Rps27	0.554005	4.9e-35	Epithelium	2	0	0	greenyellow	2	0	0	0	0	0	0	1	0	5	10
Rps27l	0.599005	2.78e-34	Epithelium	2	0	0	greenyellow	2	0	0	0	0	0	0	1	0	5	10
Rps5	0.682654	1.57e-52	Epithelium	2	0	0	blue	2	0	0	0	0	0	0	1	0	5	10
Rsl1d1	0.607858	7.42e-42	Epithelium	2	0	0	turquoise	2	0	0	0	0	0	0	1	0	5	10
Rsu1	0.881365	8.66e-69	Endothelium	1	0	0	yellow	3	0	0	1	0	0	0	1	0	5	10
Samd8	0	1	none	0	0	0	green	3	0	0	0	0	0	1	1	0	5	10
Samm50	0.568912	3.79e-40	Other Blood Cells	1	0	0	blue	2	0	0	0	0	0	1	1	0	5	10
Sap30	0.53266	3.97e-52	Other Blood Cells	1	0	0	green	3	0	0	0	0	0	0	1	0	5	10
Scube3	0.764988	1.44e-88	Enamel Knot	2	0	0	magenta	2	0	0	0	0	0	0	0	1	5	10
Sdc4	0.716064	1.47e-42	Epithelium	2	0	0	greenyellow	2	0	0	1	0	0	0	1	0	5	10
Selenom	0.609254	3.94e-25	Mesenchyme	2	0	0	lightyellow	3	0	0	0	0	0	0	0	0	5	10
Sem1	0.573472	1.29e-34	Epithelium	2	0	0	greenyellow	2	0	0	0	0	0	1	0	0	5	10
Serbp1	0.777701	1.13e-64	Epithelium	2	0	0	turquoise	2	0	0	0	0	0	0	1	0	5	10
Serpinb5	1.20954	6.79e-129	Epithelium	2	0	0	blue	2	0	0	1	0	0	0	1	0	5	10
Serpinf1	0.720782	1.33e-63	Mesenchyme	2	0	0	blue	2	0	0	1	0	0	0	1	0	5	10
Sipa1l2	0	1	none	0	0	0	yellow	3	0	0	0	0	0	1	1	0	5	10
Six1	0.787947	9.43e-59	Mesenchyme	2	0	0	greenyellow	2	1	0	1	0	0	0	1	0	5	10
Slc11a1	0	1	none	0	0	0	yellow	3	0	0	1	0	0	1	1	0	5	10
Slc39a8	0.737645	7.39e-65	Enamel Knot	2	0	0	green	3	0	0	1	0	0	0	0	0	5	10
Slc40a1	1.12405	1.15e-97	Enamel Knot	2	0	0	yellow	3	0	0	1	1	0	0	0	0	5	10
Slc5a7	0	1	none	0	0	0	green	3	0	0	1	0	0	0	1	1	5	10
Slc9a3r1	0.613333	5.36e-49	Epithelium	2	0	0	midnightblue	2	0	0	0	0	0	0	1	0	5	10
Smco4	0.531738	2.69e-21	Endothelium	1	0	0	green	3	0	0	0	0	0	0	1	0	5	10
Snrk	0.622421	2.46e-44	Endothelium	1	0	0	lightyellow	3	0	0	0	0	0	0	1	0	5	10
Snrpe	0.785782	6.67e-58	Epithelium	2	0	0	greenyellow	2	0	0	0	0	0	0	1	0	5	10
Sorbs1	0.51281	1.04e-33	Perivascular Cells	2	0	0	red	2	0	0	0	0	0	0	1	0	5	10
Speg	0	1	none	0	0	0	yellow	3	0	0	0	0	0	1	1	0	5	10
Spice1	0	1	none	0	0	0	yellow	3	0	0	1	0	0	1	1	0	5	10
Spry2	1.38327	3.83e-189	Enamel Knot	2	0	0	red	2	0	0	0	0	0	1	0	0	5	10
Srsf3	0.588883	1.08e-30	Epithelium	2	0	0	blue	2	0	0	0	0	0	1	0	0	5	10
Stab1	0.921989	3.87e-62	Other Blood Cells	1	0	0	green	3	0	0	0	0	0	0	1	0	5	10
Stip1	0.507293	6.78e-27	Epithelium	2	0	0	blue	2	0	0	0	0	0	0	1	0	5	10
Stmn1	0.827823	5.33e-40	Epithelium	2	0	0	blue	2	0	0	0	0	0	0	1	0	5	10
Strbp	0.626347	2.45e-43	Epithelium	2	0	0	red	2	0	0	1	0	0	0	1	0	5	10
Sult4a1	0	1	none	0	0	0	yellow	3	0	0	0	0	0	1	1	0	5	10
Sumo1	0.610717	3.14e-39	Epithelium	2	0	0	turquoise	2	1	0	1	0	0	1	0	0	5	10
Susd4	1.42466	1.33e-222	Enamel Knot	2	0	0	magenta	2	0	0	0	0	0	0	1	0	5	10
Tac1	0.621571	2.22e-35	Epithelium	2	0	0	red	2	1	0	0	0	0	0	1	0	5	10
Taf10	0.606571	3.81e-43	Epithelium	2	0	0	blue	2	0	0	0	0	0	0	1	0	5	10
Tlr9	0	1	none	0	0	0	greenyellow	2	1	0	0	0	0	1	1	1	5	10
Tmem238	0.533841	1.7e-42	Epithelium	2	0	0	blue	2	0	0	0	0	0	0	1	0	5	10
Tmem59	0.548335	1.14e-40	Enamel Knot	2	0	0	blue	2	0	0	0	0	0	1	0	0	5	10
Tnnt1	1.66976	3.5e-99	Perivascular Cells	2	0	0	magenta	2	0	0	0	0	0	0	1	0	5	10
Tpi1	0.900998	5.21e-61	Epithelium	2	0	0	lightyellow	3	0	0	1	0	0	0	0	0	5	10
Tpm2	0.939309	6.95e-62	Mesenchyme	2	0	0	magenta	2	0	0	0	0	0	0	1	0	5	10
Trim30a	0.704482	2.83e-66	Other Blood Cells	1	0	0	yellow	3	0	0	0	0	0	0	1	0	5	10
Trim9	0	1	none	0	0	0	green	3	0	0	1	0	0	0	1	1	5	10
Trp53	0.632373	8.3e-45	Epithelium	2	0	0	blue	2	1	0	1	0	0	0	1	0	5	10
Tsc22d1	0.528548	2.48e-09	Mesenchyme	2	0	0	red	2	0	0	0	0	0	0	1	0	5	10
Ttyh2	0.672464	1.29e-68	Perivascular Cells	2	0	0	magenta	2	0	0	0	0	0	0	1	0	5	10
Tuba1b	0.501414	5.36e-16	Epithelium	2	0	0	blue	2	0	0	0	0	0	0	1	0	5	10
Tuba1c	0.944931	1.24e-93	Other Blood Cells	1	0	0	yellow	3	0	0	1	0	0	0	1	0	5	10
Tubb2b	1.51052	6.79e-180	Enamel Knot	2	0	0	midnightblue	2	0	0	1	0	0	1	0	0	5	10
Tubb3	1.62006	7.84e-223	Enamel Knot	2	0	0	yellow	3	0	0	0	0	0	0	0	0	5	10
Tubb5	0.503078	7.41e-15	Epithelium	2	0	0	blue	2	0	0	0	0	0	0	1	0	5	10
U2af1	0.589452	4.34e-35	Epithelium	2	0	0	turquoise	2	0	0	0	0	0	0	1	0	5	10
Ube2b	0.572783	4.37e-39	Enamel Knot	2	0	0	turquoise	2	0	0	1	0	0	0	1	0	5	10
Ube2i	0.775878	1.86e-56	Epithelium	2	0	0	green	3	0	0	1	1	0	0	0	0	5	10
Ube2n	0.586399	7.23e-38	Epithelium	2	0	0	blue	2	0	0	1	1	0	0	1	0	5	10
Vsir	0.600243	5.46e-54	Other Blood Cells	1	0	0	yellow	3	0	0	1	0	0	1	0	0	5	10
Vstm2a	0	1	none	0	0	0	green	3	0	0	1	0	0	1	1	0	5	10
Wdr43	0.500266	2.93e-32	Epithelium	2	0	0	turquoise	2	0	0	0	0	0	0	1	0	5	10
Wnt10a	1.72706	2.24e-265	Enamel Knot	2	0	0	red	2	1	0	1	0	0	0	1	0	5	10
Xpnpep1	0.597924	2.41e-31	Endothelium	1	0	0	yellow	3	0	0	1	0	0	1	0	0	5	10
Ybx3	0.635034	6.38e-33	Epithelium	2	0	0	blue	2	0	0	1	0	0	0	1	0	5	10
Ywhae	0.717155	3.51e-51	Epithelium	2	0	0	blue	2	0	0	0	0	0	0	1	0	5	10
Ywhaz	0.600309	4.16e-40	Epithelium	2	0	0	blue	2	0	0	1	0	0	0	1	0	5	10
Zeb1	1.09802	9.06e-105	Endothelium	1	0	0	yellow	3	1	0	0	0	0	0	1	0	5	10
Zfp609	0	1	none	0	0	0	lightyellow	3	0	0	1	0	0	0	1	1	5	10
Zfp710	0.754912	7.38e-80	Enamel Knot	2	0	0	green	3	0	0	0	0	0	0	0	0	5	10
Zfp831	0	1	none	0	0	0	red	2	0	0	1	0	0	1	1	1	5	10
Znrf1	0.628484	3.42e-43	Endothelium	1	0	0	green	3	0	0	0	0	0	0	1	0	5	10
Frk	0	1	none	0	0	0	green	3	0	0	0	0	0	0	1	0	4	10
Frmpd3	0	1	none	0	0	0	yellow	3	0	0	0	0	0	0	0	1	4	10
Frrs1	0.712518	7.68e-57	Other Blood Cells	1	0	0	magenta	2	0	0	1	0	0	0	1	0	4	10
Fubp1	0.569635	3.74e-31	Epithelium	2	0	0	blue	2	0	0	1	0	0	0	0	0	4	10
Fut11	0	1	none	0	0	0	yellow	3	0	0	0	0	0	0	1	0	4	10
Fut9	0	1	none	0	0	0	yellow	3	0	0	0	0	0	0	1	0	4	10
Fxr2	0	1	none	0	0	0	yellow	3	0	0	1	0	0	0	1	0	4	10
Fxyd3	1.627	7.25e-212	Epithelium	2	0	0	midnightblue	2	0	0	1	0	0	0	0	0	4	10
Fxyd5	2.20486	1.41e-287	Other Blood Cells	1	0	0	green	3	0	0	0	0	0	0	0	0	4	10
Fxyd6	0	1	none	0	0	0	yellow	3	0	0	0	0	0	0	1	0	4	10
G3bp2	0.583332	7.05e-29	Epithelium	2	0	0	turquoise	2	0	0	1	0	0	0	0	0	4	10
Gabra3	0	1	none	0	0	0	green	3	0	0	0	0	0	0	1	0	4	10
Gabrg3	0	1	none	0	0	0	yellow	3	0	0	1	0	0	0	1	0	4	10
Gan	0	1	none	0	0	0	lightyellow	3	1	0	0	0	0	0	1	0	4	10
Gap43	1.45759	4.89e-70	Perivascular Cells	2	0	0	salmon	2	0	0	0	0	0	0	0	0	4	10
Gapdh	1.01771	1.11e-85	Epithelium	2	0	0	salmon	2	0	0	1	0	0	0	0	0	4	10
Gatad2b	0	1	none	0	0	0	blue	2	0	0	1	0	0	0	1	1	4	10
Gba	0	1	none	0	0	0	green	3	0	0	1	0	0	0	1	0	4	10
Gcnt4	0	1	none	0	0	0	lightcyan	2	0	0	0	0	0	0	1	1	4	10
Gdnf	0	1	none	0	0	0	yellow	3	1	0	0	0	0	0	1	0	4	10
Gfpt2	0	1	none	0	0	0	green	3	0	0	1	1	1	0	1	0	4	10
Ghr	0	1	none	0	0	0	green	3	1	0	0	0	0	0	1	0	4	10
Gimap1	1.29347	2e-150	Endothelium	1	0	0	yellow	3	0	0	0	0	0	0	0	0	4	10
Gkap1	0	1	none	0	0	0	yellow	3	0	0	1	0	0	0	1	0	4	10
Gli1	0	1	none	0	0	0	magenta	2	1	0	0	0	0	0	1	1	4	10
Glrx3	0.632464	2.32e-39	Epithelium	2	0	0	turquoise	2	0	0	1	1	0	0	0	0	4	10
Glyctk	0	1	none	0	0	0	turquoise	2	0	0	1	0	0	1	1	0	4	10
Gm16286	0.512981	1.39e-32	Epithelium	2	0	0	blue	2	0	0	0	0	0	0	0	0	4	10
Gm20458	0	1	none	0	0	0	yellow	3	0	0	0	0	0	0	1	0	4	10
Gm32717	0	1	none	0	0	0	green	3	0	0	0	0	0	0	1	0	4	10
Gm42669	0	1	none	0	0	0	lightyellow	3	0	0	0	0	0	0	1	0	4	10
Gm973	0	1	none	0	0	0	yellow	3	0	0	0	0	0	1	0	0	4	10
Gmnc	0	1	none	0	0	0	yellow	3	0	0	1	0	0	0	1	0	4	10
Gmnn	0.58855	9.37e-22	Epithelium	2	0	0	blue	2	0	0	1	0	0	0	0	0	4	10
Gnao1	0	1	none	0	0	0	green	3	0	0	1	0	0	0	0	1	4	10
Gnb4	0.617551	1.02e-42	Endothelium	1	0	0	green	3	0	0	1	0	0	0	0	0	4	10
Gng2	0.880943	3.57e-67	Endothelium	1	0	0	red	2	0	0	0	0	0	0	1	0	4	10
Gng4	0	1	none	0	0	0	yellow	3	0	0	0	0	0	0	1	0	4	10
Gngt1	0	1	none	0	0	0	green	3	0	0	0	0	0	1	0	0	4	10
Gngt2	1.33154	1.24e-154	Endothelium	1	0	0	red	2	0	0	1	0	0	0	1	0	4	10
Gper1	0	1	none	0	0	0	green	3	0	0	1	0	0	0	1	0	4	10
Gpkow	0	1	none	0	0	0	green	3	0	0	0	0	0	0	1	0	4	10
Gpr171	0	1	none	0	0	0	green	3	0	0	0	0	0	0	1	0	4	10
Gpr87	0	1	none	0	0	0	yellow	3	0	0	0	0	0	0	1	0	4	10
Gramd1c	0	1	none	0	0	0	yellow	3	0	0	1	0	0	0	1	0	4	10
Grb10	0.781096	6.83e-35	Mesenchyme	2	0	0	blue	2	0	0	0	0	0	0	0	0	4	10
Grhl1	0	1	none	0	0	0	yellow	3	0	0	0	0	0	0	1	0	4	10
Gria2	0	1	none	0	0	0	green	3	0	0	1	0	0	0	1	0	4	10
Gria4	0	1	none	0	0	0	yellow	3	0	0	0	0	0	0	0	1	4	10
Grid2ip	0	1	none	0	0	0	red	2	0	0	0	0	0	1	1	0	4	10
Grin2a	0	1	none	0	0	0	red	2	0	0	0	0	0	0	1	1	4	10
Gripap1	0	1	none	0	0	0	green	3	0	0	0	0	0	0	1	0	4	10
Grk4	0	1	none	0	0	0	yellow	3	0	0	0	0	0	0	0	1	4	10
Gsdmd	0.605928	2.9e-53	Other Blood Cells	1	0	0	green	3	0	0	1	0	0	0	0	0	4	10
Gsg1l	0	1	none	0	0	0	green	3	0	0	1	0	0	0	1	0	4	10
Gss	0	1	none	0	0	0	yellow	3	1	0	0	0	0	0	1	0	4	10
Gstm4	0	1	none	0	0	0	green	3	0	0	1	0	0	0	1	0	4	10
Gtdc1	0	1	none	0	0	0	green	3	0	0	0	0	0	0	1	0	4	10
Gtpbp4	0.596678	2.01e-45	Epithelium	2	0	0	turquoise	2	0	0	1	1	0	0	0	0	4	10
H1fx	0.590267	2.63e-25	Epithelium	2	0	0	turquoise	2	0	0	0	0	0	0	0	0	4	10
H2afj	0.709387	4.14e-58	Epithelium	2	0	0	turquoise	2	0	0	0	0	0	0	0	0	4	10
H2afv	0.586363	9.52e-34	Epithelium	2	0	0	blue	2	0	0	0	0	0	0	0	0	4	10
H2afy3	0	1	none	0	0	0	yellow	3	0	0	0	0	0	0	0	1	4	10
H2afz	0.588687	2.55e-16	Epithelium	2	0	0	turquoise	2	0	0	0	0	0	0	0	0	4	10
H3f3a	0.689939	1.47e-70	Enamel Knot	2	0	0	turquoise	2	1	0	0	0	0	0	0	0	4	10
H3f3b	0.691926	1.38e-40	Epithelium	2	0	0	blue	2	0	0	1	0	0	0	0	0	4	10
Hadhb	0.665582	8.67e-62	Enamel Knot	2	0	0	blue	2	0	0	1	0	0	0	0	0	4	10
Hand2	0	1	none	0	0	0	yellow	3	1	0	0	0	0	0	1	0	4	10
Has2	0	1	none	0	0	0	yellow	3	0	0	0	0	0	0	0	1	4	10
Haus1	0	1	none	0	0	0	blue	2	0	0	0	0	0	1	1	0	4	10
Haus2	0	1	none	0	0	0	green	3	0	0	0	0	0	0	1	0	4	10
Hck	0.61047	6.92e-50	Other Blood Cells	1	0	0	yellow	3	0	0	0	0	0	0	0	0	4	10
Hdac4	0	1	none	0	0	0	red	2	1	0	1	0	0	1	1	0	4	10
Helb	0	1	none	0	0	0	magenta	2	0	0	0	0	0	1	1	0	4	10
Helz	0	1	none	0	0	0	lightyellow	3	0	0	1	0	0	0	1	0	4	10
Herc1	0	1	none	0	0	0	lightyellow	3	1	0	1	0	0	0	1	0	4	10
Hes7	0	1	none	0	0	0	blue	2	1	0	0	0	0	0	1	1	4	10
Hexa	1.34806	1.05e-181	Other Blood Cells	1	0	0	blue	2	0	0	0	0	0	0	1	0	4	10
Heyl	0.717402	1.12e-57	Perivascular Cells	2	0	0	blue	2	0	0	1	0	0	0	0	0	4	10
Hfe	0.515346	8.11e-34	Other Blood Cells	1	0	0	salmon	2	0	0	0	0	0	0	1	0	4	10
Hhip	0	1	none	0	0	0	yellow	3	0	0	1	0	0	0	1	0	4	10
Hic1	0	1	none	0	0	0	yellow	3	0	0	0	0	0	0	1	0	4	10
Hist1h1b	0.552555	1.1e-05	Epithelium	2	0	0	blue	2	0	0	0	0	0	0	0	0	4	10
Hist1h1c	0.681169	6.73e-32	Other Blood Cells	1	0	0	yellow	3	0	0	0	0	0	0	0	0	4	10
Hivep2	0	1	none	0	0	0	green	3	0	0	0	0	0	0	1	0	4	10
Hlx	1.07867	2.63e-98	Endothelium	1	0	0	blue	2	0	0	0	0	0	0	1	0	4	10
Hmgn1	0.648116	1.82e-43	Epithelium	2	0	0	blue	2	0	0	0	0	0	0	0	0	4	10
Hnrnpa0	0.559977	2.74e-29	Epithelium	2	0	0	blue	2	0	0	0	0	0	0	0	0	4	10
Hnrnpa2b1	0	1	none	0	0	0	turquoise	2	0	0	0	0	0	1	1	0	4	10
Homer3	0.68035	4.51e-48	Endothelium	1	0	0	turquoise	2	0	0	0	0	0	0	1	0	4	10
Hoxb3	0	1	none	0	0	0	yellow	3	1	0	0	0	0	0	1	0	4	10
Hoxb4	0	1	none	0	0	0	yellow	3	0	0	0	0	0	0	1	0	4	10
Hpgds	1.11281	7.83e-107	Other Blood Cells	1	0	0	green	3	1	0	1	0	0	0	0	0	4	10
Hspa1b	0	1	none	0	0	0	midnightblue	2	0	0	0	0	0	0	1	1	4	10
Hspb2	0.516393	1.66e-28	Perivascular Cells	2	0	0	blue	2	0	0	1	0	0	0	0	0	4	10
Hspb8	0.734011	1.87e-67	Epithelium	2	0	0	midnightblue	2	0	0	1	0	0	0	0	0	4	10
Hspg2	1.44297	1.2e-150	Endothelium	1	0	0	blue	2	1	0	0	0	0	0	1	0	4	10
Htr1b	0	1	none	0	0	0	green	3	0	0	1	0	0	0	0	1	4	10
Huwe1	0	1	none	0	0	0	lightyellow	3	1	0	0	0	0	0	0	1	4	10
Iars2	0	1	none	0	0	0	green	3	1	0	1	1	0	0	1	0	4	10
Icos	0	1	none	0	0	0	yellow	3	0	0	1	0	0	1	0	0	4	10
Idh2	0.584224	1.14e-22	Endothelium	1	0	0	blue	2	0	0	1	0	0	0	1	0	4	10
Idh3g	0.628911	6.55e-53	Other Blood Cells	1	0	0	yellow	3	0	0	1	0	0	0	0	0	4	10
Ids	0	1	none	0	0	0	darkorange	2	1	0	0	0	0	0	1	1	4	10
Ifitm10	0	1	none	0	0	0	darkorange	2	0	0	0	0	0	1	1	0	4	10
Ift22	0	1	none	0	0	0	green	3	0	0	1	0	0	1	0	0	4	10
Igf2r	0.595908	3.92e-27	Perivascular Cells	2	0	0	blue	2	0	0	0	0	0	0	0	0	4	10
Igfbp5	1.57165	2.2e-68	Epithelium	2	0	0	blue	2	0	0	0	0	0	0	0	0	4	10
Igsf1	0	1	none	0	0	0	yellow	3	0	0	0	0	0	0	1	0	4	10
Igsf11	0	1	none	0	0	0	turquoise	2	0	0	1	0	0	0	1	1	4	10
Il18bp	0	1	none	0	0	0	blue	2	0	0	0	0	0	0	1	1	4	10
Il31ra	0	1	none	0	0	0	yellow	3	0	0	1	0	0	0	0	1	4	10
Il4ra	0	1	none	0	0	0	green	3	0	0	0	0	0	0	1	0	4	10
Ing2	0	1	none	0	0	0	green	3	1	0	1	0	0	0	1	0	4	10
Inhbe	0	1	none	0	0	0	blue	2	0	0	0	0	0	0	1	1	4	10
Inka1	0.803753	4.34e-64	Endothelium	1	0	0	green	3	0	0	0	0	0	0	0	0	4	10
Iqck	0	1	none	0	0	0	yellow	3	0	0	0	0	0	0	1	0	4	10
Iqgap1	0.784726	2.19e-46	Enamel Knot	2	0	0	midnightblue	2	0	0	1	0	0	0	0	0	4	10
Irf4	0	1	none	0	0	0	green	3	0	0	1	0	0	0	1	0	4	10
Irf5	0.529145	5.97e-45	Other Blood Cells	1	0	0	blue	2	1	0	1	0	0	0	1	0	4	10
Irx1	1.01202	1.79e-104	Enamel Knot	2	0	0	purple	1	0	0	1	0	0	0	0	1	4	10
Irx2	0.913578	7.75e-99	Enamel Knot	2	0	0	purple	1	0	0	0	0	0	0	1	0	4	10
Isoc1	0	1	none	0	0	0	yellow	3	0	0	0	0	0	0	1	0	4	10
Itga1	1.16156	5.99e-89	Perivascular Cells	2	0	0	turquoise	2	0	0	0	0	0	0	0	0	4	10
Itga5	0.611635	6.41e-52	Endothelium	1	0	0	greenyellow	2	1	0	0	0	0	0	1	0	4	10
Itga7	0	1	none	0	0	0	green	3	0	0	0	0	0	0	1	0	4	10
Itgal	0	1	none	0	0	0	green	3	1	0	0	0	0	0	1	0	4	10
Itgam	0.540504	4.04e-44	Other Blood Cells	1	0	0	green	3	0	0	1	0	0	0	0	0	4	10
Itgb4	0.534719	8.52e-42	Epithelium	2	0	0	midnightblue	2	1	0	0	0	0	0	0	0	4	10
Itgb8	0	1	none	0	0	0	yellow	3	0	0	1	1	0	0	1	0	4	10
Itm2c	0.595299	6.37e-54	Enamel Knot	2	0	0	turquoise	2	0	0	1	0	0	0	0	0	4	10
Jph1	0	1	none	0	0	0	green	3	0	0	0	0	0	0	0	1	4	10
Jph4	0	1	none	0	0	0	black	1	1	0	0	0	0	1	1	1	4	10
Jpt1	0.846823	1.08e-47	Epithelium	2	0	0	blue	2	1	0	1	0	0	0	0	0	4	10
Jup	0.930646	1.69e-79	Epithelium	2	0	0	midnightblue	2	1	0	1	0	0	0	0	0	4	10
Kbtbd11	0	1	none	0	0	0	yellow	3	0	0	1	0	0	0	1	0	4	10
Kcnab1	0	1	none	0	0	0	green	3	0	0	0	0	0	0	1	0	4	10
Kcnc3	0	1	none	0	0	0	magenta	2	0	0	1	0	0	0	1	1	4	10
Kcng4	0	1	none	0	0	0	yellow	3	0	0	1	0	0	0	1	0	4	10
Kcnip3	0	1	none	0	0	0	yellow	3	0	0	0	0	0	0	1	0	4	10
Kcnj6	0	1	none	0	0	0	green	3	0	0	1	0	0	0	1	0	4	10
Kcnj8	0.761308	6.4e-31	Perivascular Cells	2	0	0	red	2	1	0	0	0	0	0	0	0	4	10
Kcnn3	0	1	none	0	0	0	green	3	0	0	0	0	0	0	1	0	4	10
Kcnv2	0	1	none	0	0	0	green	3	0	0	1	0	0	0	1	0	4	10
Kdelr2	0	1	none	0	0	0	blue	2	0	0	1	1	0	1	1	0	4	10
Kdm2b	0	1	none	0	0	0	lightyellow	3	0	0	1	0	0	0	1	0	4	10
Khdrbs3	0.858951	4.48e-68	Enamel Knot	2	0	0	black	1	0	0	1	0	0	0	0	1	4	10
Kif24	0	1	none	0	0	0	lightyellow	3	0	0	0	0	0	0	0	1	4	10
Kitl	1.27327	1.92e-129	Endothelium	1	0	0	green	3	0	0	0	0	0	0	0	0	4	10
Klf10	0	1	none	0	0	0	green	3	0	0	0	0	0	0	0	1	4	10
Klf6	1.11001	3.45e-90	Other Blood Cells	1	0	0	turquoise	2	0	0	0	0	0	0	1	0	4	10
Klhl4	1.12483	3.43e-125	Endothelium	1	0	0	green	3	0	0	0	0	0	0	0	0	4	10
Klhl42	0	1	none	0	0	0	lightyellow	3	0	0	1	0	0	0	1	0	4	10
Klk10	0	1	none	0	0	0	yellow	3	0	0	0	0	0	0	1	0	4	10
Klk13	0	1	none	0	0	0	yellow	3	0	0	1	0	0	0	1	0	4	10
Klk5	0	1	none	0	0	0	green	3	0	0	1	0	0	0	1	0	4	10
Kmt2a	0	1	none	0	0	0	lightyellow	3	1	0	1	0	0	0	0	1	4	10
Kmt5a	0.50193	2.82e-28	Epithelium	2	0	0	blue	2	0	0	0	0	0	0	0	0	4	10
Krt14	2.85338	0	Epithelium	2	0	0	midnightblue	2	1	0	1	0	0	0	0	0	4	10
Krt18	1.5851	6.75e-129	Enamel Knot	2	0	0	black	1	1	0	0	0	0	0	1	0	4	10
Krt6b	0	1	none	0	0	0	yellow	3	1	0	0	0	0	0	1	0	4	10
Krt71	0	1	none	0	0	0	green	3	0	0	0	0	0	0	1	0	4	10
Krt75	0	1	none	0	0	0	yellow	3	1	0	1	0	0	0	1	0	4	10
Krt78	0	1	none	0	0	0	green	3	0	0	0	0	0	0	1	0	4	10
Krt8	0.920672	3.11e-58	Epithelium	2	0	0	lightgreen	1	0	0	1	0	0	0	1	0	4	10
Krt80	0	1	none	0	0	0	yellow	3	0	0	1	0	0	0	1	0	4	10
Ky	0	1	none	0	0	0	magenta	2	0	0	0	0	0	1	1	0	4	10
Kynu	0	1	none	0	0	0	green	3	0	0	0	0	0	0	1	0	4	10
Lactb	0.587246	1.89e-40	Other Blood Cells	1	0	0	midnightblue	2	0	0	1	0	0	0	1	0	4	10
Laptm5	2.04752	0	Other Blood Cells	1	0	0	blue	2	0	0	1	0	0	0	1	0	4	10
Larp1	0	1	none	0	0	0	blue	2	0	0	1	0	0	0	1	1	4	10
Lcmt1	0	1	none	0	0	0	blue	2	0	0	1	0	0	1	1	0	4	10
Lcp1	1.78557	0	Other Blood Cells	1	0	0	yellow	3	0	0	1	0	0	0	0	0	4	10
Lcp2	0.784733	1.43e-93	Other Blood Cells	1	0	0	yellow	3	0	0	1	0	0	0	0	0	4	10
Ldhb	0.523644	2.4e-19	Perivascular Cells	2	0	0	salmon	2	0	0	1	0	0	0	0	0	4	10
Lgals7	0.897244	4.32e-34	Epithelium	2	0	0	blue	2	0	0	1	0	0	0	0	0	4	10
Lgals9	0.594126	1.62e-56	Other Blood Cells	1	0	0	green	3	0	0	0	0	0	0	0	0	4	10
Lgi2	0.941853	6.26e-100	Epithelium	2	0	0	red	2	0	0	0	0	0	0	0	0	4	10
Lgr4	0.668562	5.16e-47	Epithelium	2	0	0	black	1	0	0	0	0	0	0	1	0	4	10
Lhx6	0	1	none	0	0	0	yellow	3	0	0	1	0	0	0	0	1	4	10
Limd2	0.635796	2.4e-52	Other Blood Cells	1	0	0	turquoise	2	0	0	0	0	0	0	1	0	4	10
Lingo1	0	1	none	0	0	0	green	3	0	0	0	0	0	0	1	0	4	10
Lman2	0.586832	9.03e-50	Other Blood Cells	1	0	0	blue	2	0	0	0	0	0	0	1	0	4	10
Lnp1	0	1	none	0	0	0	yellow	3	0	0	0	0	0	0	1	0	4	10
Lonrf3	0	1	none	0	0	0	yellow	3	0	0	1	0	0	0	0	1	4	10
Loxl1	0	1	none	0	0	0	green	3	0	0	1	0	0	0	1	0	4	10
Lpar2	0	1	none	0	0	0	blue	2	0	0	0	0	0	0	1	1	4	10
Lpcat2	0.607002	3.15e-48	Other Blood Cells	1	0	0	yellow	3	0	0	1	0	0	0	0	0	4	10
Lpl	0.876654	3.26e-61	Other Blood Cells	1	0	0	yellow	3	0	0	0	0	0	0	0	0	4	10
Lpo	0	1	none	0	0	0	green	3	1	0	1	0	0	0	1	0	4	10
Lrfn5	0	1	none	0	0	0	yellow	3	0	0	0	0	0	0	1	0	4	10
Lrp1b	0	1	none	0	0	0	yellow	3	0	0	0	0	0	0	1	0	4	10
Lrrc4b	0	1	none	0	0	0	green	3	0	0	0	0	0	0	1	0	4	10
Lrrc55	0	1	none	0	0	0	yellow	3	0	0	0	0	0	0	1	0	4	10
Lrrc8a	0.892601	8.18e-58	Endothelium	1	0	0	blue	2	0	0	1	0	0	0	1	0	4	10
Lrrc8e	0	1	none	0	0	0	yellow	3	0	0	0	0	0	0	1	0	4	10
Lrrn2	0	1	none	0	0	0	yellow	3	0	0	0	0	0	0	1	0	4	10
Lrrtm4	0	1	none	0	0	0	yellow	3	0	0	0	0	0	0	1	0	4	10
Lsm1	0	1	none	0	0	0	blue	2	0	0	1	0	0	1	1	0	4	10
Lsm14b	0	1	none	0	0	0	blue	2	0	0	1	0	0	0	1	1	4	10
Lsm6	0	1	none	0	0	0	turquoise	2	0	0	0	0	0	1	1	0	4	10
Lsr	0.735153	1.41e-74	Epithelium	2	0	0	midnightblue	2	0	0	0	0	0	0	0	0	4	10
Ltb	1.94203	2.19e-152	Enamel Knot	2	0	0	black	1	0	0	0	0	0	0	1	0	4	10
Ly6d	0.510888	2.83e-12	Epithelium	2	0	0	black	1	0	0	1	0	0	0	1	0	4	10
Lyar	0	1	none	0	0	0	salmon	2	0	0	1	0	0	1	1	0	4	10
Lyl1	0	1	none	0	0	0	green	3	0	0	0	0	0	1	0	0	4	10
Lypd2	0	1	none	0	0	0	yellow	3	0	0	1	0	0	0	1	0	4	10
Lyz2	3.30649	0	Other Blood Cells	1	0	0	green	3	0	0	0	0	0	0	0	0	4	10
Lztr1	0	1	none	0	0	0	magenta	2	0	0	1	0	0	1	1	0	4	10
Macf1	0.571729	5.61e-18	Endothelium	1	0	0	lightyellow	3	0	0	0	0	0	0	0	0	4	10
Man1c1	0	1	none	0	0	0	yellow	3	0	0	0	0	0	0	1	0	4	10
Man2b1	0.857174	2.17e-109	Other Blood Cells	1	0	0	turquoise	2	0	0	0	0	0	1	0	0	4	10
Map1lc3b	0.724359	2.3e-34	Endothelium	1	0	0	blue	2	0	0	0	0	0	1	0	0	4	10
Map3k1	1.03155	6.08e-95	Epithelium	2	0	0	red	2	0	0	1	0	0	0	0	0	4	10
Map3k14	0	1	none	0	0	0	yellow	3	0	0	0	0	0	0	1	0	4	10
Map3k5	0	1	none	0	0	0	red	2	0	0	0	0	0	0	1	1	4	10
Map4k2	0	1	none	0	0	0	yellow	3	0	0	0	0	0	0	0	1	4	10
Mapk13	0.942493	2.11e-123	Enamel Knot	2	0	0	midnightblue	2	0	0	1	0	0	0	0	0	4	10
Mapk3	0.787928	3.79e-59	Endothelium	1	0	0	blue	2	1	0	0	0	0	0	1	0	4	10
Mau2	0	1	none	0	0	0	yellow	3	0	0	1	0	0	0	1	0	4	10
Mbnl1	0.876031	9.47e-91	Other Blood Cells	1	0	0	yellow	3	0	0	0	0	0	0	0	0	4	10
Mcl1	0.7615	1.17e-34	Endothelium	1	0	0	lightcyan	2	0	0	1	0	0	0	1	0	4	10
Mcm4	0	1	none	0	0	0	blue	2	0	0	1	1	0	1	1	0	4	10
Mdfi	0	1	none	0	0	0	yellow	3	0	0	0	0	0	1	0	0	4	10
Mdh1	0.927404	3.94e-110	Epithelium	2	0	0	turquoise	2	0	0	1	1	0	0	0	0	4	10
Med12l	0	1	none	0	0	0	yellow	3	0	0	1	0	0	0	1	0	4	10
Med27	0	1	none	0	0	0	lightyellow	3	0	0	1	0	0	0	1	0	4	10
Medag	0	1	none	0	0	0	green	3	0	0	1	0	0	1	0	0	4	10
Mesp2	0	1	none	0	0	0	green	3	1	0	0	0	0	0	1	0	4	10
Mfap2	0.540784	4e-17	Mesenchyme	2	0	0	salmon	2	0	0	0	0	0	0	0	0	4	10
Mfsd1	0.60822	8.81e-58	Other Blood Cells	1	0	0	turquoise	2	1	0	1	0	0	0	1	0	4	10
Mgat4a	0	1	none	0	0	0	yellow	3	0	0	0	0	0	0	1	0	4	10
Mgat4b	0.919271	8.04e-89	Endothelium	1	0	0	greenyellow	2	0	0	0	0	0	0	1	0	4	10
Mgat5	0	1	none	0	0	0	lightyellow	3	0	0	0	0	0	0	0	1	4	10
Mgll	0	1	none	0	0	0	yellow	3	0	0	1	0	0	0	1	0	4	10
Mgst3	1.00916	4.34e-77	Enamel Knot	2	0	0	greenyellow	2	0	0	0	0	0	0	0	0	4	10
Midn	0	1	none	0	0	0	blue	2	0	0	0	0	0	0	1	1	4	10
Mif	1.23892	6.72e-118	Epithelium	2	0	0	salmon	2	0	0	0	0	0	0	0	0	4	10
Minar1	0	1	none	0	0	0	green	3	0	0	1	0	0	0	0	1	4	10
Mmp16	0	1	none	0	0	0	green	3	0	0	1	0	0	0	1	0	4	10
Mndal	0.897286	4.85e-85	Other Blood Cells	1	0	0	yellow	3	0	0	0	0	0	0	0	0	4	10
Mpz	0.831849	6.09e-52	Perivascular Cells	2	0	0	magenta	2	0	0	1	0	0	0	0	0	4	10
Mrpl34	0.612481	1.8e-24	Endothelium	1	0	0	green	3	0	0	0	0	0	0	0	0	4	10
Mrpl36	0.631299	1.17e-47	Other Blood Cells	1	0	0	blue	2	0	0	0	0	0	0	1	0	4	10
Mrpl45	0	1	none	0	0	0	blue	2	0	0	0	0	0	1	1	0	4	10
Mrps14	0.500501	2.08e-33	Epithelium	2	0	0	turquoise	2	0	0	0	0	0	0	0	0	4	10
Mrps24	0.517315	8.11e-37	Epithelium	2	0	0	greenyellow	2	0	0	0	0	0	0	0	0	4	10
Ms4a6c	2.1129	6.53e-233	Other Blood Cells	1	0	0	yellow	3	0	0	0	0	0	0	0	0	4	10
Ms4a6d	1.1966	7.14e-128	Other Blood Cells	1	0	0	yellow	3	0	0	0	0	0	0	0	0	4	10
Msc	0	1	none	0	0	0	yellow	3	1	0	0	0	0	0	1	0	4	10
Msr1	0.595362	7.92e-42	Other Blood Cells	1	0	0	green	3	0	0	0	0	0	0	0	0	4	10
Mta3	0	1	none	0	0	0	salmon	2	0	0	1	0	0	1	1	0	4	10
Mtch1	0.513879	4.33e-12	Endothelium	1	0	0	blue	2	0	0	0	0	0	1	0	0	4	10
Mtln	0.506307	6.73e-30	Epithelium	2	0	0	greenyellow	2	0	0	0	0	0	0	0	0	4	10
Mtus1	0	1	none	0	0	0	yellow	3	0	0	0	0	0	0	1	0	4	10
Mtx1	0	1	none	0	0	0	lightyellow	3	0	0	0	0	0	0	1	0	4	10
Mtx3	0	1	none	0	0	0	green	3	0	0	0	0	0	0	0	1	4	10
Muc15	0	1	none	0	0	0	yellow	3	0	0	0	0	0	0	1	0	4	10
Mxi1	0	1	none	0	0	0	green	3	0	0	0	0	0	1	0	0	4	10
Myadm	0.539865	1.56e-28	Endothelium	1	0	0	blue	2	0	0	0	0	0	0	1	0	4	10
Mycbpap	0	1	none	0	0	0	lightcyan	2	0	0	0	0	0	1	1	0	4	10
Myh9	0.751022	1.91e-33	Endothelium	1	0	0	blue	2	0	0	0	0	0	0	0	1	4	10
Myl2	0	1	none	0	0	0	yellow	3	0	0	1	0	0	0	1	0	4	10
Myo18b	0	1	none	0	0	0	magenta	2	0	0	1	0	0	1	1	0	4	10
Myo1f	0.664566	3.3e-65	Other Blood Cells	1	0	0	greenyellow	2	0	0	0	0	0	0	1	0	4	10
N4bp3	1.25046	1.82e-128	Endothelium	1	0	0	lightcyan	2	0	0	0	0	0	0	1	0	4	10
Naa50	0.519062	2.8e-24	Other Blood Cells	1	0	0	turquoise	2	0	0	1	0	0	0	1	0	4	10
Nadsyn1	0	1	none	0	0	0	green	3	0	0	1	0	0	0	1	0	4	10
Nalcn	0	1	none	0	0	0	yellow	3	0	0	1	0	0	0	0	1	4	10
Nap1l2	0	1	none	0	0	0	yellow	3	0	0	0	0	0	0	1	0	4	10
Napb	0	1	none	0	0	0	yellow	3	0	0	1	0	0	0	1	0	4	10
Nasp	0.667613	6.04e-31	Epithelium	2	0	0	blue	2	0	0	0	0	0	0	0	0	4	10
Nat8f6	0	1	none	0	0	0	yellow	3	0	0	0	0	0	0	0	1	4	10
Ncf1	0.552445	7.64e-48	Other Blood Cells	1	0	0	green	3	1	0	1	0	0	0	0	0	4	10
Ncf2	0.980893	3.22e-144	Other Blood Cells	1	0	0	green	3	0	0	1	0	0	0	0	0	4	10
Ncl	0.706843	2.15e-38	Epithelium	2	0	0	red	2	0	0	0	0	0	0	0	0	4	10
Ncoa3	0	1	none	0	0	0	blue	2	0	0	1	1	1	1	1	0	4	10
Ndc1	0	1	none	0	0	0	lightcyan	2	0	0	0	0	0	1	1	0	4	10
Ndufa4l2	1.46711	3.25e-119	Enamel Knot	2	0	0	red	2	0	0	0	0	0	0	0	0	4	10
Ndufa9	0.531204	2.79e-31	Other Blood Cells	1	0	0	blue	2	0	0	1	1	0	0	1	0	4	10
Ndufb5	0.526324	7.74e-33	Epithelium	2	0	0	turquoise	2	0	0	0	0	0	0	0	0	4	10
Ndufb6	0.550628	6.17e-42	Epithelium	2	0	0	greenyellow	2	0	0	0	0	0	0	0	0	4	10
Ndufs7	0.658812	8.3e-33	Other Blood Cells	1	0	0	blue	2	0	0	1	1	0	0	1	0	4	10
Nek2	0	1	none	0	0	0	green	3	0	0	1	0	0	0	1	0	4	10
Nek4	0	1	none	0	0	0	yellow	3	0	0	0	0	0	0	1	0	4	10
Nelfcd	0	1	none	0	0	0	blue	2	0	0	0	0	0	1	1	0	4	10
Nell2	0.591068	3.46e-50	Enamel Knot	2	0	0	red	2	0	0	0	0	0	0	0	0	4	10
Net1	0	1	none	0	0	0	red	2	1	0	0	0	0	1	1	0	4	10
Neurl1b	0	1	none	0	0	0	turquoise	2	0	0	0	0	0	0	1	1	4	10
Nfasc	0.505116	2.82e-41	Enamel Knot	2	0	0	purple	1	0	0	1	0	0	0	1	0	4	10
Nfix	0	1	none	0	0	0	greenyellow	2	1	0	1	0	0	1	0	1	4	10
Nin	0	1	none	0	0	0	green	3	0	0	1	0	0	0	1	0	4	10
Nlgn1	0	1	none	0	0	0	yellow	3	0	0	0	0	0	0	0	1	4	10
Nlrc4	0	1	none	0	0	0	yellow	3	0	0	0	0	0	0	1	0	4	10
Nmbr	0	1	none	0	0	0	yellow	3	0	0	0	0	0	0	1	0	4	10
Nme1	0.717968	6.53e-39	Epithelium	2	0	0	purple	1	1	0	0	0	0	0	1	0	4	10
Nnat	0.803583	1.84e-49	Epithelium	2	0	0	salmon	2	0	0	1	0	0	0	0	0	4	10
Nop53	0.532467	6.59e-48	Enamel Knot	2	0	0	blue	2	0	0	0	0	0	0	0	0	4	10
Notch3	0.594769	1.35e-30	Perivascular Cells	2	0	0	turquoise	2	1	0	1	0	0	0	0	0	4	10
Npdc1	0.616134	6.68e-41	Endothelium	1	0	0	yellow	3	0	0	0	0	0	0	0	0	4	10
Npepps	0	1	none	0	0	0	lightyellow	3	1	0	1	1	1	1	0	0	4	10
Nphp3	0	1	none	0	0	0	green	3	1	0	1	0	0	0	1	0	4	10
Npm1	0.715463	6.32e-42	Epithelium	2	0	0	turquoise	2	0	0	0	0	0	0	0	0	4	10
Npm3	0.617195	5.37e-51	Epithelium	2	0	0	blue	2	0	0	1	0	0	0	0	0	4	10
Nptx2	0	1	none	0	0	0	lightcyan	2	0	0	0	0	0	0	1	1	4	10
Nqo2	0	1	none	0	0	0	yellow	3	0	0	0	0	0	1	0	0	4	10
Nr3c2	0	1	none	0	0	0	yellow	3	0	0	1	0	0	0	1	0	4	10
Nrbp2	0	1	none	0	0	0	yellow	3	0	0	1	0	0	0	0	1	4	10
Nrp1	1.34159	9.74e-123	Endothelium	1	0	0	green	3	0	0	1	0	0	0	0	0	4	10
Nrros	0.946392	9.09e-99	Other Blood Cells	1	0	0	green	3	0	0	1	0	0	0	0	0	4	10
Nsd1	0	1	none	0	0	0	lightyellow	3	1	0	0	0	0	0	1	0	4	10
Nt5dc1	0	1	none	0	0	0	green	3	0	0	1	0	0	0	1	0	4	10
Ntf5	0.531674	1.41e-41	Epithelium	2	0	0	midnightblue	2	0	0	1	0	0	0	0	0	4	10
Ntn1	0	1	none	0	0	0	green	3	0	0	0	0	0	0	1	0	4	10
Ntng1	0	1	none	0	0	0	yellow	3	0	0	0	0	0	0	0	1	4	10
Ntrk3	0	1	none	0	0	0	green	3	0	0	0	0	0	0	1	0	4	10
Nuak2	0	1	none	0	0	0	yellow	3	0	0	0	0	0	0	1	0	4	10
Nudc	0.514115	2.6e-26	Epithelium	2	0	0	salmon	2	0	0	0	0	0	0	0	0	4	10
Nudt22	0.625387	1.44e-31	Other Blood Cells	1	0	0	turquoise	2	0	0	0	0	0	0	1	0	4	10
Nudt5	0.545166	3.38e-33	Epithelium	2	0	0	turquoise	2	0	0	1	0	0	0	0	0	4	10
Nup37	0	1	none	0	0	0	blue	2	0	0	1	0	0	1	1	0	4	10
Nxph1	0	1	none	0	0	0	yellow	3	0	0	0	0	0	0	1	0	4	10
Obsl1	0	1	none	0	0	0	yellow	3	1	0	0	0	0	1	0	0	4	10
Odf2	0	1	none	0	0	0	yellow	3	0	0	0	0	0	0	1	0	4	10
Ogt	0.590079	1.3e-59	Enamel Knot	2	0	0	blue	2	0	0	0	0	0	0	0	0	4	10
Olfr1388	1.18447	6.64e-108	Epithelium	2	0	0	turquoise	2	0	0	0	0	0	0	0	0	4	10
Olfr420	0	1	none	0	0	0	yellow	3	0	0	0	0	0	0	1	0	4	10
Olfr510	0	1	none	0	0	0	yellow	3	0	0	0	0	0	1	0	0	4	10
Olfr986	0	1	none	0	0	0	yellow	3	0	0	0	0	0	0	1	0	4	10
Onecut1	0	1	none	0	0	0	green	3	0	0	0	0	0	0	0	1	4	10
Optn	0	1	none	0	0	0	red	2	1	0	1	0	0	1	1	0	4	10
Orai1	0.792401	2.49e-75	Endothelium	1	0	0	red	2	1	0	1	0	0	0	1	0	4	10
Ormdl2	0	1	none	0	0	0	green	3	0	0	0	0	0	0	1	0	4	10
Osbp2	0	1	none	0	0	0	yellow	3	0	0	0	0	0	0	1	0	4	10
Otoa	0	1	none	0	0	0	yellow	3	0	0	1	0	0	0	0	1	4	10
Otud7b	0	1	none	0	0	0	lightyellow	3	0	0	1	0	0	0	1	0	4	10
P2rx7	0	1	none	0	0	0	green	3	0	0	1	0	0	0	1	0	4	10
P2ry14	0	1	none	0	0	0	green	3	0	0	1	0	0	0	1	0	4	10
Palm	0.755519	2.41e-50	Endothelium	1	0	0	turquoise	2	0	0	0	0	0	0	1	0	4	10
Park7	0.725204	4.37e-61	Epithelium	2	0	0	grey60	0	0	0	1	0	0	1	1	0	4	10
Parpbp	0	1	none	0	0	0	darkorange	2	0	0	0	0	0	1	1	0	4	10
Pcdh1	0.698098	2.56e-57	Endothelium	1	0	0	greenyellow	2	0	0	1	0	0	0	1	0	4	10
Pcdh10	0	1	none	0	0	0	green	3	1	0	1	0	0	0	1	0	4	10
Pcdhgb5	0	1	none	0	0	0	yellow	3	0	0	0	0	0	0	0	1	4	10
Pclaf	0.515274	1.52e-06	Epithelium	2	0	0	turquoise	2	0	0	1	0	0	0	0	0	4	10
Pdgfb	1.06112	3.92e-93	Endothelium	1	0	0	red	2	0	0	0	0	0	0	1	0	4	10
Pdgfra	0.624374	3.22e-45	Mesenchyme	2	0	0	magenta	2	1	0	0	0	0	0	0	0	4	10
Pdlim2	0.780674	2.05e-68	Enamel Knot	2	0	0	darkorange	2	0	0	0	0	0	0	0	0	4	10
Pdlim7	0.531842	3.15e-26	Endothelium	1	0	0	lightcyan	2	0	0	1	0	0	0	1	0	4	10
Peak1	0.540414	9.47e-33	Endothelium	1	0	0	yellow	3	0	0	0	0	0	0	0	0	4	10
Pebp1	0.680138	4.52e-51	Epithelium	2	0	0	blue	2	0	0	1	0	0	0	0	0	4	10
Perp	1.7236	3.31e-213	Epithelium	2	0	0	midnightblue	2	1	0	0	0	0	0	0	0	4	10
Pex2	0	1	none	0	0	0	greenyellow	2	0	0	0	0	0	1	1	0	4	10
Pfdn2	0.567587	2.43e-40	Epithelium	2	0	0	turquoise	2	0	0	1	0	0	0	0	0	4	10
Pfkl	0.668025	8.35e-47	Epithelium	2	0	0	blue	2	0	0	0	0	0	0	0	0	4	10
Pgam1	0.953584	4.5e-66	Epithelium	2	0	0	blue	2	0	0	0	0	0	0	0	0	4	10
Pgk1	1.35019	5.93e-146	Enamel Knot	2	0	0	blue	2	0	0	0	0	0	0	0	0	4	10
Pgm2	0.677213	1.29e-57	Endothelium	1	0	0	magenta	2	0	0	0	0	0	0	1	0	4	10
Pgm5	0	1	none	0	0	0	yellow	3	0	0	0	0	0	0	0	1	4	10
Phactr2	1.2269	3.85e-112	Endothelium	1	0	0	magenta	2	0	0	0	0	0	0	1	0	4	10
Phb2	0.561465	3.76e-35	Epithelium	2	0	0	blue	2	0	0	0	0	0	0	0	0	4	10
Phkg1	0	1	none	0	0	0	green	3	0	0	1	0	0	0	0	1	4	10
Phldb3	0	1	none	0	0	0	midnightblue	2	0	0	0	0	0	0	1	1	4	10
Phlpp2	0	1	none	0	0	0	yellow	3	0	0	1	0	0	0	0	1	4	10
Phyh	0	1	none	0	0	0	salmon	2	0	0	1	0	0	1	1	0	4	10
Pik3c2b	0.629954	3.69e-56	Endothelium	1	0	0	turquoise	2	0	0	0	0	0	0	1	0	4	10
Pik3ip1	0	1	none	0	0	0	yellow	3	0	0	0	0	0	0	1	0	4	10
Pitpnm3	0	1	none	0	0	0	green	3	0	0	1	0	0	0	0	1	4	10
Pkhd1	0	1	none	0	0	0	green	3	0	0	0	0	0	0	1	0	4	10
Pkib	0	1	none	0	0	0	yellow	3	0	0	0	0	0	0	0	1	4	10
Pkm	1.15522	7.98e-91	Epithelium	2	0	0	blue	2	0	0	0	0	0	0	0	0	4	10
Pkp1	0.704903	7.55e-61	Enamel Knot	2	0	0	midnightblue	2	1	0	0	0	0	0	0	0	4	10
Pkp3	0.702031	7.39e-64	Epithelium	2	0	0	midnightblue	2	0	0	0	0	0	0	0	0	4	10
Pla2g4a	0	1	none	0	0	0	green	3	0	0	0	0	0	0	1	0	4	10
Pla2g7	0.538481	7.29e-28	Other Blood Cells	1	0	0	lightcyan	2	0	0	0	0	0	0	1	0	4	10
Plagl1	1.1913	4.99e-85	Endothelium	1	0	0	magenta	2	0	0	0	0	0	0	1	0	4	10
Plau	0	1	none	0	0	0	yellow	3	1	0	1	0	0	0	1	0	4	10
Plch2	0	1	none	0	0	0	midnightblue	2	0	0	0	0	0	1	1	0	4	10
Pld4	1.112	1.92e-121	Other Blood Cells	1	0	0	yellow	3	0	0	1	0	0	0	0	0	4	10
Plekha7	0	1	none	0	0	0	yellow	3	0	0	0	0	0	0	1	0	4	10
Plekhj1	0.5144	1.09e-37	Other Blood Cells	1	0	0	turquoise	2	0	0	0	0	0	0	1	0	4	10
Plekhm3	0	1	none	0	0	0	green	3	0	0	0	0	0	0	1	0	4	10
Plin2	0.891086	1.56e-87	Other Blood Cells	1	0	0	green	3	0	0	1	0	0	0	0	0	4	10
Pls3	0.694487	5.27e-36	Perivascular Cells	2	0	0	turquoise	2	0	0	1	0	0	0	0	0	4	10
Plxnd1	1.88443	3.06e-257	Endothelium	1	0	0	greenyellow	2	1	0	0	0	0	0	1	0	4	10
Pmel	0	1	none	0	0	0	green	3	0	0	1	0	0	0	1	0	4	10
Pmvk	0	1	none	0	0	0	green	3	0	0	0	0	0	0	1	0	4	10
Pnkd	0	1	none	0	0	0	blue	2	0	0	0	0	0	1	1	0	4	10
Pnrc1	0.590816	2.69e-47	Enamel Knot	2	0	0	turquoise	2	0	0	0	0	0	0	0	0	4	10
Polr1b	0	1	none	0	0	0	green	3	0	0	1	0	0	1	0	0	4	10
Polr2f	0.649064	2e-43	Epithelium	2	0	0	salmon	2	0	0	1	0	0	0	0	0	4	10
Polr3k	0.576017	9.08e-38	Epithelium	2	0	0	greenyellow	2	0	0	0	0	0	0	0	0	4	10
Pomk	0	1	none	0	0	0	yellow	3	0	0	0	0	0	1	0	0	4	10
Pomp	0.830105	8.3e-38	Endothelium	1	0	0	lightyellow	3	0	0	0	0	0	0	0	0	4	10
Pomt1	0	1	none	0	0	0	yellow	3	0	0	0	0	0	0	1	0	4	10
Pop5	0.538346	2.31e-40	Other Blood Cells	1	0	0	lightyellow	3	0	0	1	1	0	0	0	0	4	10
Popdc3	0	1	none	0	0	0	yellow	3	0	0	1	0	0	0	1	0	4	10
Ppa1	0.730779	7.84e-40	Epithelium	2	0	0	orange	1	0	0	0	0	0	0	1	0	4	10
Ppdpf	0.594119	2.66e-45	Epithelium	2	0	0	blue	2	0	0	1	0	0	0	0	0	4	10
Ppfia1	0	1	none	0	0	0	lightyellow	3	0	0	1	0	0	0	1	0	4	10
Ppfia3	0.645883	1.3e-51	Enamel Knot	2	0	0	red	2	0	0	1	0	0	0	0	0	4	10
Ppfibp1	0.560618	8.46e-26	Endothelium	1	0	0	red	2	0	0	0	0	0	0	1	0	4	10
Ppia	0.755052	1.35e-53	Epithelium	2	0	0	greenyellow	2	0	0	0	0	0	0	0	0	4	10
Ppib	0	1	none	0	0	0	lightyellow	3	1	0	0	0	0	0	1	0	4	10
Ppp1cc	0.562767	1.27e-18	Endothelium	1	0	0	red	2	0	0	1	0	0	0	1	0	4	10
Ppp2r2b	0	1	none	0	0	0	green	3	0	0	1	0	0	0	1	0	4	10
Ppp4r4	0	1	none	0	0	0	green	3	0	0	0	0	0	0	1	0	4	10
Pptc7	0	1	none	0	0	0	green	3	0	0	1	0	0	0	1	0	4	10
Pram1	0	1	none	0	0	0	blue	2	0	0	0	0	0	0	1	1	4	10
Prcc	0	1	none	0	0	0	blue	2	0	0	0	0	0	1	1	0	4	10
Prdx1	0.76119	5.22e-57	Epithelium	2	0	0	turquoise	2	0	0	0	0	0	0	0	0	4	10
Prelid1	0.781679	4.04e-35	Endothelium	1	0	0	blue	2	0	0	0	0	0	0	1	0	4	10
Prelp	0	1	none	0	0	0	green	3	0	0	1	0	0	0	1	0	4	10
Prkcd	0.617807	1.7e-57	Other Blood Cells	1	0	0	magenta	2	0	0	0	0	0	0	1	0	4	10
Prmt5	0	1	none	0	0	0	blue	2	0	0	0	0	0	1	1	0	4	10
Prom2	0	1	none	0	0	0	green	3	0	0	1	0	0	0	1	0	4	10
Prr14l	0	1	none	0	0	0	lightyellow	3	0	0	0	0	0	0	1	0	4	10
Prr5	0	1	none	0	0	0	greenyellow	2	0	0	0	0	0	1	1	0	4	10
Prrg3	0	1	none	0	0	0	yellow	3	0	0	0	0	0	0	1	0	4	10
Psenen	0	1	none	0	0	0	green	3	0	0	0	0	0	0	1	0	4	10
Psg23	0	1	none	0	0	0	yellow	3	0	0	0	0	0	0	0	1	4	10
Psma1	0.565422	4.87e-32	Epithelium	2	0	0	turquoise	2	0	0	0	0	0	0	0	0	4	10
Psma2	0.640592	2.75e-47	Epithelium	2	0	0	turquoise	2	0	0	0	0	0	0	0	0	4	10
Psma6	0.636302	1.52e-49	Epithelium	2	0	0	turquoise	2	0	0	0	0	0	0	0	0	4	10
Psmb2	0.566071	9.13e-18	Endothelium	1	0	0	lightyellow	3	0	0	0	0	0	0	0	0	4	10
Psmb7	0.547234	1.92e-25	Other Blood Cells	1	0	0	turquoise	2	0	0	0	0	0	0	1	0	4	10
Psmc6	0.550955	8.1e-29	Epithelium	2	0	0	turquoise	2	0	0	1	1	0	0	0	0	4	10
Psmd11	0.509915	6.93e-31	Epithelium	2	0	0	blue	2	0	0	0	0	0	0	0	0	4	10
Psme1	0.847529	1.61e-108	Other Blood Cells	1	0	0	salmon	2	0	0	1	0	0	0	1	0	4	10
Psors1c2	0	1	none	0	0	0	green	3	0	0	0	0	0	0	1	0	4	10
Psrc1	0	1	none	0	0	0	green	3	0	0	0	0	0	0	1	0	4	10
Ptbp3	0.817407	3.76e-52	Endothelium	1	0	0	turquoise	2	0	0	0	0	0	0	1	0	4	10
Ptch2	0.615518	1.52e-57	Enamel Knot	2	0	0	magenta	2	1	0	1	0	0	0	0	0	4	10
Pter	0	1	none	0	0	0	green	3	0	0	0	0	0	0	1	0	4	10
Ptk2b	0	1	none	0	0	0	red	2	0	0	0	0	0	1	1	0	4	10
Ptpn12	0.700892	1.63e-46	Endothelium	1	0	0	turquoise	2	0	0	1	1	0	0	1	0	4	10
Ptprb	0.799813	8.62e-72	Endothelium	1	0	0	greenyellow	2	0	0	0	0	0	0	1	0	4	10
Ptprq	0	1	none	0	0	0	green	3	0	0	0	0	0	0	0	1	4	10
Ptprz1	0.940836	3.08e-42	Perivascular Cells	2	0	0	black	1	0	0	0	0	0	0	1	0	4	10
Rab32	0.620898	5.27e-63	Other Blood Cells	1	0	0	yellow	3	0	0	1	0	0	0	0	0	4	10
Rab36	0	1	none	0	0	0	yellow	3	0	0	1	0	0	0	1	0	4	10
Rac1	0.792048	5.77e-48	Endothelium	1	0	0	blue	2	1	0	1	0	0	0	1	0	4	10
Ralbp1	0.580294	1.38e-40	Epithelium	2	0	0	lightgreen	1	0	0	0	0	0	0	1	0	4	10
Ralgps2	0.736321	5.64e-64	Enamel Knot	2	0	0	magenta	2	0	0	1	0	0	0	0	0	4	10
Raly	0.56273	6.7e-21	Endothelium	1	0	0	blue	2	0	0	1	0	0	0	1	0	4	10
Rapgef2	0	1	none	0	0	0	lightyellow	3	0	0	1	1	0	0	1	0	4	10
Rapgef5	1.19836	2.23e-117	Endothelium	1	0	0	yellow	3	0	0	1	0	0	0	0	0	4	10
Rasal3	0	1	none	0	0	0	green	3	0	0	1	0	0	0	1	0	4	10
Rasl11a	0.569456	8.22e-19	Perivascular Cells	2	0	0	blue	2	0	0	0	0	0	0	0	0	4	10
Rassf4	0.565186	1.53e-48	Other Blood Cells	1	0	0	greenyellow	2	0	0	0	0	0	0	1	0	4	10
Rbfa	0.634905	5.14e-52	Other Blood Cells	1	0	0	blue	2	0	0	0	0	0	0	1	0	4	10
Rbm17	0	1	none	0	0	0	blue	2	0	0	0	0	0	1	1	0	4	10
Rbm26	0	1	none	0	0	0	turquoise	2	0	0	1	0	0	1	1	0	4	10
Rcc2	0.730649	2.28e-59	Epithelium	2	0	0	turquoise	2	0	0	1	0	0	0	0	0	4	10
Rcn3	0.675319	3.56e-38	Mesenchyme	2	0	0	blue	2	0	0	1	1	0	0	0	0	4	10
Rcsd1	0.529594	1.04e-27	Endothelium	1	0	0	green	3	0	0	0	0	0	0	0	0	4	10
Reg2	0	1	none	0	0	0	green	3	0	0	1	0	0	0	0	1	4	10
Rexo2	0.628425	2.93e-38	Epithelium	2	0	0	salmon	2	0	0	1	0	0	0	0	0	4	10
Rftn2	0.611138	2e-42	Endothelium	1	0	0	salmon	2	0	0	0	0	0	0	1	0	4	10
Rgs10	1.46597	9.53e-214	Other Blood Cells	1	0	0	red	2	0	0	0	0	0	0	1	0	4	10
Rgs3	0.693397	1.94e-45	Endothelium	1	0	0	yellow	3	0	0	0	0	0	0	0	0	4	10
Rgs6	0	1	none	0	0	0	yellow	3	0	0	0	0	0	1	0	0	4	10
Rhof	0	1	none	0	0	0	green	3	0	0	0	0	0	0	1	0	4	10
Rhoj	1.27068	9.69e-138	Endothelium	1	0	0	green	3	0	0	0	0	0	0	0	0	4	10
Ric3	0	1	none	0	0	0	green	3	0	0	0	0	0	1	0	0	4	10
Rims2	0	1	none	0	0	0	yellow	3	0	0	0	0	0	0	1	0	4	10
Rims4	0	1	none	0	0	0	yellow	3	0	0	0	0	0	0	1	0	4	10
Ripk1	0	1	none	0	0	0	yellow	3	0	0	0	0	0	1	0	0	4	10
Rnf130	0.64013	6.42e-53	Other Blood Cells	1	0	0	blue	2	0	0	0	0	0	0	1	0	4	10
Rnf149	0.618208	9.34e-43	Other Blood Cells	1	0	0	turquoise	2	0	0	0	0	0	0	1	0	4	10
Rnh1	0.653873	1.01e-46	Epithelium	2	0	0	turquoise	2	0	0	0	0	0	0	0	0	4	10
Rnpep	0.785953	6.17e-89	Other Blood Cells	1	0	0	green	3	0	0	0	0	0	0	0	0	4	10
Robo2	0.559091	5.06e-35	Mesenchyme	2	0	0	orange	1	0	0	1	0	0	0	1	0	4	10
Robo4	0.725956	2.86e-68	Endothelium	1	0	0	blue	2	0	0	1	0	0	1	0	0	4	10
Rock2	0.537566	1.45e-17	Endothelium	1	0	0	turquoise	2	0	0	0	0	0	0	1	0	4	10
Rpl13a	0.631902	1.71e-70	Enamel Knot	2	0	0	blue	2	0	0	0	0	0	0	0	0	4	10
Rpl18	0.623495	8.13e-41	Epithelium	2	0	0	blue	2	0	0	0	0	0	0	0	0	4	10
Rpl35a	0.608734	9.83e-44	Epithelium	2	0	0	greenyellow	2	0	0	0	0	0	0	0	0	4	10
Rpl7	0.669084	3.63e-62	Enamel Knot	2	0	0	turquoise	2	0	0	0	0	0	0	0	0	4	10
Rplp2	0.747074	3.99e-66	Epithelium	2	0	0	salmon	2	0	0	0	0	0	0	0	0	4	10
Rps10	0.675032	1.67e-47	Epithelium	2	0	0	salmon	2	0	0	0	0	0	0	0	0	4	10
Rps11	0.733878	4.44e-51	Epithelium	2	0	0	blue	2	0	0	0	0	0	0	0	0	4	10
Rps15a	0.555071	3.8e-35	Epithelium	2	0	0	blue	2	0	0	0	0	0	0	0	0	4	10
Rps16	0.643552	2.02e-49	Epithelium	2	0	0	salmon	2	0	0	0	0	0	0	0	0	4	10
Rps18	0.703317	7.69e-52	Epithelium	2	0	0	greenyellow	2	0	0	0	0	0	0	0	0	4	10
Rps27a	0.555095	1.71e-35	Epithelium	2	0	0	blue	2	0	0	0	0	0	0	0	0	4	10
Rps3	0.715851	7.86e-49	Epithelium	2	0	0	greenyellow	2	0	0	0	0	0	0	0	0	4	10
Rps4x	0.645256	9.35e-44	Epithelium	2	0	0	turquoise	2	0	0	0	0	0	0	0	0	4	10
Rps9	0.67158	4.56e-48	Epithelium	2	0	0	salmon	2	0	0	0	0	0	0	0	0	4	10
Rpsa	0.612306	3.53e-38	Epithelium	2	0	0	blue	2	1	0	0	0	0	0	0	0	4	10
Rptor	0	1	none	0	0	0	lightyellow	3	1	0	1	1	0	0	1	0	4	10
Rsph3b	0	1	none	0	0	0	yellow	3	0	0	1	0	0	0	1	0	4	10
Rsrc1	0	1	none	0	0	0	yellow	3	0	0	0	0	0	0	1	0	4	10
Rtn4rl1	0	1	none	0	0	0	yellow	3	0	0	0	0	0	0	1	0	4	10
Rufy4	0	1	none	0	0	0	magenta	2	0	0	1	0	0	1	1	0	4	10
Ryk	0.559545	3.96e-32	Epithelium	2	0	0	pink	0	0	0	0	0	0	1	1	0	4	10
S100a10	0.699641	5.04e-50	Epithelium	2	0	0	blue	2	0	0	0	0	0	0	0	0	4	10
S100a11	0.84656	1.4e-76	Epithelium	2	0	0	salmon	2	0	0	0	0	0	0	0	0	4	10
S100a14	1.26466	1.23e-103	Epithelium	2	0	0	blue	2	0	0	1	0	0	0	0	0	4	10
S100a6	1.36447	8.82e-64	Enamel Knot	2	0	0	blue	2	1	0	1	0	0	0	0	0	4	10
Sall1	0	1	none	0	0	0	green	3	0	0	0	0	0	0	1	0	4	10
Samd13	0	1	none	0	0	0	yellow	3	0	0	0	0	0	0	1	0	4	10
Sap18	0	1	none	0	0	0	yellow	3	0	0	1	1	0	0	1	0	4	10
Scand1	0.573599	2.3e-32	Other Blood Cells	1	0	0	green	3	0	0	0	0	0	0	0	0	4	10
Scaper	0	1	none	0	0	0	yellow	3	0	0	1	0	0	0	1	0	4	10
Scarf1	0.708713	6.3e-64	Endothelium	1	0	0	green	3	0	0	0	0	0	0	0	0	4	10
Scn8a	0	1	none	0	0	0	yellow	3	1	0	1	0	0	0	1	0	4	10
Sdcbp	0.821221	8.88e-59	Endothelium	1	0	0	turquoise	2	0	0	0	0	0	0	1	0	4	10
Sdk1	0	1	none	0	0	0	turquoise	2	0	0	0	0	0	0	1	1	4	10
Sdr42e1	0	1	none	0	0	0	green	3	0	0	1	0	0	0	1	0	4	10
Sel1l3	0	1	none	0	0	0	yellow	3	0	0	1	0	0	0	1	0	4	10
Selenow	0.578587	5.2e-39	Epithelium	2	0	0	blue	2	0	0	1	0	0	0	0	0	4	10
Selplg	0.665642	8.44e-67	Other Blood Cells	1	0	0	green	3	0	0	0	0	0	0	0	0	4	10
Sema4d	0.584063	2.91e-43	Other Blood Cells	1	0	0	red	2	0	0	1	0	0	0	1	0	4	10
Sema7a	0	1	none	0	0	0	lightcyan	2	0	0	0	0	0	0	1	1	4	10
Sephs1	0	1	none	0	0	0	greenyellow	2	0	0	0	0	0	1	1	0	4	10
Sept4	0.6475	4.04e-34	Perivascular Cells	2	0	0	turquoise	2	0	0	0	0	0	0	0	0	4	10
Sept7	0.680686	3.04e-28	Perivascular Cells	2	0	0	turquoise	2	0	0	0	0	0	0	0	0	4	10
Serinc3	1.12329	1.38e-143	Other Blood Cells	1	0	0	turquoise	2	0	0	1	0	0	0	1	0	4	10
Serp1	0.752403	9.38e-77	Other Blood Cells	1	0	0	turquoise	2	0	0	0	0	0	0	1	0	4	10
Serpina10	0	1	none	0	0	0	lightyellow	3	0	0	0	0	0	0	1	0	4	10
Serpinb1b	0	1	none	0	0	0	green	3	0	0	0	0	0	0	1	0	4	10
Sertad4	0	1	none	0	0	0	red	2	0	0	0	0	0	1	1	0	4	10
Setd5	0	1	none	0	0	0	lightyellow	3	1	0	1	1	1	0	1	0	4	10
Sez6l	0	1	none	0	0	0	magenta	2	0	0	1	0	0	1	1	0	4	10
Sf3b1	0.514309	7.55e-29	Epithelium	2	0	0	turquoise	2	0	0	0	0	0	0	0	0	4	10
Sf3b6	0.656138	3.06e-48	Epithelium	2	0	0	blue	2	1	0	0	0	0	0	0	0	4	10
Sfmbt1	0	1	none	0	0	0	yellow	3	0	0	0	0	0	0	1	0	4	10
Sftpb	0	1	none	0	0	0	yellow	3	0	0	0	0	0	1	0	0	4	10
Sgcd	0	1	none	0	0	0	green	3	0	0	0	0	0	0	1	0	4	10
Sgcz	0	1	none	0	0	0	green	3	0	0	0	0	0	0	1	0	4	10
Sh2b3	0	1	none	0	0	0	green	3	0	0	0	0	0	0	1	0	4	10
Shbg	0	1	none	0	0	0	green	3	0	0	0	0	0	0	1	0	4	10
Shc1	0	1	none	0	0	0	green	3	0	0	0	0	0	0	1	0	4	10
She	0.930285	2.19e-96	Endothelium	1	0	0	greenyellow	2	0	0	0	0	0	0	1	0	4	10
Shisal1	0	1	none	0	0	0	green	3	0	0	1	0	0	1	0	0	4	10
Sipa1	1.03065	3.38e-100	Endothelium	1	0	0	yellow	3	0	0	1	0	0	0	0	0	4	10
Sirpa	1.09913	3.92e-138	Other Blood Cells	1	0	0	yellow	3	0	0	1	0	0	0	0	0	4	10
Sirt6	0	1	none	0	0	0	green	3	0	0	1	0	0	0	1	0	4	10
Siva1	0.900895	1.59e-78	Epithelium	2	0	0	salmon	2	0	0	1	0	0	0	0	0	4	10
Six4	0	1	none	0	0	0	green	3	0	0	0	0	0	0	1	0	4	10
Skil	0.559254	1.85e-34	Enamel Knot	2	0	0	lightcyan	2	0	0	1	0	0	0	0	0	4	10
Slc14a1	0	1	none	0	0	0	yellow	3	0	0	0	0	0	1	0	0	4	10
Slc15a3	0.51915	9.19e-39	Other Blood Cells	1	0	0	yellow	3	0	0	1	0	0	0	0	0	4	10
Slc16a10	0	1	none	0	0	0	magenta	2	0	0	0	0	0	1	1	0	4	10
Slc17a2	0	1	none	0	0	0	yellow	3	0	0	1	0	0	0	1	0	4	10
Slc17a8	0	1	none	0	0	0	blue	2	0	0	1	0	0	0	1	1	4	10
Slc18a2	0	1	none	0	0	0	yellow	3	0	0	0	0	0	1	0	0	4	10
Slc23a1	0	1	none	0	0	0	blue	2	0	0	0	0	0	1	0	1	4	10
Slc26a8	0	1	none	0	0	0	yellow	3	0	0	0	0	0	0	0	1	4	10
Slc29a4	0	1	none	0	0	0	blue	2	0	0	1	0	0	1	1	0	4	10
Slc2a1	0.764193	2.6e-60	Epithelium	2	0	0	midnightblue	2	1	0	0	0	0	0	0	0	4	10
Slc34a2	0	1	none	0	0	0	yellow	3	0	0	0	0	0	0	1	0	4	10
Slc35b1	0	1	none	0	0	0	turquoise	2	0	0	0	0	0	1	1	0	4	10
Slc35d1	0	1	none	0	0	0	yellow	3	0	0	1	1	0	0	1	0	4	10
Slc37a1	0	1	none	0	0	0	yellow	3	0	0	1	0	0	0	1	0	4	10
Slc38a2	0.525928	4.55e-37	Epithelium	2	0	0	turquoise	2	0	0	1	0	0	0	0	0	4	10
Slc4a4	0	1	none	0	0	0	green	3	1	0	0	0	0	0	1	0	4	10
Slc50a1	0	1	none	0	0	0	lightyellow	3	0	0	0	0	0	0	1	0	4	10
Slc6a15	0	1	none	0	0	0	yellow	3	0	0	0	0	0	0	1	0	4	10
Slc6a18	0	1	none	0	0	0	green	3	0	0	0	0	0	0	0	1	4	10
Slc7a13	0	1	none	0	0	0	lightyellow	3	0	0	1	0	0	0	0	1	4	10
Slc7a8	0	1	none	0	0	0	yellow	3	0	0	1	0	0	1	0	0	4	10
Slc8a1	0	1	none	0	0	0	yellow	3	0	0	0	0	0	0	0	1	4	10
Slc8a2	0	1	none	0	0	0	turquoise	2	0	0	0	0	0	0	1	1	4	10
Slco2b1	0	1	none	0	0	0	yellow	3	0	0	0	0	0	0	1	0	4	10
Slco6c1	0	1	none	0	0	0	yellow	3	0	0	1	0	0	0	0	1	4	10
Slitrk2	0.6943	1.29e-48	Perivascular Cells	2	0	0	red	2	0	0	1	0	0	0	0	0	4	10
Slpi	0	1	none	0	0	0	yellow	3	0	0	0	0	0	0	1	0	4	10
Slurp1	0	1	none	0	0	0	green	3	0	0	1	0	0	0	1	0	4	10
Smarca4	0.563282	6.09e-35	Epithelium	2	0	0	blue	2	1	0	0	0	0	0	0	0	4	10
Smg6	0	1	none	0	0	0	lightyellow	3	0	0	1	0	0	0	1	0	4	10
Smim1	0	1	none	0	0	0	yellow	3	0	0	1	0	0	0	1	0	4	10
Smim20	0	1	none	0	0	0	green	3	0	0	0	0	0	0	1	0	4	10
Smtnl1	0	1	none	0	0	0	yellow	3	0	0	0	0	0	0	1	0	4	10
Smyd4	0	1	none	0	0	0	green	3	0	0	1	0	0	0	1	0	4	10
Snai1	0	1	none	0	0	0	yellow	3	1	0	0	0	0	0	1	0	4	10
Snrpb	0.574735	1.09e-38	Epithelium	2	0	0	blue	2	0	0	0	0	0	0	0	0	4	10
Snrpc	0	1	none	0	0	0	green	3	0	0	0	0	0	0	1	0	4	10
Snrpd2	0.621084	1.28e-49	Epithelium	2	0	0	blue	2	0	0	0	0	0	0	0	0	4	10
Snu13	0.599267	2.57e-35	Epithelium	2	0	0	turquoise	2	0	0	0	0	0	0	0	0	4	10
Snx10	0.667235	5.52e-37	Other Blood Cells	1	0	0	blue	2	1	0	1	0	0	0	1	0	4	10
Snx20	0.752886	4.19e-86	Other Blood Cells	1	0	0	turquoise	2	0	0	0	0	0	0	1	0	4	10
Sox10	0.777052	4.91e-56	Perivascular Cells	2	0	0	magenta	2	1	0	0	0	0	0	0	0	4	10
Sox7	0.833758	3.89e-67	Endothelium	1	0	0	greenyellow	2	0	0	0	0	0	0	1	0	4	10
Sp6	0.866655	7.98e-88	Enamel Knot	2	0	0	white	0	0	0	0	0	0	1	0	1	4	10
Sp9	0	1	none	0	0	0	green	3	0	0	0	0	0	0	1	0	4	10
Spag9	0.707778	7.99e-43	Endothelium	1	0	0	turquoise	2	0	0	0	0	0	0	1	0	4	10
Spata2	0	1	none	0	0	0	lightyellow	3	0	0	1	0	0	0	1	0	4	10
Spata6	0.521454	7.89e-36	Endothelium	1	0	0	yellow	3	0	0	1	0	0	0	0	0	4	10
Spen	0	1	none	0	0	0	blue	2	0	0	0	0	0	0	1	1	4	10
Spint1	0.68973	2.42e-59	Enamel Knot	2	0	0	midnightblue	2	0	0	1	0	0	0	0	0	4	10
Spn	0	1	none	0	0	0	yellow	3	0	0	1	0	0	0	1	0	4	10
Spock3	0	1	none	0	0	0	green	3	0	0	0	0	0	0	1	0	4	10
Sptan1	0.738899	1.05e-42	Endothelium	1	0	0	turquoise	2	0	0	0	0	0	0	1	0	4	10
Srgap2	0.514392	4.98e-30	Endothelium	1	0	0	lightyellow	3	0	0	0	0	0	0	0	0	4	10
Srgap3	0	1	none	0	0	0	yellow	3	0	0	0	0	0	0	1	0	4	10
Srrm3	0	1	none	0	0	0	yellow	3	0	0	0	0	0	0	0	1	4	10
Srsf7	0.536227	6.66e-28	Epithelium	2	0	0	blue	2	0	0	1	0	0	0	0	0	4	10
Ssb	0.53271	1.24e-29	Epithelium	2	0	0	turquoise	2	0	0	0	0	0	0	0	0	4	10
Ssc5d	0	1	none	0	0	0	yellow	3	0	0	0	0	0	0	1	0	4	10
St3gal4	0	1	none	0	0	0	green	3	0	0	0	0	0	0	1	0	4	10
St6gal2	0	1	none	0	0	0	green	3	0	0	1	0	0	0	1	0	4	10
Stard10	0.844867	1.89e-89	Epithelium	2	0	0	midnightblue	2	0	0	1	0	0	0	0	0	4	10
Stk16	0	1	none	0	0	0	salmon	2	0	0	1	0	0	1	1	0	4	10
Stk17b	0.576254	1.2e-48	Other Blood Cells	1	0	0	turquoise	2	0	0	0	0	0	0	1	0	4	10
Ston1	0	1	none	0	0	0	blue	2	0	0	0	0	0	0	1	1	4	10
Ston2	0.576926	1.76e-48	Epithelium	2	0	0	black	1	0	0	0	0	0	0	0	1	4	10
Strada	0	1	none	0	0	0	yellow	3	0	0	0	0	0	0	1	0	4	10
Strip1	0	1	none	0	0	0	yellow	3	0	0	0	0	0	0	1	0	4	10
Strip2	0	1	none	0	0	0	yellow	3	0	0	1	0	0	0	1	0	4	10
Stt3a	0	1	none	0	0	0	turquoise	2	0	0	0	0	0	1	1	0	4	10
Stxbp2	0.560529	7.46e-54	Other Blood Cells	1	0	0	magenta	2	0	0	0	0	0	0	1	0	4	10
Styk1	0	1	none	0	0	0	salmon	2	0	0	0	0	0	0	1	1	4	10
Sult5a1	0.587651	2.46e-45	Epithelium	2	0	0	black	1	0	0	0	0	0	0	1	0	4	10
Sumo3	0.558687	4.29e-35	Epithelium	2	0	0	blue	2	0	0	0	0	0	0	0	0	4	10
Sv2b	0	1	none	0	0	0	yellow	3	0	0	0	0	0	0	1	0	4	10
Sv2c	0	1	none	0	0	0	green	3	0	0	0	0	0	0	1	0	4	10
Syk	0.52104	1.75e-43	Other Blood Cells	1	0	0	midnightblue	2	0	0	1	0	0	0	1	0	4	10
Syne4	0	1	none	0	0	0	yellow	3	0	0	0	0	0	0	1	0	4	10
Synm	0	1	none	0	0	0	lightyellow	3	0	0	1	0	0	0	1	0	4	10
Syt8	0	1	none	0	0	0	red	2	0	0	0	0	0	1	1	0	4	10
Tacstd2	0.960909	1.69e-64	Epithelium	2	0	0	midnightblue	2	1	0	1	0	0	0	0	0	4	10
Tada2b	0	1	none	0	0	0	lightyellow	3	0	0	0	0	0	0	0	1	4	10
Tagln	1.41693	1.5e-83	Perivascular Cells	2	0	0	red	2	0	0	0	0	0	0	0	0	4	10
Tagln3	0	1	none	0	0	0	yellow	3	0	0	0	0	0	0	1	0	4	10
Tal2	0	1	none	0	0	0	yellow	3	0	0	0	0	0	0	1	0	4	10
Tango2	0	1	none	0	0	0	blue	2	0	0	1	0	0	1	1	0	4	10
Taok3	0.628746	1.94e-62	Other Blood Cells	1	0	0	darkorange	2	0	0	1	0	0	0	1	0	4	10
Tax1bp1	0.571704	7.77e-36	Epithelium	2	0	0	turquoise	2	0	0	0	0	0	0	0	0	4	10
Tbc1d2b	0	1	none	0	0	0	green	3	0	0	1	0	0	0	1	0	4	10
Tbcb	0.50213	1.15e-14	Endothelium	1	0	0	blue	2	0	0	0	0	0	0	1	0	4	10
Tbx22	0	1	none	0	0	0	green	3	1	0	0	0	0	0	1	0	4	10
Tcf12	0.804712	2.65e-71	Enamel Knot	2	0	0	black	1	0	0	0	0	0	0	1	0	4	10
Tcim	1.25717	1.43e-114	Endothelium	1	0	0	yellow	3	0	0	0	0	0	0	0	0	4	10
Tctn3	0	1	none	0	0	0	yellow	3	1	0	1	0	0	0	1	0	4	10
Tead2	0.519058	2.08e-32	Epithelium	2	0	0	turquoise	2	0	0	0	0	0	0	0	0	4	10
Tecr	0.527157	1.19e-32	Epithelium	2	0	0	salmon	2	0	0	1	0	0	0	0	0	4	10
Teddm1a	0	1	none	0	0	0	green	3	0	0	1	0	0	0	0	1	4	10
Tenm1	0	1	none	0	0	0	yellow	3	0	0	0	0	0	0	0	1	4	10
Tet1	0	1	none	0	0	0	lightyellow	3	1	0	0	0	0	0	1	0	4	10
Tex2	0	1	none	0	0	0	yellow	3	0	0	1	0	0	0	1	0	4	10
Tex264	0	1	none	0	0	0	green	3	0	0	0	0	0	1	0	0	4	10
Tfap2a	1.21192	1.52e-137	Epithelium	2	0	0	red	2	1	0	0	0	0	0	0	0	4	10
Tfeb	0	1	none	0	0	0	yellow	3	0	0	1	1	0	1	0	0	4	10
Tgfb1	1.0712	5.35e-57	Endothelium	1	0	0	darkorange	2	1	0	0	0	0	0	0	1	4	10
Th	0	1	none	0	0	0	turquoise	2	1	0	1	0	0	1	1	0	4	10
Thap7	0	1	none	0	0	0	turquoise	2	0	0	0	0	0	1	1	0	4	10
Thbd	0	1	none	0	0	0	yellow	3	0	0	1	0	0	0	1	0	4	10
Thbs3	0	1	none	0	0	0	yellow	3	0	0	0	0	0	0	1	0	4	10
Thsd1	0.680545	9.86e-62	Endothelium	1	0	0	yellow	3	0	0	1	0	0	0	0	0	4	10
Thtpa	0	1	none	0	0	0	turquoise	2	0	0	0	0	0	1	1	0	4	10
Tigit	0	1	none	0	0	0	turquoise	2	0	0	1	0	0	0	1	1	4	10
Timm13	0.548473	9.06e-25	Other Blood Cells	1	0	0	blue	2	0	0	1	1	0	0	1	0	4	10
Tkt	0.66784	3.68e-46	Other Blood Cells	1	0	0	blue	2	0	0	1	1	0	0	1	0	4	10
Tln1	0.884775	1.37e-108	Other Blood Cells	1	0	0	greenyellow	2	0	0	0	0	0	0	1	0	4	10
Tm2d2	0	1	none	0	0	0	salmon	2	0	0	1	0	0	1	1	0	4	10
Tmem108	0	1	none	0	0	0	green	3	0	0	1	0	0	0	1	0	4	10
Tmem150a	0	1	none	0	0	0	yellow	3	0	0	0	0	0	1	0	0	4	10
Tmem154	0	1	none	0	0	0	yellow	3	0	0	0	0	0	0	1	0	4	10
Tmem160	0.553764	4.44e-37	Other Blood Cells	1	0	0	red	2	0	0	1	0	0	0	1	0	4	10
Tmem170b	0	1	none	0	0	0	green	3	0	0	0	0	0	0	1	0	4	10
Tmem176b	0.652055	2.65e-46	Enamel Knot	2	0	0	blue	2	0	0	0	0	0	0	0	0	4	10
Tmem181a	0	1	none	0	0	0	yellow	3	0	0	1	0	0	0	1	0	4	10
Tmem198	0	1	none	0	0	0	yellow	3	0	0	1	0	0	1	0	0	4	10
Tmem204	0.847674	1.11e-76	Endothelium	1	0	0	yellow	3	0	0	0	0	0	0	0	0	4	10
Tmem255a	1.43079	8.17e-173	Endothelium	1	0	0	yellow	3	0	0	1	0	0	0	0	0	4	10
Tmem82	0	1	none	0	0	0	yellow	3	0	0	0	0	0	0	1	0	4	10
Tmprss15	0	1	none	0	0	0	yellow	3	0	0	1	0	0	0	0	1	4	10
Tmprss4	0	1	none	0	0	0	yellow	3	0	0	0	0	0	0	1	0	4	10
Tmprss7	0	1	none	0	0	0	green	3	0	0	0	0	0	0	1	0	4	10
Tmsb10	0.905083	3.78e-47	Endothelium	1	0	0	salmon	2	0	0	0	0	0	1	0	0	4	10
Tnfrsf10b	0	1	none	0	0	0	yellow	3	0	0	0	0	0	0	1	0	4	10
Tnfrsf11a	0.747224	6.71e-77	Other Blood Cells	1	0	0	yellow	3	1	0	0	0	0	0	0	0	4	10
Tnfrsf14	0	1	none	0	0	0	red	2	0	0	0	0	0	1	1	0	4	10
Tnfsf12	0	1	none	0	0	0	yellow	3	0	0	0	0	0	0	1	0	4	10
Tnni2	0	1	none	0	0	0	magenta	2	1	0	1	0	0	1	1	0	4	10
Tnnt3	0	1	none	0	0	0	magenta	2	0	0	0	0	0	1	1	0	4	10
Tnpo2	0	1	none	0	0	0	yellow	3	0	0	1	0	0	1	0	0	4	10
Tnrc6b	0	1	none	0	0	0	lightyellow	3	0	0	0	0	0	0	0	1	4	10
Tomm22	0.651044	9.04e-50	Epithelium	2	0	0	turquoise	2	0	0	1	1	0	0	0	0	4	10
Tomm40	0.606954	4.84e-39	Epithelium	2	0	0	blue	2	0	0	1	1	0	0	0	0	4	10
Tpd52	0.999096	1.72e-111	Other Blood Cells	1	0	0	yellow	3	0	0	0	0	0	0	0	0	4	10
Tpm3	1.11033	9.56e-80	Endothelium	1	0	0	blue	2	0	0	0	0	0	0	1	0	4	10
Tpm4	1.39313	3.4e-127	Endothelium	1	0	0	turquoise	2	0	0	0	0	0	0	1	0	4	10
Tpp1	0.635244	2.04e-53	Other Blood Cells	1	0	0	salmon	2	1	0	0	0	0	0	1	0	4	10
Tprgl	0.660029	8.32e-33	Endothelium	1	0	0	blue	2	0	0	0	0	0	0	1	0	4	10
Traf1	0.64257	2.07e-41	Other Blood Cells	1	0	0	green	3	0	0	0	0	0	0	0	0	4	10
Traf3ip3	0	1	none	0	0	0	magenta	2	0	0	1	0	0	1	1	0	4	10
Trak1	0	1	none	0	0	0	yellow	3	1	0	0	0	0	0	1	0	4	10
Trappc5	0	1	none	0	0	0	green	3	0	0	0	0	0	0	1	0	4	10
Trappc6a	0.535609	8.14e-38	Epithelium	2	0	0	turquoise	2	0	0	0	0	0	0	0	0	4	10
Trim12a	0	1	none	0	0	0	yellow	3	0	0	0	0	0	0	1	0	4	10
Trim37	0	1	none	0	0	0	yellow	3	1	0	1	0	0	0	1	0	4	10
Trim38	0	1	none	0	0	0	yellow	3	0	0	0	0	0	0	1	0	4	10
Trim63	0	1	none	0	0	0	yellow	3	0	0	0	0	0	0	1	0	4	10
Trim67	0	1	none	0	0	0	yellow	3	0	0	0	0	0	1	0	0	4	10
Trp73	0	1	none	0	0	0	midnightblue	2	1	0	1	0	0	0	1	1	4	10
Trpm3	0	1	none	0	0	0	yellow	3	0	0	0	0	0	0	1	0	4	10
Trpm4	0.567571	1.42e-45	Enamel Knot	2	0	0	blue	2	0	0	0	0	0	0	0	0	4	10
Trpm5	0	1	none	0	0	0	yellow	3	0	0	0	0	0	0	1	0	4	10
Tsc1	0	1	none	0	0	0	green	3	1	0	0	0	0	0	1	0	4	10
Tsg101	0.512876	1.4e-33	Epithelium	2	0	0	salmon	2	0	0	1	0	0	0	0	0	4	10
Tsga13	0	1	none	0	0	0	yellow	3	0	0	1	0	0	0	1	0	4	10
Tsnax	0	1	none	0	0	0	greenyellow	2	0	0	0	0	0	1	1	0	4	10
Tspan15	0.761159	2.99e-55	Endothelium	1	0	0	red	2	0	0	1	0	0	0	1	0	4	10
Tspan9	0.64483	3.04e-49	Endothelium	1	0	0	greenyellow	2	0	0	1	0	0	0	1	0	4	10
Tspo	1.84969	0	Other Blood Cells	1	0	0	red	2	1	0	1	0	0	1	0	0	4	10
Tspyl5	0	1	none	0	0	0	yellow	3	0	0	0	0	0	0	1	0	4	10
Tssc4	0	1	none	0	0	0	turquoise	2	0	0	0	0	0	1	1	0	4	10
Ttc6	0	1	none	0	0	0	yellow	3	0	0	0	0	0	0	1	0	4	10
Ttc7b	0	1	none	0	0	0	lightyellow	3	0	0	1	0	0	0	0	1	4	10
Ttf2	0	1	none	0	0	0	green	3	0	0	0	0	0	1	0	0	4	10
Twsg1	0	1	none	0	0	0	yellow	3	0	0	0	0	0	0	1	0	4	10
Txn2	0.53458	6.96e-29	Epithelium	2	0	0	blue	2	0	0	0	0	0	0	0	0	4	10
Txndc17	0.81222	1.46e-71	Epithelium	2	0	0	turquoise	2	0	0	0	0	0	0	0	0	4	10
Txnrd2	0	1	none	0	0	0	greenyellow	2	0	0	0	0	0	1	1	0	4	10
Ubald2	0.787017	7.81e-40	Endothelium	1	0	0	green	3	0	0	0	0	0	0	0	0	4	10
Uchl3	0.547024	1.17e-33	Epithelium	2	0	0	turquoise	2	0	0	0	0	0	0	0	0	4	10
Ucma	0	1	none	0	0	0	blue	2	0	0	0	0	0	1	1	0	4	10
Ucp2	1.40094	5.44e-196	Other Blood Cells	1	0	0	blue	2	0	0	0	0	0	0	1	0	4	10
Uggt2	0	1	none	0	0	0	green	3	0	0	1	0	0	0	1	0	4	10
Uhrf1bp1	0	1	none	0	0	0	lightyellow	3	0	0	0	0	0	0	1	0	4	10
Unc13c	0	1	none	0	0	0	yellow	3	0	0	1	0	0	0	0	1	4	10
Unc5a	0	1	none	0	0	0	green	3	0	0	0	0	0	0	1	0	4	10
Unc5d	0	1	none	0	0	0	yellow	3	0	0	0	0	0	0	1	0	4	10
Urah	0.571359	6.79e-56	Enamel Knot	2	0	0	midnightblue	2	0	0	0	0	0	0	0	0	4	10
Usf3	0	1	none	0	0	0	lightyellow	3	0	0	1	0	0	0	0	1	4	10
Usp31	0	1	none	0	0	0	lightcyan	2	0	0	1	0	0	0	1	1	4	10
Usp53	0.508245	8.06e-27	Enamel Knot	2	0	0	magenta	2	0	0	1	0	0	0	0	0	4	10
Usp54	0	1	none	0	0	0	lightyellow	3	0	0	1	0	0	0	1	0	4	10
Utp20	0	1	none	0	0	0	green	3	0	0	1	0	0	0	1	0	4	10
Vamp8	0.906077	8.65e-108	Other Blood Cells	1	0	0	greenyellow	2	0	0	0	0	0	1	0	0	4	10
Vat1	0.562626	7.01e-48	Endothelium	1	0	0	blue	2	0	0	0	0	0	0	1	0	4	10
Vav1	0.500581	1.12e-39	Other Blood Cells	1	0	0	green	3	0	0	0	0	0	0	0	0	4	10
Vdac2	0.87096	2.91e-54	Other Blood Cells	1	0	0	blue	2	0	0	0	0	0	1	0	0	4	10
Vgf	0	1	none	0	0	0	green	3	0	0	1	0	0	1	0	0	4	10
Vps25	0	1	none	0	0	0	green	3	0	0	1	1	0	0	1	0	4	10
Vps36	0.726352	5.87e-48	Epithelium	2	0	0	blue	2	0	0	1	0	0	0	0	0	4	10
Vsig10	0	1	none	0	0	0	yellow	3	0	0	0	0	0	0	1	0	4	10
Vsnl1	0	1	none	0	0	0	yellow	3	0	0	0	0	0	0	1	0	4	10
Vwa5a	0	1	none	0	0	0	yellow	3	0	0	1	0	0	0	1	0	4	10
Vwde	0	1	none	0	0	0	yellow	3	0	0	1	0	0	0	0	1	4	10
Was	0.861774	2.32e-115	Other Blood Cells	1	0	0	greenyellow	2	0	0	0	0	0	0	1	0	4	10
Wdr59	0	1	none	0	0	0	yellow	3	0	0	1	0	0	0	1	0	4	10
Wdr7	0	1	none	0	0	0	lightyellow	3	0	0	0	0	0	0	1	0	4	10
Wdr82	0	1	none	0	0	0	greenyellow	2	0	0	0	0	0	1	1	0	4	10
Wfdc2	1.06968	1.89e-102	Epithelium	2	0	0	black	1	0	0	1	0	0	0	1	0	4	10
Wnt16	0	1	none	0	0	0	green	3	0	0	0	0	0	0	1	0	4	10
Wnt4	1.47977	1.71e-180	Epithelium	2	0	0	midnightblue	2	0	0	0	0	0	0	0	0	4	10
Xrcc4	0	1	none	0	0	0	yellow	3	1	0	0	0	0	0	1	0	4	10
Ybx1	0.608921	6.02e-29	Epithelium	2	0	0	blue	2	0	0	0	0	0	0	0	0	4	10
Ybx2	0	1	none	0	0	0	yellow	3	0	0	0	0	0	0	1	0	4	10
Yes1	0.654963	4.27e-40	Endothelium	1	0	0	turquoise	2	0	0	0	0	0	0	1	0	4	10
Ywhab	0.878682	4.19e-49	Endothelium	1	0	0	blue	2	0	0	1	0	0	0	1	0	4	10
Zbtb17	0	1	none	0	0	0	green	3	0	0	0	0	0	0	1	0	4	10
Zbtb25	0	1	none	0	0	0	yellow	3	0	0	0	0	0	0	1	0	4	10
Zc3h4	0	1	none	0	0	0	blue	2	0	0	1	0	0	0	1	1	4	10
Zcchc14	0	1	none	0	0	0	blue	2	0	0	0	0	0	1	1	0	4	10
Zdhhc12	0	1	none	0	0	0	green	3	0	0	0	0	0	0	1	0	4	10
Zdhhc20	0.632164	2.45e-37	Endothelium	1	0	0	turquoise	2	0	0	1	1	1	0	1	0	4	10
Zdhhc23	0	1	none	0	0	0	yellow	3	0	0	1	0	0	0	1	0	4	10
Zdhhc4	0	1	none	0	0	0	salmon	2	0	0	0	0	0	1	1	0	4	10
Zdhhc8	0	1	none	0	0	0	blue	2	0	0	0	0	0	1	1	0	4	10
Zfand2b	0	1	none	0	0	0	salmon	2	0	0	0	0	0	1	1	0	4	10
Zfp12	0	1	none	0	0	0	blue	2	0	0	0	0	0	1	1	0	4	10
Zfp202	0	1	none	0	0	0	yellow	3	0	0	1	0	0	0	1	0	4	10
Zfp217	0	1	none	0	0	0	turquoise	2	0	0	0	0	0	0	1	1	4	10
Zfp316	0	1	none	0	0	0	turquoise	2	0	0	0	0	0	1	1	0	4	10
Zfp385c	0	1	none	0	0	0	yellow	3	0	0	0	0	0	0	0	1	4	10
Zfp488	0	1	none	0	0	0	yellow	3	0	0	1	0	0	0	0	1	4	10
Zfp688	0	1	none	0	0	0	green	3	0	0	0	0	0	0	1	0	4	10
Zfp750	0.617167	2.66e-33	Enamel Knot	2	0	0	midnightblue	2	0	0	0	0	0	0	0	0	4	10
Zfr2	0	1	none	0	0	0	yellow	3	0	0	0	0	0	0	1	0	4	10
Zfyve26	0	1	none	0	0	0	turquoise	2	0	0	1	0	0	1	1	0	4	10
Zhx3	0	1	none	0	0	0	yellow	3	0	0	1	0	0	0	1	0	4	10
Zmat4	0	1	none	0	0	0	yellow	3	0	0	1	0	0	0	1	0	4	10
Znhit1	0	1	none	0	0	0	green	3	0	0	1	1	0	1	0	0	4	10
