# Supplementary material for: Integration of multimodal data in the developing tooth reveals candidate regulatory loci driving human odontogenic phenotypes
Source: Front Dent Med. Author manuscript; Available in PMC 2023 Apr 6. (PMC10078798; doi:10.3389/fdmed.2022.1009264)
Supplement: Table S12 [file NIHMS1880454-supplement-Table_S12.xlsx]

## Sheet: Sheet1
Genes	ModuleAssignment	ModuleColor	Blocks
X0610009B22Rik	11	greenyellow	1
X0610010F05Rik	3	brown	1
X0610010K14Rik	0	grey	1
X0610012G03Rik	1	turquoise	1
X0610030E20Rik	2	blue	2
X0610037L13Rik	11	greenyellow	1
X0610040J01Rik	0	grey	1
X1110002E22Rik	9	magenta	2
X1110004F10Rik	2	blue	1
X1110008L16Rik	2	blue	1
X1110008P14Rik	5	green	2
X1110012L19Rik	3	brown	1
X1110017D15Rik	0	grey	2
X1110032A03Rik	8	pink	1
X1110032F04Rik	5	green	2
X1110038F14Rik	2	blue	1
X1110051M20Rik	1	turquoise	2
X1110059E24Rik	1	turquoise	1
X1110059G10Rik	3	brown	1
X1110065P20Rik	2	blue	1
X1190002N15Rik	6	red	2
X1190005I06Rik	0	grey	2
X1190007I07Rik	14	cyan	2
X1300017J02Rik	15	midnightblue	2
X1500009C09Rik	3	brown	1
X1500009L16Rik	16	lightcyan	2
X1500011B03Rik	0	grey	2
X1500015O10Rik	5	green	2
X1520401A03Rik	9	magenta	2
X1600002K03Rik	14	cyan	2
X1600012H06Rik	23	darkturquoise	1
X1600014C10Rik	7	black	2
X1600029O15Rik	0	grey	1
X1700001C19Rik	0	grey	2
X1700001K19Rik	0	grey	2
X1700001L19Rik	0	grey	1
X1700001O22Rik	0	grey	1
X1700001P01Rik	0	grey	2
X1700003E16Rik	0	grey	1
X1700003F12Rik	3	brown	1
X1700007E05Rik	0	grey	1
X1700007K13Rik	0	grey	1
X1700008O03Rik	0	grey	2
X1700010B08Rik	3	brown	1
X1700010I14Rik	13	salmon	2
X1700013F07Rik	11	greenyellow	1
X1700014D04Rik	0	grey	1
X1700016C15Rik	0	grey	1
X1700016D06Rik	0	grey	2
X1700016H13Rik	0	grey	1
X1700016K19Rik	0	grey	1
X1700017B05Rik	2	blue	1
X1700017D01Rik	0	grey	2
X1700018G05Rik	0	grey	1
X1700019A02Rik	23	darkturquoise	1
X1700019D03Rik	16	lightcyan	2
X1700020A23Rik	8	pink	1
X1700020D05Rik	0	grey	1
X1700020L24Rik	3	brown	1
X1700021F05Rik	2	blue	1
X1700022I11Rik	0	grey	1
X1700023F06Rik	0	grey	2
X1700024J04Rik	0	grey	1
X1700025G04Rik	5	green	2
X1700028B04Rik	0	grey	1
X1700028J19Rik	0	grey	2
X1700028K03Rik	4	yellow	2
X1700029F12Rik	0	grey	2
X1700029H14Rik	0	grey	1
X1700029I15Rik	2	blue	1
X1700029J07Rik	9	magenta	2
X1700030C10Rik	25	orange	2
X1700030J22Rik	13	salmon	2
X1700030K09Rik	10	purple	2
X1700034I23Rik	3	brown	1
X1700034J05Rik	3	brown	1
X1700037C18Rik	0	grey	2
X1700037H04Rik	2	blue	2
X1700047I17Rik2	1	turquoise	1
X1700056E22Rik	3	brown	1
X1700057G04Rik	10	purple	2
X1700061G19Rik	0	grey	1
X1700064H15Rik	0	grey	2
X1700066B19Rik	7	black	2
X1700066M21Rik	1	turquoise	1
X1700067K01Rik	3	brown	1
X1700073E17Rik	3	brown	1
X1700084J12Rik	9	magenta	2
X1700086D15Rik	3	brown	1
X1700086L19Rik	10	purple	2
X1700088E04Rik	3	brown	1
X1700092M07Rik	5	green	2
X1700093K21Rik	0	grey	2
X1700102P08Rik	16	lightcyan	2
X1700109H08Rik	13	salmon	2
X1700123K08Rik	2	blue	1
X1700123L14Rik	12	tan	1
X1700123O20Rik	8	pink	1
X1700125H20Rik	2	blue	1
X1700128F08Rik	0	grey	1
X1810009A15Rik	11	greenyellow	1
X1810010D01Rik	0	grey	1
X1810010H24Rik	0	grey	1
X1810013L24Rik	5	green	2
X1810014B01Rik	4	yellow	2
X1810018F18Rik	0	grey	1
X1810022K09Rik	8	pink	1
X1810024B03Rik	8	pink	1
X1810030O07Rik	0	grey	1
X1810037I17Rik	2	blue	1
X1810043G02Rik	9	magenta	2
X1810049J17Rik	0	grey	2
X1810055G02Rik	13	salmon	2
X1810062G17Rik	0	grey	2
X2010005H15Rik	0	grey	2
X2010010A06Rik	0	grey	2
X2010109A12Rik	0	grey	1
X2010109I03Rik	7	black	2
X2010111I01Rik	4	yellow	2
X2010300C02Rik	16	lightcyan	2
X2010315B03Rik	5	green	2
X2200002D01Rik	0	grey	1
X2210010C04Rik	8	pink	1
X2210016F16Rik	7	black	2
X2210016L21Rik	1	turquoise	1
X2210017I01Rik	0	grey	1
X2210408I21Rik	10	purple	2
X2210409E12Rik	0	grey	2
X2210418O10Rik	0	grey	1
X2300002M23Rik	0	grey	1
X2300009A05Rik	8	pink	1
X2310002L09Rik	9	magenta	2
X2310007B03Rik	18	lightgreen	1
X2310009B15Rik	8	pink	1
X2310011J03Rik	2	blue	2
X2310022A10Rik	3	brown	1
X2310022B05Rik	2	blue	1
X2310030G06Rik	15	midnightblue	2
X2310033P09Rik	1	turquoise	2
X2310034C09Rik	7	black	2
X2310034G01Rik	0	grey	1
X2310039H08Rik	8	pink	1
X2310046K23Rik	7	black	2
X2310057M21Rik	3	brown	1
X2310061I04Rik	13	salmon	2
X2410002F23Rik	17	grey60	2
X2410004B18Rik	3	brown	1
X2410004P03Rik	1	turquoise	1
X2410015M20Rik	8	pink	1
X2410024N13Rik	3	brown	1
X2410131K14Rik	3	brown	1
X2410141K09Rik	6	red	2
X2510002D24Rik	8	pink	1
X2510009E07Rik	22	darkgreen	2
X2510039O18Rik	1	turquoise	1
X2610001J05Rik	10	purple	2
X2610002M06Rik	1	turquoise	2
X2610005L07Rik	11	greenyellow	1
X2610008E11Rik	21	darkred	1
X2610021A01Rik	21	darkred	1
X2610024D14Rik	0	grey	1
X2610042L04Rik	0	grey	2
X2610044O15Rik8	23	darkturquoise	1
X2610301B20Rik	1	turquoise	1
X2610318N02Rik	7	black	2
X2610507B11Rik	8	pink	1
X2610528A11Rik	3	brown	1
X2610528J11Rik	5	green	2
X2700049A03Rik	0	grey	1
X2700062C07Rik	13	salmon	2
X2700081O15Rik	0	grey	2
X2700097O09Rik	3	brown	1
X2700099C18Rik	1	turquoise	1
X2810004N23Rik	0	grey	1
X2810006K23Rik	0	grey	1
X2810021J22Rik	10	purple	2
X2810025M15Rik	5	green	2
X2810039B14Rik	11	greenyellow	1
X2810047C21Rik1	3	brown	1
X2810408A11Rik	5	green	2
X2810459M11Rik	3	brown	1
X2900011O08Rik	2	blue	1
X2900026A02Rik	18	lightgreen	1
X3000002C10Rik	9	magenta	2
X3110001I22Rik	0	grey	2
X3110009E18Rik	14	cyan	2
X3110018I06Rik	0	grey	2
X3110021N24Rik	12	tan	1
X3110040N11Rik	8	pink	1
X3110053B16Rik	13	salmon	2
X3110067C02Rik	5	green	2
X3110070M22Rik	4	yellow	2
X3110082I17Rik	15	midnightblue	2
X3300002I08Rik	3	brown	1
X3425401B19Rik	9	magenta	2
X3830403N18Rik	0	grey	1
X3830406C13Rik	10	purple	2
X3830417A13Rik	4	yellow	2
X4430402I18Rik	5	green	2
X4632433K11Rik	4	yellow	2
X4833418N17Rik	4	yellow	2
X4833420G17Rik	11	greenyellow	1
X4833423E24Rik	4	yellow	2
X4833439L19Rik	2	blue	1
X4921507P07Rik	4	yellow	2
X4921509C19Rik	0	grey	2
X4921517D22Rik	0	grey	1
X4921524J17Rik	1	turquoise	1
X4921536K21Rik	5	green	2
X4922502D21Rik	12	tan	1
X4930402H24Rik	0	grey	1
X4930404N11Rik	0	grey	2
X4930412O13Rik	4	yellow	2
X4930415O20Rik	13	salmon	2
X4930426L09Rik	2	blue	1
X4930430A15Rik	1	turquoise	1
X4930430F08Rik	3	brown	1
X4930431P19Rik	0	grey	1
X4930432E11Rik	2	blue	1
X4930432K21Rik	11	greenyellow	1
X4930442H23Rik	0	grey	1
X4930444P10Rik	3	brown	1
X4930447A16Rik	3	brown	1
X4930447C04Rik	3	brown	1
X4930448K20Rik	0	grey	1
X4930451G09Rik	0	grey	1
X4930452B06Rik	6	red	2
X4930453N24Rik	1	turquoise	1
X4930465K10Rik	5	green	2
X4930467E23Rik	5	green	2
X4930469K13Rik	0	grey	2
X4930470P17Rik	0	grey	2
X4930471M09Rik	0	grey	2
X4930474N05Rik	9	magenta	2
X4930486L24Rik	0	grey	2
X4930502E18Rik	0	grey	2
X4930503B20Rik	1	turquoise	1
X4930503L19Rik	1	turquoise	1
X4930507D05Rik	0	grey	1
X4930512M02Rik	0	grey	1
X4930515G13Rik	1	turquoise	1
X4930516K23Rik	0	grey	1
X4930518I15Rik	11	greenyellow	1
X4930519F16Rik	0	grey	1
X4930519G04Rik	0	grey	1
X4930522L14Rik	2	blue	1
X4930523C07Rik	0	grey	2
X4930524J08Rik	0	grey	1
X4930526A20Rik	0	grey	2
X4930529C04Rik	5	green	2
X4930535I16Rik	0	grey	1
X4930539E08Rik	3	brown	1
X4930544D05Rik	0	grey	1
X4930548H24Rik	0	grey	2
X4930550C14Rik	0	grey	1
X4930555G01Rik	0	grey	2
X4930556J24Rik	8	pink	1
X4930562C15Rik	1	turquoise	1
X4930563M21Rik	0	grey	2
X4930578C19Rik	7	black	2
X4930578G10Rik	4	yellow	2
X4930579F01Rik	0	grey	1
X4930579G24Rik	2	blue	1
X4930590J08Rik	0	grey	1
X4930595D18Rik	0	grey	2
X4931406B18Rik	2	blue	1
X4931406C07Rik	5	green	2
X4931406P16Rik	2	blue	1
X4931409K22Rik	0	grey	1
X4931414P19Rik	3	brown	1
X4931422A03Rik	2	blue	1
X4931428F04Rik	15	midnightblue	2
X4931428L18Rik	2	blue	1
X4931429L15Rik	0	grey	1
X4931440F15Rik	0	grey	1
X4931440P22Rik	3	brown	1
X4932411N23Rik	0	grey	2
X4932414N04Rik	4	yellow	2
X4932415D10Rik	11	greenyellow	1
X4932431P20Rik	0	grey	1
X4932438A13Rik	1	turquoise	1
X4932438H23Rik	0	grey	1
X4933400A11Rik	8	pink	1
X4933402D24Rik	11	greenyellow	1
X4933402N03Rik	0	grey	1
X4933403O08Rik	0	grey	1
X4933405L10Rik	0	grey	1
X4933405O20Rik	0	grey	2
X4933407L21Rik	0	grey	2
X4933408B17Rik	3	brown	1
X4933411K16Rik	24	darkgrey	2
X4933412A08Rik	10	purple	2
X4933415A04Rik	9	magenta	2
X4933416C03Rik	0	grey	1
X4933417G07Rik	3	brown	1
X4933424G06Rik	0	grey	2
X4933425L06Rik	0	grey	1
X4933427D14Rik	7	black	2
X4933427G23Rik	0	grey	2
X4933427I04Rik	4	yellow	2
X4933428G20Rik	11	greenyellow	1
X4933430I17Rik	0	grey	1
X4933434E20Rik	2	blue	1
X5031410I06Rik	0	grey	2
X5031439G07Rik	11	greenyellow	1
X5330417C22Rik	6	red	2
X5330417H12Rik	0	grey	1
X5430402E10Rik	3	brown	1
X5430403G16Rik	3	brown	1
X5430419D17Rik	7	black	2
X5430427O19Rik	0	grey	1
X5430437J10Rik	6	red	2
X5530401A14Rik	1	turquoise	1
X5730409E04Rik	1	turquoise	1
X5730455P16Rik	4	yellow	2
X5730480H06Rik	0	grey	2
X5730507C01Rik	0	grey	1
X5730522E02Rik	8	pink	1
X5830417I10Rik	2	blue	1
X5830473C10Rik	4	yellow	2
X5930422O12Rik	0	grey	1
X6030408B16Rik	0	grey	2
X6030445D17Rik	0	grey	1
X6030458C11Rik	0	grey	1
X6030468B19Rik	0	grey	2
X6330403K07Rik	1	turquoise	2
X6330409D20Rik	10	purple	2
X6330549D23Rik	19	lightyellow	1
X6430531B16Rik	1	turquoise	1
X6430548M08Rik	11	greenyellow	1
X6430550D23Rik	0	grey	2
X6430571L13Rik	0	grey	1
X6720489N17Rik	3	brown	1
X6820408C15Rik	0	grey	1
X6820431F20Rik	3	brown	1
X7530416G11Rik	8	pink	1
X7530428D23Rik	0	grey	1
X8030462N17Rik	1	turquoise	2
X9030025P20Rik	3	brown	1
X9030612E09Rik	16	lightcyan	2
X9030624G23Rik	0	grey	2
X9130008F23Rik	2	blue	1
X9130019O22Rik	1	turquoise	2
X9130023H24Rik	3	brown	1
X9130208D14Rik	0	grey	2
X9130213A22Rik	2	blue	1
X9130230L23Rik	13	salmon	2
X9130401M01Rik	2	blue	1
X9130409I23Rik	0	grey	2
X9230113P08Rik	4	yellow	2
X9330159F19Rik	6	red	2
X9330161L09Rik	7	black	2
X9330182L06Rik	4	yellow	2
X9330182O14Rik	1	turquoise	1
X9430015G10Rik	9	magenta	2
X9430025C20Rik	0	grey	1
X9430038I01Rik	2	blue	1
X9430069I07Rik	0	grey	2
X9430097D07Rik	6	red	2
X9530003J23Rik	0	grey	1
X9530050K03Rik	5	green	2
X9530053A07Rik	5	green	2
X9530068E07Rik	2	blue	1
X9530077C05Rik	0	grey	1
X9630041A04Rik	0	grey	2
X9830107B12Rik	5	green	2
X9930012K11Rik	1	turquoise	1
X9930021J03Rik	3	brown	1
X9930022D16Rik	0	grey	1
X9930104L06Rik	2	blue	1
X9930111J21Rik1	2	blue	1
X9930111J21Rik2	15	midnightblue	2
a	15	midnightblue	2
A030005L19Rik	3	brown	1
A130006I12Rik	11	greenyellow	1
A130010J15Rik	0	grey	2
A230050P20Rik	9	magenta	2
A2m	0	grey	2
A2ml1	4	yellow	2
A330044P14Rik	4	yellow	2
A3galt2	16	lightcyan	2
A430005L14Rik	1	turquoise	1
A430033K04Rik	0	grey	2
A430078G23Rik	4	yellow	2
A4galt	10	purple	2
A530016L24Rik	6	red	2
A530064D06Rik	0	grey	2
A530084C06Rik	0	grey	1
A630001G21Rik	15	midnightblue	2
A630010A05Rik	2	blue	1
A630073D07Rik	0	grey	1
A630089N07Rik	4	yellow	2
A630095E13Rik	0	grey	1
A730009L09Rik	6	red	2
A730015C16Rik	0	grey	2
A730046J19Rik	2	blue	2
A730049H05Rik	6	red	2
A730061H03Rik	0	grey	2
A730071L15Rik	0	grey	1
A830005F24Rik	0	grey	1
A830018L16Rik	3	brown	1
A830031A19Rik	10	purple	2
A930002H24Rik	0	grey	1
A930004D18Rik	6	red	2
A930009A15Rik	0	grey	1
A930017K11Rik	0	grey	1
A930017M01Rik	3	brown	1
A930018P22Rik	0	grey	1
A930033H14Rik	0	grey	2
A930035D04Rik	0	grey	2
AA413626	0	grey	1
AA414768	6	red	2
AA792892	14	cyan	2
AA986860	5	green	2
Aaas	5	green	2
Aacs	3	brown	1
Aadacl2	5	green	2
Aadat	0	grey	1
Aaed1	4	yellow	2
Aagab	15	midnightblue	2
Aak1	2	blue	1
Aamdc	8	pink	1
Aamp	1	turquoise	1
Aanat	0	grey	1
Aar2	3	brown	1
Aard	5	green	2
Aars	2	blue	1
Aars2	20	royalblue	1
Aarsd1	3	brown	1
Aasdh	3	brown	1
Aasdhppt	1	turquoise	1
Aass	4	yellow	2
Aatf	0	grey	1
Aatk	6	red	2
AB124611	0	grey	2
Abat	26	darkorange	2
Abca1	6	red	2
Abca12	7	black	2
Abca13	0	grey	2
Abca14	24	darkgrey	2
Abca15	16	lightcyan	2
Abca16	3	brown	1
Abca17	1	turquoise	1
Abca2	4	yellow	2
Abca3	7	black	2
Abca4	5	green	2
Abca5	15	midnightblue	2
Abca6	7	black	2
Abca7	15	midnightblue	2
Abca8a	5	green	2
Abca8b	5	green	2
Abca9	6	red	2
Abcb10	1	turquoise	1
Abcb1a	3	brown	1
Abcb1b	5	green	2
Abcb4	0	grey	2
Abcb5	0	grey	1
Abcb6	3	brown	1
Abcb7	1	turquoise	1
Abcb8	3	brown	1
Abcb9	19	lightyellow	1
Abcc1	9	magenta	2
Abcc10	14	cyan	2
Abcc12	0	grey	1
Abcc2	0	grey	1
Abcc3	1	turquoise	2
Abcc4	7	black	2
Abcc5	20	royalblue	1
Abcc6	0	grey	2
Abcc8	6	red	2
Abcc9	6	red	2
Abcd1	1	turquoise	1
Abcd2	4	yellow	2
Abcd3	15	midnightblue	2
Abcd4	14	cyan	2
Abce1	1	turquoise	1
Abcf1	2	blue	1
Abcf2	14	cyan	2
Abcf3	0	grey	2
Abcg1	6	red	2
Abcg2	1	turquoise	2
Abcg3	3	brown	1
Abcg4	4	yellow	2
Abcg5	10	purple	2
Abcg8	9	magenta	2
Abhd10	0	grey	1
Abhd11	2	blue	1
Abhd11os	16	lightcyan	2
Abhd12	7	black	2
Abhd12b	6	red	2
Abhd13	1	turquoise	2
Abhd14a	3	brown	1
Abhd14b	1	turquoise	1
Abhd15	0	grey	1
Abhd16a	0	grey	2
Abhd16b	14	cyan	2
Abhd17a	3	brown	1
Abhd17b	6	red	2
Abhd17c	3	brown	1
Abhd18	3	brown	1
Abhd2	8	pink	1
Abhd3	5	green	2
Abhd4	2	blue	1
Abhd5	9	magenta	2
Abhd6	6	red	2
Abhd8	3	brown	1
Abi1	1	turquoise	1
Abi2	17	grey60	2
Abi3	24	darkgrey	2
Abi3bp	4	yellow	2
Abl1	1	turquoise	1
Abl2	19	lightyellow	1
Ablim1	15	midnightblue	2
Ablim2	4	yellow	2
Ablim3	9	magenta	2
Abr	2	blue	1
Abra	7	black	2
Abracl	1	turquoise	1
Abraxas1	3	brown	1
Abraxas2	3	brown	1
Abt1	2	blue	1
Abtb1	14	cyan	2
Abtb2	7	black	2
AC025794.2	0	grey	2
AC087559.3	0	grey	2
AC090881.3	2	blue	2
AC098880.1	11	greenyellow	1
AC098880.2	3	brown	1
AC100212.3	1	turquoise	1
AC102040.1	1	turquoise	1
AC102132.2	0	grey	1
AC102135.1	0	grey	1
AC102268.2	11	greenyellow	1
AC102437.1	16	lightcyan	2
AC107768.2	0	grey	1
AC108812.1	6	red	2
AC109152.1	8	pink	1
AC109261.1	0	grey	2
AC109261.2	10	purple	2
AC110180.1	12	tan	1
AC110262.4	0	grey	1
AC110913.1	0	grey	1
AC111023.1	14	cyan	2
AC113540.1	11	greenyellow	1
AC113953.1	2	blue	2
AC114990.1	0	grey	2
AC115117.1	0	grey	1
AC115631.1	8	pink	1
AC115752.2	3	brown	1
AC115970.1	3	brown	1
AC116451.2	10	purple	2
AC116766.1	5	green	2
AC116841.1	0	grey	2
AC117239.1	0	grey	1
AC117239.2	0	grey	2
AC117257.1	0	grey	2
AC119957.1	14	cyan	2
AC120011.1	0	grey	2
AC121299.1	10	purple	2
AC121783.1	0	grey	1
AC121957.1	0	grey	1
AC121967.1	6	red	2
AC122117.1	0	grey	1
AC122119.2	0	grey	1
AC122253.2	6	red	2
AC122253.3	0	grey	1
AC122306.1	0	grey	1
AC122330.1	0	grey	1
AC122398.3	0	grey	1
AC122453.1	19	lightyellow	1
AC122821.1	0	grey	1
AC122848.2	0	grey	1
AC122861.1	3	brown	1
AC122895.1	0	grey	2
AC124108.1	6	red	2
AC124237.1	12	tan	1
AC124459.1	0	grey	1
AC124502.2	10	purple	2
AC124502.3	0	grey	2
AC124512.1	1	turquoise	1
AC124513.1	1	turquoise	1
AC124557.1	0	grey	2
AC124716.1	21	darkred	1
AC125059.1	8	pink	1
AC125059.2	2	blue	1
AC125091.1	0	grey	2
AC125122.2	3	brown	1
AC125259.1	3	brown	1
AC126040.1	24	darkgrey	2
AC126438.1	0	grey	1
AC126438.4	8	pink	1
AC126807.1	0	grey	2
AC126944.1	5	green	2
AC127331.2	0	grey	2
AC127347.1	0	grey	2
AC129217.1	12	tan	1
AC129217.2	8	pink	1
AC129315.1	0	grey	2
AC131185.2	20	royalblue	1
AC131692.1	17	grey60	2
AC132307.6	0	grey	1
AC132418.2	0	grey	2
AC132444.6	6	red	2
AC132481.2	4	yellow	2
AC132911.2	2	blue	1
AC133172.1	0	grey	1
AC133509.1	4	yellow	2
AC133523.1	8	pink	1
AC133941.1	0	grey	1
AC134468.1	15	midnightblue	2
AC134830.2	9	magenta	2
AC134908.4	0	grey	1
AC135084.1	8	pink	1
AC135509.1	0	grey	1
AC136921.1	0	grey	1
AC137605.4	0	grey	1
AC137605.6	0	grey	2
AC138790.5	0	grey	1
AC139040.1	0	grey	2
AC139157.1	1	turquoise	1
AC139296.3	0	grey	1
AC139750.1	0	grey	2
AC139750.2	0	grey	1
AC140047.1	0	grey	1
AC140240.2	9	magenta	2
AC140316.1	4	yellow	2
AC144860.2	0	grey	2
AC144860.3	6	red	2
AC147227.1	0	grey	1
AC147989.2	0	grey	1
AC148013.1	14	cyan	2
AC148017.1	0	grey	1
AC148019.3	0	grey	2
AC148020.1	0	grey	1
AC148174.1	0	grey	1
AC149090.1	9	magenta	2
AC149224.1	2	blue	1
AC149224.2	1	turquoise	1
AC151275.1	0	grey	1
AC151284.1	0	grey	2
AC151284.2	0	grey	2
AC151580.1	2	blue	2
AC152076.2	0	grey	2
AC154369.1	0	grey	1
AC154443.2	4	yellow	2
AC154457.3	0	grey	1
AC154483.1	0	grey	2
AC154486.2	0	grey	1
AC154486.3	3	brown	1
AC154500.1	0	grey	2
AC154652.2	0	grey	2
AC154707.1	0	grey	1
AC154707.2	1	turquoise	2
AC154779.4	0	grey	1
AC155159.1	0	grey	2
AC156981.1	6	red	2
AC157214.1	0	grey	1
AC157903.1	0	grey	1
AC158774.1	0	grey	1
AC158975.3	0	grey	2
AC161166.1	17	grey60	2
AC161519.2	5	green	2
AC162035.3	3	brown	1
AC163277.1	19	lightyellow	1
AC163399.1	0	grey	1
AC164009.1	0	grey	1
AC164011.1	1	turquoise	1
AC164546.2	9	magenta	2
AC165327.2	3	brown	1
AC165962.4	0	grey	1
AC166110.2	0	grey	1
AC166110.3	4	yellow	2
AC166350.1	8	pink	1
AC166748.1	18	lightgreen	1
AC166779.2	0	grey	2
AC166779.3	23	darkturquoise	1
AC167363.3	6	red	2
AC168977.1	6	red	2
AC169506.2	0	grey	2
AC169509.1	8	pink	1
AC170998.1	2	blue	1
Acaa1a	24	darkgrey	2
Acaa1b	9	magenta	2
Acaa2	15	midnightblue	2
Acaca	12	tan	1
Acacb	14	cyan	2
Acad10	0	grey	2
Acad11	6	red	2
Acad12	1	turquoise	1
Acad8	2	blue	1
Acad9	13	salmon	2
Acadl	11	greenyellow	1
Acadm	4	yellow	2
Acads	3	brown	1
Acadsb	4	yellow	2
Acadvl	12	tan	1
Acan	3	brown	1
Acap1	14	cyan	2
Acap2	8	pink	1
Acap3	6	red	2
Acat1	10	purple	2
Acat2	3	brown	1
Acat3	3	brown	1
Acbd3	17	grey60	2
Acbd4	15	midnightblue	2
Acbd5	1	turquoise	1
Acbd6	11	greenyellow	1
Accs	10	purple	2
Accsl	0	grey	1
Acd	13	salmon	2
Ace	3	brown	1
Ace2	15	midnightblue	2
Acer1	7	black	2
Acer2	8	pink	1
Acer3	10	purple	2
Ache	9	magenta	2
Acin1	14	cyan	2
Ackr1	4	yellow	2
Ackr2	0	grey	1
Ackr3	5	green	2
Ackr4	5	green	2
Acly	8	pink	1
Acmsd	0	grey	1
Acnat1	0	grey	2
Aco1	2	blue	1
Aco2	2	blue	2
Acot1	6	red	2
Acot10	0	grey	1
Acot11	10	purple	2
Acot12	0	grey	2
Acot13	8	pink	1
Acot2	3	brown	1
Acot3	18	lightgreen	1
Acot4	3	brown	1
Acot6	0	grey	1
Acot7	3	brown	1
Acot8	11	greenyellow	1
Acot9	3	brown	1
Acox1	13	salmon	2
Acox2	7	black	2
Acox3	6	red	2
Acoxl	11	greenyellow	1
Acp1	1	turquoise	1
Acp2	8	pink	1
Acp4	7	black	2
Acp5	12	tan	1
Acp6	8	pink	1
Acp7	7	black	2
Acpp	15	midnightblue	2
Acr	0	grey	1
Acrbp	14	cyan	2
Acrv1	0	grey	1
Acsbg1	7	black	2
Acsbg2	0	grey	2
Acsf2	2	blue	1
Acsf3	0	grey	1
Acsl1	6	red	2
Acsl3	1	turquoise	1
Acsl4	10	purple	2
Acsl5	1	turquoise	1
Acsl6	0	grey	1
Acsm2	7	black	2
Acsm3	6	red	2
Acsm4	7	black	2
Acss1	2	blue	1
Acss2	6	red	2
Acss3	6	red	2
Acta1	9	magenta	2
Acta2	9	magenta	2
Actb	2	blue	1
Actc1	9	magenta	2
Actg.ps1	0	grey	1
Actg1	2	blue	1
Actg2	0	grey	1
Actl10	7	black	2
Actl6a	4	yellow	2
Actl6b	0	grey	1
Actl7a	12	tan	1
Actl7b	0	grey	2
Actl9	0	grey	2
Actn1	2	blue	1
Actn2	9	magenta	2
Actn3	22	darkgreen	2
Actn4	2	blue	1
Actr10	1	turquoise	1
Actr1a	2	blue	2
Actr1b	3	brown	1
Actr2	1	turquoise	2
Actr3	1	turquoise	2
Actr3b	8	pink	1
Actr5	17	grey60	2
Actr6	1	turquoise	1
Actr8	2	blue	1
Acvr1	8	pink	1
Acvr1b	15	midnightblue	2
Acvr1c	23	darkturquoise	1
Acvr2a	6	red	2
Acvr2b	10	purple	2
Acvrl1	23	darkturquoise	1
Acy1	3	brown	1
Acy3	12	tan	1
Acyp1	0	grey	1
Acyp2	1	turquoise	1
Ada	7	black	2
Adad1	1	turquoise	1
Adal	0	grey	1
Adam10	7	black	2
Adam11	7	black	2
Adam12	7	black	2
Adam15	25	orange	2
Adam17	1	turquoise	2
Adam19	7	black	2
Adam1a	0	grey	1
Adam1b	0	grey	1
Adam2	1	turquoise	2
Adam21	0	grey	2
Adam22	4	yellow	2
Adam23	7	black	2
Adam28	2	blue	1
Adam3	0	grey	1
Adam30	1	turquoise	1
Adam32	3	brown	1
Adam33	5	green	2
Adam39	1	turquoise	1
Adam4	0	grey	1
Adam5	12	tan	1
Adam8	3	brown	1
Adam9	11	greenyellow	1
Adamts1	9	magenta	2
Adamts10	5	green	2
Adamts12	5	green	2
Adamts13	10	purple	2
Adamts14	5	green	2
Adamts15	9	magenta	2
Adamts16	6	red	2
Adamts17	9	magenta	2
Adamts18	7	black	2
Adamts19	5	green	2
Adamts2	18	lightgreen	1
Adamts20	4	yellow	2
Adamts3	7	black	2
Adamts4	6	red	2
Adamts5	6	red	2
Adamts6	6	red	2
Adamts7	1	turquoise	1
Adamts8	6	red	2
Adamts9	0	grey	2
Adamtsl1	5	green	2
Adamtsl2	16	lightcyan	2
Adamtsl3	25	orange	2
Adamtsl4	12	tan	1
Adamtsl5	6	red	2
Adap1	3	brown	1
Adap2	0	grey	2
Adar	11	greenyellow	1
Adarb1	9	magenta	2
Adarb2	2	blue	1
Adat1	14	cyan	2
Adat2	6	red	2
Adat3	1	turquoise	1
Adck1	2	blue	1
Adck2	1	turquoise	1
Adck5	17	grey60	2
Adcy1	4	yellow	2
Adcy10	0	grey	1
Adcy2	8	pink	1
Adcy3	25	orange	2
Adcy4	3	brown	1
Adcy5	6	red	2
Adcy6	6	red	2
Adcy7	16	lightcyan	2
Adcy8	6	red	2
Adcy9	6	red	2
Adcyap1	0	grey	2
Adcyap1r1	9	magenta	2
Add1	11	greenyellow	1
Add2	2	blue	1
Add3	3	brown	1
Adgb	0	grey	1
Adgra1	9	magenta	2
Adgra2	25	orange	2
Adgra3	5	green	2
Adgrb1	4	yellow	2
Adgrb2	5	green	2
Adgrb3	4	yellow	2
Adgrd1	24	darkgrey	2
Adgre1	5	green	2
Adgre4	8	pink	1
Adgre5	6	red	2
Adgrf2	0	grey	2
Adgrf3	0	grey	1
Adgrf4	6	red	2
Adgrf5	2	blue	1
Adgrg1	15	midnightblue	2
Adgrg2	6	red	2
Adgrg3	4	yellow	2
Adgrg4	0	grey	2
Adgrg5	6	red	2
Adgrg6	4	yellow	2
Adgrg7	8	pink	1
Adgrl1	3	brown	1
Adgrl2	26	darkorange	2
Adgrl3	10	purple	2
Adgrl4	17	grey60	2
Adgrv1	6	red	2
Adh1	10	purple	2
Adh5	11	greenyellow	1
Adh6.ps1	0	grey	1
Adh6a	9	magenta	2
Adh6b	0	grey	1
Adh7	0	grey	1
Adhfe1	0	grey	1
Adi1	11	greenyellow	1
Adig	0	grey	2
Adipoq	11	greenyellow	1
Adipor1	2	blue	1
Adipor2	11	greenyellow	1
Adk	1	turquoise	1
Adm	2	blue	1
Adm2	3	brown	1
Adnp	10	purple	2
Adnp2	3	brown	1
Ado	8	pink	1
Adora1	5	green	2
Adora2a	3	brown	1
Adora2b	16	lightcyan	2
Adora3	2	blue	1
Adpgk	8	pink	1
Adprh	2	blue	1
Adprhl1	9	magenta	2
Adprhl2	3	brown	1
Adprm	8	pink	1
Adra1a	10	purple	2
Adra1b	6	red	2
Adra1d	1	turquoise	1
Adra2a	4	yellow	2
Adra2b	0	grey	2
Adra2c	0	grey	1
Adrb1	0	grey	1
Adrb2	6	red	2
Adrb3	0	grey	1
Adrm1	20	royalblue	1
Adsl	3	brown	1
Adss	1	turquoise	2
Adssl1	1	turquoise	2
Adtrp	0	grey	1
Aebp1	11	greenyellow	1
Aebp2	9	magenta	2
Aen	2	blue	1
Aes	2	blue	1
AF366264	3	brown	1
Afap1	2	blue	1
Afap1l1	18	lightgreen	1
Afap1l2	9	magenta	2
Afdn	23	darkturquoise	1
Aff1	11	greenyellow	1
Aff2	4	yellow	2
Aff3	2	blue	1
Aff4	17	grey60	2
Afg1l	4	yellow	2
Afg3l1	1	turquoise	1
Afg3l2	2	blue	1
Afm	2	blue	1
Afmid	0	grey	1
Afp	10	purple	2
Aftph	2	blue	1
Aga	0	grey	1
Agap1	3	brown	1
Agap2	5	green	2
Agap3	15	midnightblue	2
Agbl1	0	grey	1
Agbl2	3	brown	1
Agbl3	10	purple	2
Agbl4	5	green	2
Agbl5	10	purple	2
Ager	14	cyan	2
Agfg1	16	lightcyan	2
Agfg2	0	grey	1
Aggf1	2	blue	1
Agk	4	yellow	2
Agl	7	black	2
Agmat	0	grey	2
Agmo	8	pink	1
Ago1	1	turquoise	1
Ago2	2	blue	1
Ago3	1	turquoise	1
Ago4	7	black	2
Agpat1	2	blue	1
Agpat2	0	grey	1
Agpat3	0	grey	2
Agpat4	17	grey60	2
Agpat5	1	turquoise	2
Agps	1	turquoise	1
Agr2	0	grey	2
Agr3	2	blue	1
Agrn	7	black	2
Agrp	0	grey	1
Agt	4	yellow	2
Agtpbp1	1	turquoise	1
Agtr1a	4	yellow	2
Agtr1b	0	grey	2
Agtr2	5	green	2
Agtrap	1	turquoise	1
Agxt2	0	grey	2
Ahctf1	1	turquoise	2
Ahcy	8	pink	1
Ahcyl1	4	yellow	2
Ahcyl2	5	green	2
Ahdc1	1	turquoise	1
Ahi1	6	red	2
Ahnak	2	blue	1
Ahnak2	6	red	2
Ahr	4	yellow	2
Ahrr	7	black	2
Ahsa1	19	lightyellow	1
Ahsa2	2	blue	1
AI182371	0	grey	1
AI413582	0	grey	2
AI429214	11	greenyellow	1
AI464131	16	lightcyan	2
AI467606	10	purple	2
AI481877	0	grey	1
AI593442	0	grey	2
AI597479	1	turquoise	2
AI661453	5	green	2
AI837181	2	blue	1
AI854703	0	grey	1
AI987944	12	tan	1
Aicda	0	grey	1
Aida	9	magenta	2
Aif1	0	grey	1
Aif1l	3	brown	1
Aifm1	1	turquoise	1
Aifm2	9	magenta	2
Aifm3	0	grey	2
Aig1	6	red	2
Aim2	7	black	2
Aimp1	1	turquoise	1
Aimp2	4	yellow	2
Aip	2	blue	2
Aipl1	0	grey	1
Aire	5	green	2
Ajap1	6	red	2
Ajm1	4	yellow	2
Ajuba	3	brown	1
Ak1	3	brown	1
AK157302	3	brown	1
Ak2	3	brown	1
Ak3	7	black	2
Ak4	16	lightcyan	2
Ak5	5	green	2
Ak6	1	turquoise	1
Ak7	0	grey	1
Ak8	11	greenyellow	1
Ak9	6	red	2
Akap1	18	lightgreen	1
Akap10	13	salmon	2
Akap11	1	turquoise	1
Akap12	4	yellow	2
Akap13	1	turquoise	1
Akap14	5	green	2
Akap17b	1	turquoise	2
Akap2	19	lightyellow	1
Akap4	12	tan	1
Akap5	3	brown	1
Akap6	6	red	2
Akap7	23	darkturquoise	1
Akap8	11	greenyellow	1
Akap8l	14	cyan	2
Akap9	0	grey	1
Akip1	16	lightcyan	2
Akirin1	3	brown	1
Akirin1.ps	4	yellow	2
Akirin2	14	cyan	2
Akna	3	brown	1
Aknad1	7	black	2
Akp.ps1	1	turquoise	1
Akr1a1	11	greenyellow	1
Akr1b10	6	red	2
Akr1b3	11	greenyellow	1
Akr1b8	6	red	2
Akr1c13	5	green	2
Akr1c14	3	brown	1
Akr1c18	12	tan	1
Akr1c19	13	salmon	2
Akr1c21	8	pink	1
Akr1cl	0	grey	2
Akr1d1	10	purple	2
Akr1e1	21	darkred	1
Akr7a5	1	turquoise	1
Akt1	2	blue	1
Akt1s1	2	blue	1
Akt2	3	brown	1
Akt3	2	blue	2
Aktip	7	black	2
AL603804.1	0	grey	1
AL731706.1	8	pink	1
AL732309.1	0	grey	1
Alad	3	brown	1
Alas1	3	brown	1
Alas2	18	lightgreen	1
Alb	0	grey	2
Alcam	4	yellow	2
Aldh16a1	3	brown	1
Aldh18a1	2	blue	1
Aldh1a1	3	brown	1
Aldh1a2	4	yellow	2
Aldh1a3	10	purple	2
Aldh1a7	4	yellow	2
Aldh1b1	6	red	2
Aldh1l1	3	brown	1
Aldh1l2	0	grey	1
Aldh2	1	turquoise	1
Aldh3a1	6	red	2
Aldh3a2	7	black	2
Aldh3b1	0	grey	2
Aldh3b2	15	midnightblue	2
Aldh3b3	7	black	2
Aldh4a1	1	turquoise	1
Aldh5a1	1	turquoise	1
Aldh6a1	4	yellow	2
Aldh7a1	26	darkorange	2
Aldh8a1	0	grey	1
Aldh9a1	2	blue	1
Aldoa	2	blue	1
Aldoart1	0	grey	2
Aldob	0	grey	2
Aldoc	1	turquoise	2
Alg1	6	red	2
Alg10b	17	grey60	2
Alg11	1	turquoise	1
Alg12	5	green	2
Alg13	27	white	1
Alg14	7	black	2
Alg2	2	blue	1
Alg3	13	salmon	2
Alg5	2	blue	1
Alg6	4	yellow	2
Alg8	2	blue	2
Alg9	3	brown	1
Alk	4	yellow	2
Alkal1	1	turquoise	2
Alkal2	4	yellow	2
Alkbh1	2	blue	1
Alkbh2	4	yellow	2
Alkbh3	2	blue	1
Alkbh4	3	brown	1
Alkbh5	8	pink	1
Alkbh6	13	salmon	2
Alkbh7	13	salmon	2
Alkbh8	1	turquoise	1
Alms1	4	yellow	2
Alms1.ps1	0	grey	1
Alms1.ps2	0	grey	1
Alox12	4	yellow	2
Alox12b	7	black	2
Alox12e	7	black	2
Alox15	1	turquoise	1
Alox5	1	turquoise	1
Alox5ap	13	salmon	2
Alox8	0	grey	2
Aloxe3	7	black	2
Alpk1	9	magenta	2
Alpk2	5	green	2
Alpk3	9	magenta	2
Alpl	4	yellow	2
Als2	1	turquoise	2
Als2cl	6	red	2
Als2cr12	16	lightcyan	2
Alx1	6	red	2
Alx3	6	red	2
Alx4	4	yellow	2
Alyref	1	turquoise	1
Alyref2	0	grey	1
Amacr	4	yellow	2
Ambn	13	salmon	2
Ambp	2	blue	1
Ambra1	23	darkturquoise	1
Amd.ps3	2	blue	1
Amd1	1	turquoise	1
Amd2	0	grey	2
Amdhd2	17	grey60	2
Amelx	7	black	2
Amer1	11	greenyellow	1
Amer2	4	yellow	2
Amfr	11	greenyellow	1
Amh	0	grey	1
Amhr2	0	grey	1
Amigo1	6	red	2
Amigo2	4	yellow	2
Amigo3	10	purple	2
Ammecr1	10	purple	2
Ammecr1l	19	lightyellow	1
Amn	16	lightcyan	2
Amn1	3	brown	1
Amot	2	blue	1
Amotl1	1	turquoise	1
Amotl2	9	magenta	2
Ampd1	9	magenta	2
Ampd2	3	brown	1
Ampd3	1	turquoise	1
Amph	0	grey	1
Amt	0	grey	1
Amy1	8	pink	1
Amy2a2	0	grey	1
Amy2a3	0	grey	1
Amy2a4	0	grey	1
Amy2a5	18	lightgreen	1
Amz1	5	green	2
Amz2	13	salmon	2
Anapc1	17	grey60	2
Anapc10	1	turquoise	1
Anapc11	13	salmon	2
Anapc13	8	pink	1
Anapc15	11	greenyellow	1
Anapc16	8	pink	1
Anapc2	3	brown	1
Anapc4	2	blue	1
Anapc5	3	brown	1
Anapc7	12	tan	1
Ang	3	brown	1
Angel1	1	turquoise	1
Angel2	2	blue	1
Angpt1	6	red	2
Angpt2	12	tan	1
Angpt4	7	black	2
Angptl1	4	yellow	2
Angptl2	6	red	2
Angptl3	0	grey	1
Angptl4	1	turquoise	1
Angptl6	5	green	2
Angptl7	4	yellow	2
Angptl8	9	magenta	2
Ank	8	pink	1
Ank1	1	turquoise	2
Ank2	4	yellow	2
Ank3	9	magenta	2
Ankdd1a	0	grey	1
Ankdd1b	2	blue	1
Ankef1	4	yellow	2
Ankfn1	0	grey	1
Ankfy1	2	blue	1
Ankhd1	12	tan	1
Ankib1	17	grey60	2
Ankk1	7	black	2
Ankle1	2	blue	1
Ankle2	19	lightyellow	1
Ankmy1	0	grey	1
Ankmy2	0	grey	2
Ankra2	20	royalblue	1
Ankrd1	0	grey	1
Ankrd10	27	white	1
Ankrd11	2	blue	1
Ankrd12	21	darkred	1
Ankrd13a	2	blue	1
Ankrd13b	15	midnightblue	2
Ankrd13c	1	turquoise	2
Ankrd13d	14	cyan	2
Ankrd16	2	blue	1
Ankrd17	19	lightyellow	1
Ankrd2	0	grey	2
Ankrd22	9	magenta	2
Ankrd23	2	blue	1
Ankrd24	6	red	2
Ankrd26	3	brown	1
Ankrd27	18	lightgreen	1
Ankrd28	1	turquoise	2
Ankrd29	0	grey	1
Ankrd31	4	yellow	2
Ankrd33b	15	midnightblue	2
Ankrd34a	7	black	2
Ankrd34b	16	lightcyan	2
Ankrd34c	0	grey	2
Ankrd35	10	purple	2
Ankrd36	9	magenta	2
Ankrd37	5	green	2
Ankrd39	13	salmon	2
Ankrd40	2	blue	1
Ankrd42	5	green	2
Ankrd44	4	yellow	2
Ankrd45	6	red	2
Ankrd46	5	green	2
Ankrd49	1	turquoise	1
Ankrd50	10	purple	2
Ankrd52	10	purple	2
Ankrd53	2	blue	1
Ankrd54	5	green	2
Ankrd55	6	red	2
Ankrd6	5	green	2
Ankrd60	1	turquoise	2
Ankrd61	4	yellow	2
Ankrd63	16	lightcyan	2
Ankrd65	7	black	2
Ankrd7	0	grey	2
Ankrd9	1	turquoise	1
Anks1	10	purple	2
Anks1b	10	purple	2
Anks3	11	greenyellow	1
Anks4b	5	green	2
Anks6	4	yellow	2
Ankub1	3	brown	1
Ankzf1	14	cyan	2
Anln	1	turquoise	2
Ano1	0	grey	2
Ano10	2	blue	1
Ano2	3	brown	1
Ano3	5	green	2
Ano4	7	black	2
Ano5	9	magenta	2
Ano6	4	yellow	2
Ano7	18	lightgreen	1
Ano8	9	magenta	2
Ano9	9	magenta	2
Anp32.ps	2	blue	1
Anp32a	8	pink	1
Anp32b	2	blue	1
Anp32b.ps1	0	grey	1
Anp32e	3	brown	1
Anpep	6	red	2
Antxr1	2	blue	1
Antxr2	6	red	2
Anxa1	2	blue	1
Anxa11	2	blue	1
Anxa2	2	blue	1
Anxa3	1	turquoise	1
Anxa4	2	blue	1
Anxa5	0	grey	1
Anxa6	18	lightgreen	1
Anxa7	23	darkturquoise	1
Anxa8	15	midnightblue	2
Anxa9	7	black	2
Aoah	4	yellow	2
Aoc2	2	blue	1
Aoc3	8	pink	1
Aox1	13	salmon	2
Aox2	4	yellow	2
Aox3	5	green	2
Aox4	0	grey	1
Ap1ar	3	brown	1
Ap1b1	3	brown	1
Ap1g1	17	grey60	2
Ap1g2	6	red	2
Ap1m1	3	brown	1
Ap1m2	9	magenta	2
Ap1s1	17	grey60	2
Ap1s2	12	tan	1
Ap1s3	12	tan	1
Ap2a1	3	brown	1
Ap2a2	3	brown	1
Ap2b1	2	blue	1
Ap2m1	2	blue	2
Ap2s1	2	blue	2
Ap3b1	2	blue	1
Ap3b2	3	brown	1
Ap3d1	2	blue	1
Ap3m1	1	turquoise	1
Ap3m2	0	grey	2
Ap3s1	1	turquoise	2
Ap3s2	2	blue	1
Ap4b1	6	red	2
Ap4e1	2	blue	1
Ap4m1	17	grey60	2
Ap4s1	11	greenyellow	1
Ap5b1	15	midnightblue	2
Ap5m1	3	brown	1
Ap5s1	1	turquoise	1
Ap5z1	6	red	2
Apaf1	11	greenyellow	1
Apba1	4	yellow	2
Apba2	15	midnightblue	2
Apba3	1	turquoise	1
Apbb1	1	turquoise	2
Apbb1ip	4	yellow	2
Apbb2	10	purple	2
Apbb3	2	blue	1
Apc	19	lightyellow	1
Apc.ps1	0	grey	1
Apc2	1	turquoise	1
Apcdd1	10	purple	2
Apeh	1	turquoise	2
Apela	3	brown	1
Apex1	10	purple	2
Apex2	4	yellow	2
Aph1a	3	brown	1
Aph1b	3	brown	1
Aph1c	4	yellow	2
Api5	1	turquoise	2
Apip	8	pink	1
Aplf	1	turquoise	1
Apln	2	blue	1
Aplnr	11	greenyellow	2
Aplp1	10	purple	2
Aplp2	11	greenyellow	1
Apmap	1	turquoise	1
Apoa1	1	turquoise	2
Apoa2	2	blue	1
Apob	0	grey	1
Apobec1	5	green	2
Apobec2	9	magenta	2
Apobec3	5	green	2
Apobec4	0	grey	1
Apobr	12	tan	1
Apoc1	2	blue	1
Apoc4	0	grey	1
Apod	3	brown	1
Apoe	0	grey	2
Apoh	6	red	2
Apol10b	1	turquoise	1
Apol6	5	green	2
Apol7a	7	black	2
Apol7b	0	grey	1
Apol7e	0	grey	1
Apol8	1	turquoise	2
Apol9a	3	brown	1
Apold1	5	green	2
Apom	7	black	2
Apon	0	grey	2
Apoo	1	turquoise	1
Apool	3	brown	1
Apopt1	11	greenyellow	1
App	22	darkgreen	2
Appbp2	17	grey60	2
Appl1	1	turquoise	2
Appl2	1	turquoise	2
Aprt	13	salmon	2
Aptx	2	blue	1
Aqp1	7	black	2
Aqp10.ps	0	grey	2
Aqp11	0	grey	1
Aqp3	6	red	2
Aqp4	7	black	2
Aqp7	0	grey	1
Aqp9	4	yellow	2
Aqr	2	blue	1
Ar	4	yellow	2
Araf	3	brown	1
Arap1	18	lightgreen	1
Arap2	2	blue	1
Arap3	13	salmon	2
Arc	8	pink	1
Arcn1	1	turquoise	2
Areg	4	yellow	2
Arel1	11	greenyellow	1
Arf1	2	blue	1
Arf2	10	purple	2
Arf3	2	blue	1
Arf4	2	blue	1
Arf5	8	pink	1
Arf6	0	grey	1
Arfgap1	2	blue	1
Arfgap2	4	yellow	2
Arfgap3	2	blue	1
Arfgef1	13	salmon	2
Arfgef2	2	blue	1
Arfgef3	6	red	2
Arfip1	1	turquoise	1
Arfip2	8	pink	1
Arfrp1	0	grey	2
Arg1	7	black	2
Arg2	0	grey	2
Arglu1	2	blue	1
Arhgap1	2	blue	1
Arhgap10	1	turquoise	1
Arhgap11a	0	grey	2
Arhgap12	18	lightgreen	1
Arhgap15	1	turquoise	1
Arhgap17	10	purple	2
Arhgap18	3	brown	1
Arhgap19	17	grey60	2
Arhgap20	4	yellow	2
Arhgap21	4	yellow	2
Arhgap22	1	turquoise	2
Arhgap23	23	darkturquoise	1
Arhgap24	4	yellow	2
Arhgap25	1	turquoise	1
Arhgap26	25	orange	2
Arhgap27	1	turquoise	1
Arhgap28	4	yellow	2
Arhgap29	9	magenta	2
Arhgap30	18	lightgreen	1
Arhgap31	5	green	2
Arhgap32	2	blue	1
Arhgap33	14	cyan	2
Arhgap35	2	blue	1
Arhgap36	9	magenta	2
Arhgap39	9	magenta	2
Arhgap4	14	cyan	2
Arhgap40	18	lightgreen	1
Arhgap42	12	tan	1
Arhgap44	7	black	2
Arhgap45	9	magenta	2
Arhgap5	1	turquoise	1
Arhgap6	5	green	2
Arhgap8	7	black	2
Arhgap9	0	grey	2
Arhgdia	2	blue	1
Arhgdib	21	darkred	1
Arhgdig	16	lightcyan	2
Arhgef1	4	yellow	2
Arhgef10	2	blue	1
Arhgef10l	6	red	2
Arhgef11	10	purple	2
Arhgef12	19	lightyellow	1
Arhgef15	9	magenta	2
Arhgef16	15	midnightblue	2
Arhgef17	2	blue	1
Arhgef18	1	turquoise	2
Arhgef19	15	midnightblue	2
Arhgef2	2	blue	1
Arhgef25	6	red	2
Arhgef26	7	black	2
Arhgef28	4	yellow	2
Arhgef3	0	grey	1
Arhgef33	5	green	2
Arhgef37	7	black	2
Arhgef38	5	green	2
Arhgef39	22	darkgreen	2
Arhgef4	15	midnightblue	2
Arhgef40	6	red	2
Arhgef5	18	lightgreen	1
Arhgef6	0	grey	1
Arhgef7	1	turquoise	1
Arhgef9	0	grey	1
Arid1a	2	blue	1
Arid1b	1	turquoise	1
Arid2	10	purple	2
Arid3a	4	yellow	2
Arid3b	5	green	2
Arid3c	0	grey	2
Arid4a	3	brown	1
Arid4b	3	brown	1
Arid5a	4	yellow	2
Arid5b	10	purple	2
Arih1	1	turquoise	2
Arih2	13	salmon	2
Arl1	1	turquoise	1
Arl10	1	turquoise	1
Arl11	0	grey	1
Arl13a	0	grey	1
Arl13b	1	turquoise	1
Arl14ep	4	yellow	2
Arl14epl	2	blue	1
Arl15	6	red	2
Arl16	8	pink	1
Arl2	1	turquoise	1
Arl2bp	3	brown	1
Arl3	8	pink	1
Arl4a	5	green	2
Arl4c	10	purple	2
Arl4d	0	grey	1
Arl5a	17	grey60	2
Arl5b	1	turquoise	1
Arl5c	0	grey	2
Arl6	1	turquoise	1
Arl6ip1	1	turquoise	1
Arl6ip4	8	pink	1
Arl6ip5	22	darkgreen	2
Arl6ip6	1	turquoise	1
Arl8a	2	blue	1
Arl8b	17	grey60	2
Arl9	0	grey	1
Armc1	1	turquoise	2
Armc10	2	blue	1
Armc2	3	brown	1
Armc3	9	magenta	2
Armc4	8	pink	1
Armc5	20	royalblue	1
Armc6	12	tan	1
Armc7	2	blue	1
Armc8	1	turquoise	2
Armc9	0	grey	2
Armcx1	3	brown	1
Armcx2	2	blue	1
Armcx3	3	brown	1
Armcx4	11	greenyellow	1
Armcx5	2	blue	1
Armcx6	2	blue	1
Armh1	5	green	2
Armh2	10	purple	2
Armh3	1	turquoise	1
Armh4	10	purple	2
Armt1	4	yellow	2
Arnt	11	greenyellow	1
Arnt2	1	turquoise	1
Arntl	9	magenta	2
Arntl2	2	blue	1
Arpc1a	3	brown	1
Arpc1b	18	lightgreen	1
Arpc2	4	yellow	2
Arpc3	8	pink	1
Arpc4	2	blue	1
Arpc5	5	green	2
Arpc5l	13	salmon	2
Arpin	4	yellow	2
Arpp19	0	grey	2
Arpp21	9	magenta	2
Arr3	0	grey	2
Arrb1	7	black	2
Arrb2	13	salmon	2
Arrdc1	15	midnightblue	2
Arrdc2	0	grey	1
Arrdc3	6	red	2
Arrdc4	10	purple	2
Arsa	1	turquoise	1
Arsb	26	darkorange	2
Arsg	4	yellow	2
Arsi	5	green	2
Arsj	4	yellow	2
Arsk	20	royalblue	1
Art1	9	magenta	2
Art2b	3	brown	1
Art3	3	brown	1
Art4	0	grey	1
Art5	0	grey	2
Artn	4	yellow	2
Arv1	2	blue	1
Arvcf	15	midnightblue	2
Arx	9	magenta	2
Arxes1	2	blue	1
Arxes2	6	red	2
As3mt	5	green	2
Asah1	2	blue	1
Asah2	9	magenta	2
Asap1	10	purple	2
Asap2	17	grey60	2
Asap3	0	grey	1
Asb1	5	green	2
Asb10	9	magenta	2
Asb11	9	magenta	2
Asb13	14	cyan	2
Asb14	0	grey	2
Asb15	0	grey	2
Asb16	1	turquoise	2
Asb17	0	grey	2
Asb18	5	green	2
Asb2	9	magenta	2
Asb3	1	turquoise	1
Asb4	9	magenta	2
Asb5	0	grey	1
Asb6	4	yellow	2
Asb7	17	grey60	2
Asb8	2	blue	1
Asb9	1	turquoise	1
Ascc1	13	salmon	2
Ascc2	5	green	2
Ascc3	1	turquoise	1
Ascl1	10	purple	2
Ascl2	1	turquoise	2
Ascl4	6	red	2
Ascl5	12	tan	1
Asdurf	0	grey	2
Asf1a	1	turquoise	2
Asf1b	7	black	2
Asgr1	0	grey	2
Ash1l	19	lightyellow	1
Ash2l	8	pink	1
Asic1	12	tan	1
Asic2	2	blue	1
Asic3	6	red	2
Asic4	6	red	2
Asl	10	purple	2
Asmt	0	grey	1
Asna1	2	blue	2
Asns	4	yellow	2
Asnsd1	1	turquoise	1
Aspa	0	grey	2
Aspdh	10	purple	2
Aspg	9	magenta	2
Asph	4	yellow	2
Asphd1	0	grey	1
Asphd2	7	black	2
Aspm	1	turquoise	1
Aspn	5	green	2
Asprv1	4	yellow	2
Aspscr1	4	yellow	2
Asrgl1	6	red	2
Ass1	14	cyan	2
Aste1	27	white	1
Astn1	7	black	2
Astn2	5	green	2
Asxl1	11	greenyellow	1
Asxl2	1	turquoise	1
Asxl3	6	red	2
Atad1	1	turquoise	1
Atad2	1	turquoise	2
Atad2b	3	brown	1
Atad3a	3	brown	1
Atad5	1	turquoise	2
Atat1	14	cyan	2
Atcay	8	pink	1
Ate1	13	salmon	2
Atf1	6	red	2
Atf2	1	turquoise	1
Atf3	0	grey	1
Atf4	0	grey	2
Atf5	20	royalblue	1
Atf6	2	blue	1
Atf6b	3	brown	1
Atf7	19	lightyellow	1
Atf7ip	19	lightyellow	1
Atf7ip2	0	grey	2
Atg10	9	magenta	2
Atg101	11	greenyellow	1
Atg12	4	yellow	2
Atg13	2	blue	1
Atg14	0	grey	2
Atg16l1	2	blue	1
Atg16l2	2	blue	1
Atg2a	1	turquoise	1
Atg2b	19	lightyellow	1
Atg3	9	magenta	2
Atg4a	2	blue	1
Atg4a.ps	0	grey	1
Atg4b	4	yellow	2
Atg4c	1	turquoise	2
Atg4d	6	red	2
Atg5	1	turquoise	2
Atg7	3	brown	1
Atg9a	2	blue	1
Atg9b	7	black	2
Atic	3	brown	1
Atl1	20	royalblue	1
Atl2	1	turquoise	1
Atl3	5	green	2
Atm	0	grey	1
Atmin	2	blue	1
Atn1	2	blue	1
Atoh7	0	grey	1
Atoh8	9	magenta	2
Atox1	11	greenyellow	1
Atp10a	6	red	2
Atp10b	0	grey	1
Atp10d	22	darkgreen	2
Atp11a	12	tan	1
Atp11b	1	turquoise	2
Atp11c	3	brown	1
Atp12a	10	purple	2
Atp13a1	5	green	2
Atp13a2	10	purple	2
Atp13a3	1	turquoise	2
Atp13a4	7	black	2
Atp1a1	6	red	2
Atp1a2	9	magenta	2
Atp1a3	18	lightgreen	1
Atp1b1	6	red	2
Atp1b2	4	yellow	2
Atp1b3	0	grey	1
Atp1b4	9	magenta	2
Atp23	2	blue	1
Atp2a1	9	magenta	2
Atp2a2	17	grey60	2
Atp2a3	0	grey	1
Atp2b1	1	turquoise	1
Atp2b2	23	darkturquoise	1
Atp2b3	5	green	2
Atp2b4	6	red	2
Atp2c1	1	turquoise	2
Atp2c2	1	turquoise	1
Atp4a	1	turquoise	1
Atp4b	2	blue	1
Atp5a1	2	blue	1
Atp5b	2	blue	2
Atp5c1	1	turquoise	1
Atp5d	1	turquoise	2
Atp5e	8	pink	1
Atp5f1	1	turquoise	1
Atp5g1	5	green	2
Atp5g2	0	grey	1
Atp5g3	13	salmon	2
Atp5h	8	pink	1
Atp5j	2	blue	1
Atp5j2	8	pink	1
Atp5k	8	pink	1
Atp5l	8	pink	1
Atp5l.ps2	0	grey	2
Atp5mpl	8	pink	1
Atp5o	8	pink	1
Atp5s	0	grey	2
Atp6ap1	0	grey	1
Atp6ap2	13	salmon	2
Atp6v0a1	12	tan	1
Atp6v0a2	2	blue	1
Atp6v0a4	9	magenta	2
Atp6v0b	11	greenyellow	1
Atp6v0c	13	salmon	2
Atp6v0c.ps2	0	grey	1
Atp6v0d1	2	blue	1
Atp6v0d2	5	green	2
Atp6v0e	2	blue	1
Atp6v0e2	3	brown	1
Atp6v1a	0	grey	1
Atp6v1b1	1	turquoise	1
Atp6v1b2	12	tan	1
Atp6v1c1	4	yellow	2
Atp6v1c2	6	red	2
Atp6v1d	1	turquoise	1
Atp6v1e1	11	greenyellow	1
Atp6v1f	8	pink	1
Atp6v1fnb	0	grey	2
Atp6v1g1	2	blue	1
Atp6v1g2	3	brown	1
Atp6v1g3	2	blue	1
Atp6v1h	1	turquoise	1
Atp7a	20	royalblue	1
Atp7b	7	black	2
Atp8a1	4	yellow	2
Atp8a2	9	magenta	2
Atp8b1	4	yellow	2
Atp8b2	11	greenyellow	1
Atp8b3	0	grey	1
Atp8b4	4	yellow	2
Atp8b5	0	grey	1
Atp9a	1	turquoise	1
Atp9b	2	blue	1
Atpaf1	0	grey	1
Atpaf2	0	grey	1
Atpif1	8	pink	1
Atr	1	turquoise	1
Atraid	2	blue	1
Atrip	12	tan	1
Atrn	8	pink	1
Atrnl1	19	lightyellow	1
Atrx	1	turquoise	1
Atxn1	27	white	2
Atxn10	2	blue	1
Atxn1l	2	blue	1
Atxn2	19	lightyellow	1
Atxn2l	5	green	2
Atxn3	1	turquoise	1
Atxn7	1	turquoise	1
Atxn7l1	7	black	2
Atxn7l2	1	turquoise	1
Atxn7l3	3	brown	1
Atxn7l3b	11	greenyellow	1
AU015836	0	grey	1
AU018091	9	magenta	2
AU021092	0	grey	2
AU022133	0	grey	1
AU022252	1	turquoise	2
AU040320	5	green	2
AU041133	3	brown	1
Auh	16	lightcyan	2
Aunip	0	grey	2
Aup1	5	green	2
Aurka	2	blue	2
Aurkaip1	2	blue	1
Aurkb	3	brown	1
Auts2	10	purple	2
Aven	21	darkred	1
Avil	6	red	2
Avl9	5	green	2
Avpi1	11	greenyellow	1
Avpr1a	10	purple	2
Avpr1b	12	tan	1
Avpr2	9	magenta	2
AW011738	0	grey	2
AW146154	3	brown	1
AW209491	2	blue	1
AW549877	21	darkred	1
AW551984	5	green	2
AW554918	1	turquoise	1
AW822252	1	turquoise	2
Awat2	11	greenyellow	1
Axdnd1	3	brown	1
Axin1	3	brown	1
Axin2	1	turquoise	1
Axl	18	lightgreen	1
AY074887	0	grey	1
Aym1	3	brown	1
Azgp1	0	grey	1
Azi2	1	turquoise	1
Azin1	2	blue	1
Azin2	15	midnightblue	2
B020017C02Rik	0	grey	2
B130006D01Rik	0	grey	1
B230104I21Rik	5	green	2
B230118H07Rik	10	purple	2
B230207O21Rik	0	grey	1
B230217C12Rik	11	greenyellow	1
B230219D22Rik	17	grey60	2
B230303A05Rik	0	grey	1
B230307C23Rik	2	blue	1
B2m	12	tan	1
B330016D10Rik	6	red	2
B3galnt1	9	magenta	2
B3galnt2	13	salmon	2
B3galt1	10	purple	2
B3galt2	4	yellow	2
B3galt4	1	turquoise	2
B3galt5	6	red	2
B3galt6	9	magenta	2
B3gat1	5	green	2
B3gat2	15	midnightblue	2
B3gat3	16	lightcyan	2
B3glct	2	blue	1
B3gnt2	4	yellow	2
B3gnt3	16	lightcyan	2
B3gnt4	9	magenta	2
B3gnt5	9	magenta	2
B3gnt6	0	grey	2
B3gnt7	2	blue	1
B3gnt8	17	grey60	2
B3gnt9	18	lightgreen	1
B3gntl1	16	lightcyan	2
B430218F22Rik	20	royalblue	1
B430305J03Rik	3	brown	1
B430306N03Rik	0	grey	1
B4galnt1	6	red	2
B4galnt2	8	pink	1
B4galnt3	5	green	2
B4galnt4	1	turquoise	1
B4galt1	11	greenyellow	1
B4galt2	1	turquoise	1
B4galt3	3	brown	1
B4galt4	6	red	2
B4galt5	11	greenyellow	1
B4galt6	17	grey60	2
B4galt7	3	brown	1
B4gat1	2	blue	1
B630019K06Rik	11	greenyellow	1
B830017H08Rik	0	grey	2
B930094E09Rik	1	turquoise	2
B9d1	17	grey60	2
B9d2	9	magenta	2
Baalc	2	blue	1
Baat	0	grey	1
Babam1	13	salmon	2
Babam2	13	salmon	2
Bace1	11	greenyellow	1
Bace2	0	grey	1
Bach1	17	grey60	2
Bach2	4	yellow	2
Bad	17	grey60	2
Bag1	2	blue	1
Bag2	5	green	2
Bag3	3	brown	1
Bag4	5	green	2
Bag5	14	cyan	2
Bag6	1	turquoise	1
Bahcc1	1	turquoise	1
Bahd1	23	darkturquoise	1
Baiap2	15	midnightblue	2
Baiap2l1	4	yellow	2
Baiap2l2	10	purple	2
Baiap3	9	magenta	2
Bak1	2	blue	1
Bambi	4	yellow	2
Bambi.ps1	0	grey	2
Banf1	3	brown	1
Bank1	10	purple	2
Banp	8	pink	1
Bap1	3	brown	1
Bard1	7	black	2
Barhl1	0	grey	1
Barhl2	1	turquoise	1
Barx1	6	red	2
Barx2	26	darkorange	2
Basp1	13	salmon	2
Batf	6	red	2
Batf3	2	blue	1
Bax	5	green	2
Baz1a	16	lightcyan	2
Baz1b	19	lightyellow	1
Baz2a	12	tan	1
Baz2b	12	tan	1
Bbc3	9	magenta	2
Bbip1	2	blue	1
Bbof1	2	blue	2
Bbox1	5	green	2
Bbs1	0	grey	2
Bbs10	0	grey	1
Bbs12	0	grey	1
Bbs2	13	salmon	2
Bbs4	3	brown	1
Bbs5	1	turquoise	1
Bbs7	3	brown	1
Bbs9	15	midnightblue	2
Bbx	4	yellow	2
BC002163	0	grey	1
BC003965	10	purple	2
BC004004	2	blue	1
BC005537	17	grey60	2
BC005561	0	grey	1
BC005624	8	pink	1
BC016579	0	grey	1
BC017158	8	pink	1
BC021767	5	green	2
BC022960	0	grey	1
BC023105	0	grey	1
BC024063	0	grey	1
BC024139	0	grey	2
BC024978	14	cyan	2
BC025446	0	grey	2
BC025920	11	greenyellow	1
BC028528	3	brown	1
BC029722	1	turquoise	2
BC030499	0	grey	1
BC030500	9	magenta	2
BC030867	7	black	2
[truncated: 20,017 more rows]
