# Supplementary material for: Integration of multimodal data in the developing tooth reveals candidate regulatory loci driving human odontogenic phenotypes
Source: Front Dent Med. Author manuscript; Available in PMC 2023 Apr 6. (PMC10078798; doi:10.3389/fdmed.2022.1009264)
Supplement: Table S10 [file NIHMS1880454-supplement-Table_S10.xlsx]

## Sheet: Sheet1
p_val	avg_logFC	pct.1	pct.2	p_val_adj	cluster	gene
0	2.38734	1	1	0	EnamelKnot	Shh
0	1.67375	1	1	0	EnamelKnot	Pfn2
9.0981e-270	1.72706	1	1	2.24004e-265	EnamelKnot	Wnt10a
6.58326e-266	1.82014	1	1	1.62086e-261	EnamelKnot	Lrp4
6.13443e-251	1.76652	1	1	1.51036e-246	EnamelKnot	Cdkn1a
8.52532e-249	1.90381	1	1	2.09902e-244	EnamelKnot	Ifitm1
3.18274e-227	1.62006	1	1	7.83622e-223	EnamelKnot	Tubb3
5.41071e-227	1.42466	1	1	1.33217e-222	EnamelKnot	Susd4
3.66176e-218	1.26659	1	1	9.01562e-214	EnamelKnot	Tspan5
4.22115e-206	1.33388	1	1	1.03929e-201	EnamelKnot	Ier5
1.16919e-205	1.96275	1	1	2.87867e-201	EnamelKnot	Ifitm3
2.44217e-199	1.27288	1	1	6.01286e-195	EnamelKnot	Casz1
1.306e-198	1.818	1	1	3.2155e-194	EnamelKnot	Gadd45g
1.78019e-196	1.54348	1	1	4.383e-192	EnamelKnot	Phlda1
1.55495e-193	1.38327	1	1	3.82844e-189	EnamelKnot	Spry2
3.47652e-185	1.94905	1	1	8.55953e-181	EnamelKnot	Fst
2.75956e-184	1.51052	1	1	6.7943e-180	EnamelKnot	Tubb2b
5.26995e-183	1.20167	1	1	1.29752e-178	EnamelKnot	Uchl1
6.7962e-177	1.23765	1	1	1.67329e-172	EnamelKnot	Wnt6
1.90983e-175	1.34284	1	1	4.70218e-171	EnamelKnot	Gja1
4.1155e-174	1.24527	1	1	1.01328e-169	EnamelKnot	Nav2
1.65366e-172	1.3566	1	1	4.07148e-168	EnamelKnot	Dsc3
3.03739e-172	1.19403	1	1	7.47837e-168	EnamelKnot	Ly6g6e
3.25753e-172	1.06937	1	1	8.02037e-168	EnamelKnot	Kcnmb4
4.03688e-171	1.3858	1	1	9.9392e-167	EnamelKnot	Socs2
6.88336e-171	1.65716	1	1	1.69475e-166	EnamelKnot	Mindy4
2.82406e-169	1.13024	1	1	6.95312e-165	EnamelKnot	Spint2
8.89226e-157	1.94203	1	1	2.18936e-152	EnamelKnot	Ltb
1.17792e-150	1.03885	1	1	2.90015e-146	EnamelKnot	2010111I01Rik
2.41042e-150	1.35019	1	1	5.93469e-146	EnamelKnot	Pgk1
1.43866e-146	1.06769	1	1	3.54213e-142	EnamelKnot	Hs3st3b1
3.42569e-146	1.28868	1	1	8.43439e-142	EnamelKnot	Sp5
1.97022e-145	1.33683	1	1	4.85087e-141	EnamelKnot	Itm2b
3.02759e-144	1.26438	1	1	7.45422e-140	EnamelKnot	Tbx1
2.56085e-142	1.10224	1	1	6.30506e-138	EnamelKnot	Hist3h2ba
1.25381e-140	1.16112	1	1	3.08701e-136	EnamelKnot	Lef1
1.41422e-136	1.08658	1	1	3.48195e-132	EnamelKnot	Hes6
2.74139e-133	1.5851	1	1	6.74959e-129	EnamelKnot	Krt18
1.95602e-132	0.991742	1	1	4.81592e-128	EnamelKnot	Proser2
2.48191e-132	0.980537	1	1	6.11072e-128	EnamelKnot	Saraf
5.66249e-131	1.06596	1	1	1.39416e-126	EnamelKnot	Rtn4
2.63131e-130	1.05356	1	1	6.47855e-126	EnamelKnot	Atxn1
5.178e-130	1.42066	1	1	1.27488e-125	EnamelKnot	Ntm
5.04439e-129	1.02447	1	1	1.24198e-124	EnamelKnot	Arhgdig
8.56837e-128	0.942493	1	1	2.10962e-123	EnamelKnot	Mapk13
1.13581e-125	0.898039	1	1	2.79649e-121	EnamelKnot	Frem1
4.3293e-125	0.998989	1	1	1.06592e-120	EnamelKnot	Ank3
1.31996e-123	1.46711	1	1	3.24987e-119	EnamelKnot	Ndufa4l2
6.82148e-123	1.11515	1	1	1.67952e-118	EnamelKnot	Atp1b1
1.5404e-121	1.00853	1	1	3.79261e-117	EnamelKnot	Wnt10b
5.2489e-117	0.918912	1	1	1.29233e-112	EnamelKnot	Robo1
1.92189e-116	0.919889	1	1	4.73188e-112	EnamelKnot	Kremen2
2.00227e-115	0.854878	1	1	4.92979e-111	EnamelKnot	Ctnnb1
4.72972e-115	1.02025	1	1	1.1645e-110	EnamelKnot	Ucp2
1.8766e-113	0.867179	1	1	4.62037e-109	EnamelKnot	Minar2
2.31686e-110	0.981009	1	1	5.70434e-106	EnamelKnot	Nedd9
2.48418e-110	0.9612	1	1	6.11631e-106	EnamelKnot	Npc2
3.55916e-109	1.01779	1	1	8.76301e-105	EnamelKnot	Jakmip2
7.14658e-109	1.07246	1	1	1.75956e-104	EnamelKnot	Pkm
7.25919e-109	1.01202	1	1	1.78728e-104	EnamelKnot	Irx1
3.12185e-108	0.907545	1	1	7.68631e-104	EnamelKnot	Pdlim4
3.39817e-107	0.877491	1	1	8.36664e-103	EnamelKnot	Cdh3
4.51259e-104	0.9874	1	1	1.11105e-99	EnamelKnot	Gpi1
8.21123e-104	1.14033	1	1	2.02169e-99	EnamelKnot	Aldoa
3.14662e-103	0.913578	1	1	7.7473e-99	EnamelKnot	Irx2
5.16454e-103	0.960572	1	1	1.27156e-98	EnamelKnot	Cd74
4.68084e-102	1.12405	1	1	1.15247e-97	EnamelKnot	Slc40a1
1.00796e-101	0.932333	1	1	2.4817e-97	EnamelKnot	Msi2
3.5999e-100	0.811502	1	1	8.86331e-96	EnamelKnot	Ypel3
1.38266e-99	1.08133	1	1	3.40424e-95	EnamelKnot	Cd24a
1.83242e-99	1.00208	1	1	4.51161e-95	EnamelKnot	Stap1
1.26035e-98	0.975805	1	1	3.1031e-94	EnamelKnot	Dpysl3
1.26374e-98	0.927779	1	1	3.11147e-94	EnamelKnot	Ddah2
7.42093e-97	0.884476	1	1	1.82711e-92	EnamelKnot	Cldn6
2.72781e-94	0.927647	1	1	6.71613e-90	EnamelKnot	Dusp6
1.61193e-93	0.77467	1	1	3.96874e-89	EnamelKnot	Fam167a
3.59374e-93	0.8505	1	1	8.84815e-89	EnamelKnot	Trim29
5.86869e-93	0.764988	1	1	1.44493e-88	EnamelKnot	Scube3
2.47652e-92	0.819734	1	1	6.09743e-88	EnamelKnot	Furin
3.24173e-92	0.866655	1	1	7.98145e-88	EnamelKnot	Sp6
1.13139e-91	0.973453	1	1	2.78561e-87	EnamelKnot	Hes1
3.29056e-91	0.831124	1	1	8.10168e-87	EnamelKnot	Phlda3
1.32695e-89	0.756171	1	1	3.26708e-85	EnamelKnot	Tnfrsf19
1.71021e-89	0.754334	1	1	4.2107e-85	EnamelKnot	Bmp7
4.7316e-89	0.755094	1	1	1.16497e-84	EnamelKnot	Lbh
5.81867e-89	0.924052	1	1	1.43262e-84	EnamelKnot	Fgf9
1.28015e-88	0.920091	1	1	3.15186e-84	EnamelKnot	Cd59a
2.3723e-87	0.808041	1	1	5.84083e-83	EnamelKnot	Apcdd1
6.01779e-87	1.27278	1	1	1.48164e-82	EnamelKnot	Epcam
6.75677e-87	0.902808	1	1	1.66359e-82	EnamelKnot	Bnip3
1.16609e-85	0.810722	1	1	2.87104e-81	EnamelKnot	Frem2
2.06783e-85	0.867739	1	1	5.0912e-81	EnamelKnot	Vgll4
3.76302e-85	0.797947	1	1	9.26494e-81	EnamelKnot	Cystm1
1.15925e-84	0.77037	1	1	2.8542e-80	EnamelKnot	Prdx2
2.99589e-84	0.754912	1	1	7.37619e-80	EnamelKnot	Zfp710
1.29801e-83	0.791173	1	1	3.19583e-79	EnamelKnot	Srgap1
1.41694e-83	1.06833	1	1	3.48865e-79	EnamelKnot	Klf13
3.61679e-83	0.819494	1	1	8.90491e-79	EnamelKnot	Fam19a4
5.80368e-83	0.758207	1	1	1.42892e-78	EnamelKnot	Slc16a3
7.58999e-82	0.895627	1	1	1.86873e-77	EnamelKnot	Tpi1
1.76217e-81	1.00916	1	1	4.33864e-77	EnamelKnot	Mgst3
1.30727e-80	0.91648	1	1	3.21864e-76	EnamelKnot	Pgam1
4.81562e-80	0.759651	1	1	1.18565e-75	EnamelKnot	Trp63
2.71713e-79	0.728873	1	1	6.68984e-75	EnamelKnot	Fbln1
4.47934e-79	0.752272	1	1	1.10286e-74	EnamelKnot	Eef2
5.85657e-79	0.735937	1	1	1.44195e-74	EnamelKnot	Chmp4c
6.56027e-77	0.960766	1	1	1.6152e-72	EnamelKnot	Itga6
5.51876e-76	0.832182	1	1	1.35877e-71	EnamelKnot	Smyd3
1.07552e-75	0.804712	1	1	2.64803e-71	EnamelKnot	Tcf12
1.25758e-75	1.26363	1	1	3.09628e-71	EnamelKnot	Fabp5
2.46544e-75	0.934074	1	1	6.07016e-71	EnamelKnot	Krt7
3.78796e-75	0.715311	1	1	9.32634e-71	EnamelKnot	Fermt1
5.95611e-75	0.689939	1	1	1.46645e-70	EnamelKnot	H3f3a
6.15252e-75	0.704394	1	1	1.51481e-70	EnamelKnot	Agap1
6.61488e-75	0.844702	1	1	1.62865e-70	EnamelKnot	Krt79
6.93634e-75	0.631902	1	1	1.7078e-70	EnamelKnot	Rpl13a
9.44177e-74	0.700949	1	1	2.32466e-69	EnamelKnot	Map1lc3b
1.50938e-73	0.680851	1	1	3.71624e-69	EnamelKnot	Cxadr
2.28634e-73	0.718644	1	1	5.6292e-69	EnamelKnot	Frmd4b
3.69046e-73	0.724261	1	1	9.08629e-69	EnamelKnot	Mxd4
8.33423e-73	0.780674	1	1	2.05197e-68	EnamelKnot	Pdlim2
1.10975e-72	0.834447	1	1	2.73231e-68	EnamelKnot	Spock1
1.27913e-72	0.67326	1	1	3.14935e-68	EnamelKnot	Retreg1
1.82149e-72	0.858951	1	1	4.4847e-68	EnamelKnot	Khdrbs3
3.72601e-72	0.903024	1	1	9.17381e-68	EnamelKnot	Fam162a
1.05589e-71	0.830674	1	1	2.59972e-67	EnamelKnot	Barx2
2.27063e-71	0.729937	1	1	5.59052e-67	EnamelKnot	Cyfip2
5.05303e-71	0.740404	1	1	1.24411e-66	EnamelKnot	Stard10
1.05422e-70	0.774833	1	1	2.59561e-66	EnamelKnot	Fstl4
3.8058e-70	0.773774	1	1	9.37026e-66	EnamelKnot	Bcl2l1
4.89704e-70	0.793467	1	1	1.2057e-65	EnamelKnot	Sox4
3.00255e-69	0.737645	1	1	7.39259e-65	EnamelKnot	Slc39a8
4.6255e-69	0.651853	1	1	1.13884e-64	EnamelKnot	Pkp3
7.43777e-69	0.56175	1	1	1.83125e-64	EnamelKnot	Hs6st1
9.35132e-69	0.654355	1	1	2.30239e-64	EnamelKnot	Znrf3
1.48302e-68	0.720549	1	1	3.65134e-64	EnamelKnot	Enc1
2.29103e-68	0.736321	1	1	5.64074e-64	EnamelKnot	Ralgps2
3.58264e-68	1.36447	1	1	8.82081e-64	EnamelKnot	S100a6
1.04089e-67	0.764051	1	1	2.56278e-63	EnamelKnot	Sinhcaf
1.10237e-67	0.678103	1	1	2.71415e-63	EnamelKnot	Irf2bp2
5.7151e-67	0.629172	1	1	1.40712e-62	EnamelKnot	Arl6ip5
6.84637e-67	0.941455	1	1	1.68564e-62	EnamelKnot	Igfbp2
1.47554e-66	0.669084	1	1	3.63292e-62	EnamelKnot	Rpl7
3.52257e-66	0.665582	1	1	8.67293e-62	EnamelKnot	Hadhb
3.06765e-65	0.704903	1	1	7.55286e-61	EnamelKnot	Pkp1
5.28073e-64	0.590079	1	1	1.30017e-59	EnamelKnot	Ogt
6.04415e-64	1.56004	1	1	1.48813e-59	EnamelKnot	Krt17
6.80546e-64	0.773056	1	1	1.67557e-59	EnamelKnot	Bmp2
9.83687e-64	0.68973	1	1	2.42193e-59	EnamelKnot	Spint1
3.67812e-63	0.747197	1	1	9.05589e-59	EnamelKnot	Dach1
5.93589e-63	0.675572	1	1	1.46148e-58	EnamelKnot	Srd5a1
1.65402e-62	0.596574	1	1	4.07237e-58	EnamelKnot	Srp72
6.17267e-62	0.615518	1	1	1.51977e-57	EnamelKnot	Ptch2
1.08296e-61	0.613122	1	1	2.66636e-57	EnamelKnot	Ctxn1
1.44775e-61	0.614818	1	1	3.56451e-57	EnamelKnot	Tgif1
1.4621e-61	0.677296	1	1	3.59983e-57	EnamelKnot	Kdm6b
1.48776e-61	0.71983	1	1	3.66301e-57	EnamelKnot	Rab25
1.82654e-61	0.691331	1	1	4.49711e-57	EnamelKnot	Arid5b
6.12199e-61	0.689661	1	1	1.50729e-56	EnamelKnot	Ddit4
9.8082e-61	0.5905	1	1	2.41488e-56	EnamelKnot	Parm1
1.31505e-60	0.659461	1	1	3.23778e-56	EnamelKnot	Gdpd1
2.75891e-60	0.571359	1	1	6.79272e-56	EnamelKnot	Urah
3.78383e-60	0.600095	1	1	9.31617e-56	EnamelKnot	Lamb3
5.67003e-60	0.63124	1	1	1.39602e-55	EnamelKnot	Cdh13
8.5551e-60	0.865276	1	1	2.10635e-55	EnamelKnot	Nectin3
1.58769e-59	0.565849	1	1	3.90905e-55	EnamelKnot	Igsf9
2.28081e-59	0.834098	1	1	5.61558e-55	EnamelKnot	Arl4c
1.016e-58	0.622488	1	1	2.5015e-54	EnamelKnot	9930012K11Rik
1.08352e-58	0.70521	1	1	2.66773e-54	EnamelKnot	Mfge8
1.33076e-58	0.94836	1	1	3.27646e-54	EnamelKnot	Dkk4
2.2972e-58	0.585318	1	1	5.65594e-54	EnamelKnot	Cadm1
2.58868e-58	0.595299	1	1	6.37358e-54	EnamelKnot	Itm2c
5.27243e-58	0.580194	1	1	1.29812e-53	EnamelKnot	C9orf72
5.68056e-58	0.647027	1	1	1.39861e-53	EnamelKnot	6330403K07Rik
3.44711e-57	0.584974	1	1	8.48714e-53	EnamelKnot	Ppard
8.27005e-57	0.710267	1	1	2.03617e-52	EnamelKnot	Kdm5b
8.53406e-57	0.78448	1	1	2.10117e-52	EnamelKnot	Id4
2.01438e-56	0.558846	1	1	4.9596e-52	EnamelKnot	Hist3h2a
5.29044e-56	0.645883	1	1	1.30256e-51	EnamelKnot	Ppfia3
5.36003e-56	0.581154	1	1	1.31969e-51	EnamelKnot	Tfrc
1.14791e-55	0.705801	1	1	2.82626e-51	EnamelKnot	Hsp90ab1
2.08273e-55	0.584312	1	1	5.12788e-51	EnamelKnot	Pclo
7.17701e-55	0.566378	1	1	1.76705e-50	EnamelKnot	Chst11
8.19354e-55	0.752762	1	1	2.01733e-50	EnamelKnot	Fgf20
1.40496e-54	0.591068	1	1	3.45916e-50	EnamelKnot	Nell2
2.01291e-54	0.799642	1	1	4.95598e-50	EnamelKnot	Dstn
3.06503e-54	0.82188	1	1	7.54641e-50	EnamelKnot	Pitx2
5.13195e-54	0.559207	1	1	1.26354e-49	EnamelKnot	Vangl2
7.79502e-54	0.729303	1	1	1.91921e-49	EnamelKnot	Thbs1
8.11609e-54	0.558302	1	1	1.99826e-49	EnamelKnot	Sik3
1.62296e-53	0.669186	1	1	3.9959e-49	EnamelKnot	Grasp
1.65161e-53	0.518905	1	1	4.06644e-49	EnamelKnot	Dmd
2.55991e-53	0.610638	1	1	6.30277e-49	EnamelKnot	Gm48368
3.75082e-53	0.606921	1	1	9.2349e-49	EnamelKnot	Pfkl
5.38393e-53	0.670057	1	1	1.32558e-48	EnamelKnot	Hk2
5.72815e-53	0.613196	1	1	1.41033e-48	EnamelKnot	Tspan15
8.02736e-53	0.643404	1	1	1.97642e-48	EnamelKnot	Dsg2
1.42186e-52	0.728775	1	1	3.50075e-48	EnamelKnot	Ahcyl2
2.67792e-52	0.532467	1	1	6.59331e-48	EnamelKnot	Nop53
2.74326e-52	0.622537	1	1	6.75417e-48	EnamelKnot	Kctd1
3.1344e-52	0.658003	1	1	7.71721e-48	EnamelKnot	Kcnv1
4.29513e-52	0.543551	1	1	1.0575e-47	EnamelKnot	Aldh2
1.00397e-51	0.543397	1	1	2.47188e-47	EnamelKnot	Acot7
1.09117e-51	0.590816	1	1	2.68656e-47	EnamelKnot	Pnrc1
2.32494e-51	0.612301	1	1	5.72423e-47	EnamelKnot	Acer2
2.98986e-51	0.611994	1	1	7.36133e-47	EnamelKnot	Zfp36l2
5.00282e-51	0.522141	1	1	1.23174e-46	EnamelKnot	Lzts1
6.60722e-51	0.640518	1	1	1.62676e-46	EnamelKnot	Palmd
8.90635e-51	0.784726	1	1	2.19283e-46	EnamelKnot	Iqgap1
9.4899e-51	0.600013	1	1	2.33651e-46	EnamelKnot	Serpinb6a
1.07726e-50	0.652055	1	1	2.65231e-46	EnamelKnot	Tmem176b
2.61116e-50	0.688769	1	1	6.42895e-46	EnamelKnot	Eno1
4.03383e-50	0.748473	1	1	9.93169e-46	EnamelKnot	Ezr
4.72548e-50	0.603294	1	1	1.16346e-45	EnamelKnot	Msx2
5.75776e-50	0.567571	1	1	1.41762e-45	EnamelKnot	Trpm4
8.37624e-50	0.594853	1	1	2.06231e-45	EnamelKnot	Smad7
1.47014e-49	0.50568	1	1	3.61964e-45	EnamelKnot	Itgb5
7.59723e-49	0.538682	1	1	1.87051e-44	EnamelKnot	Epb41l4a
1.34849e-48	0.544472	1	1	3.32012e-44	EnamelKnot	Has3
2.54418e-48	0.654372	1	1	6.26403e-44	EnamelKnot	Celf2
3.14231e-48	0.54467	1	1	7.73669e-44	EnamelKnot	Exosc2
6.24e-48	0.679807	1	1	1.53635e-43	EnamelKnot	Sgip1
8.81282e-48	0.507799	1	1	2.1698e-43	EnamelKnot	Rasl11b
1.59542e-47	0.560888	1	1	3.92808e-43	EnamelKnot	Stac
2.87507e-47	0.905568	1	1	7.07871e-43	EnamelKnot	Nfkbia
3.10357e-47	0.527705	1	1	7.64129e-43	EnamelKnot	Pdzd2
5.8473e-47	0.564203	1	1	1.43966e-42	EnamelKnot	Fau
2.53751e-46	0.571426	1	1	6.2476e-42	EnamelKnot	Edaradd
3.03132e-46	0.538862	1	1	7.4634e-42	EnamelKnot	Wnt3
3.88568e-46	0.529745	1	1	9.56694e-42	EnamelKnot	Ssbp3
6.58268e-46	0.617969	1	1	1.62072e-41	EnamelKnot	Emp2
8.41438e-46	0.777003	1	1	2.07171e-41	EnamelKnot	Ldha
1.14566e-45	0.505116	1	1	2.82072e-41	EnamelKnot	Nfasc
1.46613e-45	0.553214	1	1	3.60977e-41	EnamelKnot	Etv4
2.18221e-45	0.527336	1	1	5.37282e-41	EnamelKnot	Dctn3
4.27582e-45	1.15596	1	1	1.05275e-40	EnamelKnot	Krt5
4.63471e-45	0.548335	1	1	1.14111e-40	EnamelKnot	Tmem59
5.24815e-45	0.964065	1	1	1.29215e-40	EnamelKnot	Id1
5.97518e-45	0.742022	1	1	1.47115e-40	EnamelKnot	Foxp1
1.39374e-44	0.55131	1	1	3.43154e-40	EnamelKnot	Lsr
4.57195e-44	0.584718	1	1	1.12566e-39	EnamelKnot	Jarid2
9.15813e-44	0.53023	1	1	2.25482e-39	EnamelKnot	Cecr2
1.77568e-43	0.572783	1	1	4.37189e-39	EnamelKnot	Ube2b
4.92975e-43	0.583659	1	1	1.21375e-38	EnamelKnot	Cox7a2l
7.17064e-43	0.577725	1	1	1.76548e-38	EnamelKnot	Rras
7.32311e-43	0.804819	1	1	1.80302e-38	EnamelKnot	Pdgfa
8.47323e-43	0.507136	1	1	2.0862e-38	EnamelKnot	H2-T23
9.03758e-43	0.505453	1	1	2.22514e-38	EnamelKnot	Mustn1
1.43647e-42	0.706998	1	1	3.53674e-38	EnamelKnot	Gapdh
1.63129e-42	0.674406	1	1	4.0164e-38	EnamelKnot	Notch1
2.25339e-42	0.540918	1	1	5.54807e-38	EnamelKnot	Rps9
3.86981e-42	0.693668	1	1	9.52786e-38	EnamelKnot	Bambi
5.45249e-42	0.535375	1	1	1.34246e-37	EnamelKnot	Slco3a1
7.09689e-42	0.63734	1	1	1.74733e-37	EnamelKnot	Ubald2
7.23408e-42	0.883111	1	1	1.7811e-37	EnamelKnot	S100a14
2.10223e-41	0.62063	1	1	5.17591e-37	EnamelKnot	Fam84a
2.49647e-41	0.50731	1	1	6.14657e-37	EnamelKnot	Rpl11
4.21122e-41	0.505705	1	1	1.03684e-36	EnamelKnot	Fam213a
4.902e-41	0.502308	1	1	1.20692e-36	EnamelKnot	Nsg1
5.00188e-41	0.505454	1	1	1.23151e-36	EnamelKnot	Irf6
5.64101e-41	0.85177	1	1	1.38887e-36	EnamelKnot	Wif1
1.97685e-40	0.52043	1	1	4.8672e-36	EnamelKnot	Mrpl34
5.48054e-40	0.60297	1	1	1.34936e-35	EnamelKnot	Btg2
6.24952e-40	0.581085	1	1	1.53869e-35	EnamelKnot	Cst3
9.76435e-40	0.717011	1	1	2.40408e-35	EnamelKnot	Mif
1.28674e-39	0.695424	1	1	3.16809e-35	EnamelKnot	1810037I17Rik
4.42378e-39	0.527407	1	1	1.08918e-34	EnamelKnot	Rpl3
7.51883e-39	0.559254	1	1	1.85121e-34	EnamelKnot	Skil
1.02652e-38	0.609061	1	1	2.5274e-34	EnamelKnot	Noct
1.57046e-38	0.54341	1	1	3.86663e-34	EnamelKnot	Sdc4
1.7843e-38	0.557739	1	1	4.39311e-34	EnamelKnot	Wfdc10
3.60489e-38	0.517524	1	1	8.87559e-34	EnamelKnot	Cnot6l
6.57577e-38	0.502961	1	1	1.61902e-33	EnamelKnot	Rpl37
1.07847e-37	0.617167	1	1	2.65529e-33	EnamelKnot	Zfp750
1.829e-37	0.542996	1	1	4.50319e-33	EnamelKnot	Bcam
2.86724e-37	0.685366	1	1	7.05944e-33	EnamelKnot	Ccnd1
3.3661e-37	0.564164	1	1	8.28767e-33	EnamelKnot	Trp53
6.17706e-37	0.5171	1	1	1.52086e-32	EnamelKnot	Bsg
8.41526e-37	0.504804	1	1	2.07192e-32	EnamelKnot	Rps28
1.17255e-36	0.741144	1	1	2.88693e-32	EnamelKnot	Jup
2.82482e-36	0.661284	1	1	6.95498e-32	EnamelKnot	Map3k1
8.17807e-36	0.610733	1	1	2.01352e-31	EnamelKnot	Abcg1
1.67297e-35	0.553395	1	1	4.11902e-31	EnamelKnot	Cd151
1.8449e-35	0.543556	1	1	4.54232e-31	EnamelKnot	Igfbpl1
1.96557e-35	0.535071	1	1	4.83944e-31	EnamelKnot	Trappc6a
2.17264e-35	0.50111	1	1	5.34927e-31	EnamelKnot	Blmh
3.02491e-35	0.50967	1	1	7.44762e-31	EnamelKnot	Limk2
3.1131e-35	0.585818	1	1	7.66477e-31	EnamelKnot	Bik
4.0202e-35	0.515095	1	1	9.89812e-31	EnamelKnot	BC064078
4.81589e-35	0.509134	1	1	1.18572e-30	EnamelKnot	Gadd45b
7.19481e-35	0.629328	1	1	1.77144e-30	EnamelKnot	Hras
8.57375e-35	0.51583	1	1	2.11094e-30	EnamelKnot	Rps3
4.06941e-34	0.798399	1	1	1.00193e-29	EnamelKnot	Cd9
1.58215e-32	0.52341	1	1	3.89541e-28	EnamelKnot	Atp6v0e
1.00642e-31	0.592768	1	1	2.47791e-27	EnamelKnot	Fgf4
3.27539e-31	0.508245	1	1	8.06433e-27	EnamelKnot	Usp53
3.86251e-31	0.501108	1	1	9.50988e-27	EnamelKnot	Atp2b1
6.75224e-31	0.981806	1	1	1.66247e-26	EnamelKnot	Krt14
1.413e-30	0.536073	1	1	3.47894e-26	EnamelKnot	Mbd2
2.59037e-30	0.511081	1	1	6.37776e-26	EnamelKnot	Dlx2
5.18919e-29	0.605313	1	1	1.27763e-24	EnamelKnot	Cyba
5.82554e-29	0.704529	1	1	1.43431e-24	EnamelKnot	Tuba1a
6.56312e-29	0.508038	1	1	1.6159e-24	EnamelKnot	Col18a1
2.56909e-28	0.504518	1	1	6.32536e-24	EnamelKnot	Polr1d
4.6459e-28	0.607408	1	1	1.14387e-23	EnamelKnot	Stmn1
2.83735e-27	0.763596	1	1	6.98585e-23	EnamelKnot	Maf
3.72597e-27	0.529187	1	1	9.1737e-23	EnamelKnot	Slc2a1
8.37152e-25	0.54769	1	1	2.06115e-20	EnamelKnot	Clic1
3.96348e-24	0.525976	1	1	9.7585e-20	EnamelKnot	Id3
7.87996e-24	0.544685	1	1	1.94013e-19	EnamelKnot	Actg1
1.06188e-23	0.550225	1	1	2.61446e-19	EnamelKnot	Ppp1r14b
1.46677e-23	0.598051	1	1	3.61134e-19	EnamelKnot	Sox11
4.69642e-23	0.521815	1	1	1.15631e-18	EnamelKnot	Ptprf
7.83494e-23	0.572898	1	1	1.92904e-18	EnamelKnot	Tfap2a
1.041e-21	0.515545	1	1	2.56306e-17	EnamelKnot	Csrp1
2.35851e-20	0.68041	1	1	5.80689e-16	EnamelKnot	Dsp
4.56519e-17	0.64852	1	1	1.124e-12	EnamelKnot	Perp
1.4677e-106	1.18272	1	1	3.61362e-102	Mesenchyme	Prrx2
1.60575e-103	1.429	1	1	3.95353e-99	Mesenchyme	Lum
5.799e-103	1.55206	1	1	1.42777e-98	Mesenchyme	Prrx1
2.55808e-99	1.7208	1	1	6.29825e-95	Mesenchyme	Col1a1
1.02072e-98	1.21561	1	1	2.51311e-94	Mesenchyme	Twist1
4.10513e-89	1.4162	1	1	1.01072e-84	Mesenchyme	Msx1
9.32008e-85	1.47845	1	1	2.2947e-80	Mesenchyme	Col3a1
4.73827e-83	1.05148	1	1	1.16661e-78	Mesenchyme	Col6a3
5.17783e-81	1.51933	1	1	1.27483e-76	Mesenchyme	Col1a2
6.70598e-81	1.10477	1	1	1.65108e-76	Mesenchyme	Col11a1
1.74517e-75	1.40608	1	1	4.29678e-71	Mesenchyme	Barx1
3.05549e-75	0.940339	1	1	7.52292e-71	Mesenchyme	Bgn
2.1994e-74	0.869977	1	1	5.41514e-70	Mesenchyme	Mab21l2
2.66288e-74	1.0629	1	1	6.55628e-70	Mesenchyme	Mfap4
2.83258e-74	0.84451	1	1	6.9741e-70	Mesenchyme	Crlf1
1.1214e-72	1.15011	1	1	2.76099e-68	Mesenchyme	Aspn
1.23794e-69	0.862825	1	1	3.04792e-65	Mesenchyme	Shox2
2.323e-69	1.0212	1	1	5.71946e-65	Mesenchyme	Cdh11
1.26134e-68	1.25566	1	1	3.10555e-64	Mesenchyme	Dcn
5.38285e-68	0.720782	1	1	1.32531e-63	Mesenchyme	Serpinf1
3.53535e-67	0.769635	1	1	8.70439e-63	Mesenchyme	Lhx8
2.82482e-66	0.939309	1	1	6.95499e-62	Mesenchyme	Tpm2
4.15652e-64	0.959387	1	1	1.02338e-59	Mesenchyme	Inhba
8.17509e-64	1.2586	1	1	2.01279e-59	Mesenchyme	Sfrp2
3.83063e-63	0.787947	1	1	9.43139e-59	Mesenchyme	Six1
2.20703e-61	1.09156	1	1	5.43393e-57	Mesenchyme	Dlx1
2.81961e-60	0.71943	1	1	6.94217e-56	Mesenchyme	Clmp
3.51559e-60	0.69533	1	1	8.65574e-56	Mesenchyme	Pcolce
8.06574e-60	1.12299	1	1	1.98587e-55	Mesenchyme	Tfap2b
1.58149e-58	0.905512	1	1	3.89378e-54	Mesenchyme	Col6a2
2.84321e-57	0.941523	1	1	7.00027e-53	Mesenchyme	Col12a1
3.49105e-55	0.964474	1	1	8.59532e-51	Mesenchyme	Fbn2
3.63249e-55	0.634849	1	1	8.94354e-51	Mesenchyme	Tbx3
3.92081e-54	0.860504	1	1	9.65342e-50	Mesenchyme	Col6a1
1.90259e-51	0.626957	1	1	4.68436e-47	Mesenchyme	Olfml3
3.34869e-50	0.786181	1	1	8.24481e-46	Mesenchyme	Fbln2
1.30738e-49	0.624374	1	1	3.21891e-45	Mesenchyme	Pdgfra
1.52839e-49	0.90373	1	1	3.76306e-45	Mesenchyme	Chst2
2.76745e-49	1.36466	1	1	6.81373e-45	Mesenchyme	Postn
9.05533e-49	0.759056	1	1	2.22951e-44	Mesenchyme	Zfhx4
1.78392e-48	0.630866	1	1	4.39219e-44	Mesenchyme	Frzb
5.09844e-48	0.597399	1	1	1.25529e-43	Mesenchyme	Copz2
1.60731e-47	0.834174	1	1	3.95736e-43	Mesenchyme	Fibin
4.14624e-47	0.881906	1	1	1.02085e-42	Mesenchyme	Ogn
1.56057e-46	0.74808	1	1	3.84229e-42	Mesenchyme	Pax9
5.95938e-46	0.90657	1	1	1.46726e-41	Mesenchyme	Lgals1
1.19863e-45	0.835536	1	1	2.95114e-41	Mesenchyme	Zeb2
3.01916e-45	0.620989	1	1	7.43347e-41	Mesenchyme	Bmp4
7.57113e-45	0.705327	1	1	1.86409e-40	Mesenchyme	Runx2
1.05823e-44	0.689605	1	1	2.60546e-40	Mesenchyme	Col26a1
8.09792e-44	0.749618	1	1	1.99379e-39	Mesenchyme	Col5a2
3.38385e-43	0.729264	1	1	8.33138e-39	Mesenchyme	Osr2
1.44784e-42	0.675319	1	1	3.56474e-38	Mesenchyme	Rcn3
5.19004e-42	0.755924	1	1	1.27784e-37	Mesenchyme	Cxcl12
2.09281e-41	0.551905	1	1	5.1527e-37	Mesenchyme	Pth1r
4.07911e-41	0.744969	1	1	1.00432e-36	Mesenchyme	Il11ra1
2.05557e-39	0.559091	1	1	5.06101e-35	Mesenchyme	Robo2
2.7745e-39	0.781096	1	1	6.83109e-35	Mesenchyme	Grb10
3.89922e-38	0.594542	1	1	9.60026e-34	Mesenchyme	Fn1
4.15969e-38	0.970518	1	1	1.02416e-33	Mesenchyme	C1qtnf3
8.02207e-38	0.627995	1	1	1.97511e-33	Mesenchyme	Wnt5a
9.96234e-38	0.596949	1	1	2.45283e-33	Mesenchyme	Pmp22
1.19756e-36	0.513326	1	1	2.94851e-32	Mesenchyme	Aebp1
5.79483e-36	0.607819	1	1	1.42674e-31	Mesenchyme	Six2
9.3361e-36	0.733706	1	1	2.29864e-31	Mesenchyme	Foxf1
2.43491e-35	0.829323	1	1	5.99498e-31	Mesenchyme	Sfrp1
1.42501e-34	0.531338	1	1	3.50853e-30	Mesenchyme	Abi3bp
3.94632e-34	0.561573	1	1	9.71624e-30	Mesenchyme	Colec12
4.0089e-34	0.809062	1	1	9.87031e-30	Mesenchyme	Ptn
4.57425e-34	0.711377	1	1	1.12623e-29	Mesenchyme	Ltbp1
1.13934e-33	0.628212	1	1	2.80517e-29	Mesenchyme	Crabp1
2.06731e-33	0.602717	1	1	5.08993e-29	Mesenchyme	Col5a1
1.96429e-32	0.722296	1	1	4.83628e-28	Mesenchyme	Gpc6
4.30925e-32	0.709304	1	1	1.06098e-27	Mesenchyme	Ncam1
8.22841e-32	0.642676	1	1	2.02592e-27	Mesenchyme	Eln
1.11627e-31	0.527937	1	1	2.74836e-27	Mesenchyme	Fbln5
1.76556e-31	0.522327	1	1	4.34697e-27	Mesenchyme	Cxcl14
1.92222e-31	0.679478	1	1	4.73269e-27	Mesenchyme	Ptprd
2.15403e-31	0.528832	1	1	5.30344e-27	Mesenchyme	Kctd12
1.44609e-30	0.766398	1	1	3.56042e-26	Mesenchyme	Ebf1
4.8644e-30	0.546644	1	1	1.19766e-25	Mesenchyme	Gxylt2
1.6013e-29	0.609254	1	1	3.94257e-25	Mesenchyme	Selenom
6.31212e-29	0.684092	1	1	1.55411e-24	Mesenchyme	Penk
8.08465e-28	0.623821	1	1	1.99052e-23	Mesenchyme	Epha3
8.76861e-27	0.700365	1	1	2.15892e-22	Mesenchyme	Gas1
1.06466e-26	0.812095	1	1	2.6213e-22	Mesenchyme	Gpc3
6.16167e-26	0.514411	1	1	1.51706e-21	Mesenchyme	Cpxm1
2.40807e-25	0.502451	1	1	5.92892e-21	Mesenchyme	Bicc1
2.96056e-25	0.705742	1	1	7.28919e-21	Mesenchyme	Dkk2
3.74975e-25	0.503194	1	1	9.23227e-21	Mesenchyme	Osr1
1.09863e-24	0.590456	1	1	2.70495e-20	Mesenchyme	Shank1
1.66505e-24	0.795902	1	1	4.09952e-20	Mesenchyme	Itm2a
1.36866e-23	0.544243	1	1	3.36978e-19	Mesenchyme	Pkdcc
4.6473e-23	0.636617	1	1	1.14421e-18	Mesenchyme	Chodl
2.50044e-22	0.509354	1	1	6.15632e-18	Mesenchyme	Nfic
9.44721e-22	0.541805	1	1	2.326e-17	Mesenchyme	Sema3a
1.62267e-21	0.540784	1	1	3.99518e-17	Mesenchyme	Mfap2
3.56218e-21	0.51456	1	1	8.77045e-17	Mesenchyme	Fstl1
8.05553e-20	0.503854	1	1	1.98335e-15	Mesenchyme	Tril
9.4623e-19	0.51897	1	1	2.32971e-14	Mesenchyme	Oat
1.89724e-18	0.522461	1	1	4.67119e-14	Mesenchyme	Mme
5.4008e-15	0.544452	1	1	1.32973e-10	Mesenchyme	Igfbp4
3.0541e-14	0.670336	1	1	7.51949e-10	Mesenchyme	Cdkn1c
1.00785e-13	0.528548	1	1	2.48143e-09	Mesenchyme	Tsc22d1
0	2.85338	1	1	0	Epithelium	Krt14
7.56816e-280	2.53458	1	1	1.86336e-275	Epithelium	Krt5
2.0978e-252	2.26781	1	1	5.16499e-248	Epithelium	Epcam
4.28782e-249	2.70061	1	1	1.05571e-244	Epithelium	Krt15
3.27068e-242	1.90366	1	1	8.05275e-238	Epithelium	Dsp
2.81852e-231	2.15425	1	1	6.93947e-227	Epithelium	Sfn
1.34382e-217	1.7236	1	1	3.30862e-213	Epithelium	Perp
2.94595e-216	1.627	1	1	7.25322e-212	Epithelium	Fxyd3
1.02558e-196	1.63122	1	1	2.52507e-192	Epithelium	Pdgfa
4.61841e-189	2.88739	1	1	1.1371e-184	Epithelium	Krt17
6.93032e-185	1.47977	1	1	1.70632e-180	Epithelium	Wnt4
2.38512e-181	1.48078	1	1	5.87241e-177	Epithelium	Pitx2
1.166e-173	1.31237	1	1	2.8708e-169	Epithelium	Spint2
6.96199e-157	1.57497	1	1	1.71411e-152	Epithelium	Meis2
4.51545e-156	1.32203	1	1	1.11175e-151	Epithelium	Dapl1
4.46973e-150	1.17278	1	1	1.10049e-145	Epithelium	Bcam
1.12341e-148	1.14902	1	1	2.76594e-144	Epithelium	Atox1
6.18572e-142	1.21192	1	1	1.52299e-137	Epithelium	Tfap2a
8.43436e-141	1.16837	1	1	2.07662e-136	Epithelium	Foxp1
4.6053e-135	1.47457	1	1	1.13387e-130	Epithelium	Krt19
1.17865e-134	1.13894	1	1	2.90194e-130	Epithelium	Ezr
2.75929e-133	1.20954	1	1	6.79364e-129	Epithelium	Serpinb5
4.05836e-128	1.05176	1	1	9.99209e-124	Epithelium	Ptprf
5.74946e-127	1.32222	1	1	1.41558e-122	Epithelium	Nkx2-3
7.41374e-125	0.980984	1	1	1.82534e-120	Epithelium	Uqcr11
6.53498e-124	1.65339	1	1	1.60898e-119	Epithelium	Fabp5
2.10119e-122	1.12423	1	1	5.17334e-118	Epithelium	Hras
2.72786e-122	1.23892	1	1	6.71628e-118	Epithelium	Mif
1.11813e-120	1.10506	1	1	2.75294e-116	Epithelium	Pdlim1
1.7171e-119	1.40563	1	1	4.22766e-115	Epithelium	Cd24a
1.4226e-116	0.996056	1	1	3.50259e-112	Epithelium	Trim29
1.50902e-115	1.36336	1	1	3.71535e-111	Epithelium	Sox11
1.59884e-114	0.927404	1	1	3.9365e-110	Epithelium	Mdh1
9.57069e-113	1.08273	1	1	2.3564e-108	Epithelium	Sinhcaf
2.69525e-112	1.18447	1	1	6.63597e-108	Epithelium	Olfr1388
3.04123e-112	1.10677	1	1	7.4878e-108	Epithelium	Pitx1
5.00255e-108	1.26466	1	1	1.23168e-103	Epithelium	S100a14
2.03437e-107	1.05426	1	1	5.00882e-103	Epithelium	Ank3
2.12248e-107	0.954913	1	1	5.22576e-103	Epithelium	Dsg2
7.6901e-107	1.06968	1	1	1.89338e-102	Epithelium	Wfdc2
3.94381e-106	1.20822	1	1	9.71006e-102	Epithelium	Sox2
2.54097e-104	0.941853	1	1	6.25613e-100	Epithelium	Lgi2
2.3325e-101	1.33026	1	1	5.74285e-97	Epithelium	Krt18
2.46804e-99	1.03155	1	1	6.07656e-95	Epithelium	Map3k1
6.92082e-97	1.00268	1	1	1.70398e-92	Epithelium	Dst
1.44611e-95	0.87538	1	1	3.56047e-91	Epithelium	Acer2
1.74762e-95	1.00234	1	1	4.30283e-91	Epithelium	Capg
3.24227e-95	1.15522	1	1	7.9828e-91	Epithelium	Pkm
7.68422e-94	0.844867	1	1	1.89193e-89	Epithelium	Stard10
7.49392e-93	0.973856	1	1	1.84508e-88	Epithelium	Trp63
1.06993e-92	1.02416	1	1	2.63427e-88	Epithelium	Dstn
1.7715e-92	0.903987	1	1	4.3616e-88	Epithelium	Adamts18
4.50823e-90	1.01771	1	1	1.10997e-85	Epithelium	Gapdh
6.84628e-84	0.930646	1	1	1.68562e-79	Epithelium	Jup
6.44851e-83	0.900895	1	1	1.58769e-78	Epithelium	Siva1
6.00557e-82	0.830961	1	1	1.47863e-77	Epithelium	Rbbp8
5.1671e-81	0.75904	1	1	1.27219e-76	Epithelium	Atp5d
5.68973e-81	0.84656	1	1	1.40087e-76	Epithelium	S100a11
6.354e-81	0.801366	1	1	1.56442e-76	Epithelium	Igsf9
6.71595e-81	0.731666	1	1	1.65353e-76	Epithelium	Esrp1
4.98925e-80	1.02507	1	1	1.2284e-75	Epithelium	Bex1
2.17101e-79	0.734093	1	1	5.34525e-75	Epithelium	Rps26
5.60151e-79	0.787044	1	1	1.37915e-74	Epithelium	Tomm7
5.72042e-79	0.735153	1	1	1.40842e-74	Epithelium	Lsr
1.50521e-77	0.921297	1	1	3.70598e-73	Epithelium	Bcl11b
1.00068e-76	0.81666	1	1	2.46378e-72	Epithelium	Srd5a1
1.34404e-76	0.724459	1	1	3.30915e-72	Epithelium	Nudt14
4.21309e-76	0.901757	1	1	1.0373e-71	Epithelium	Phgdh
5.93504e-76	0.81222	1	1	1.46127e-71	Epithelium	Txndc17
3.36336e-75	1.0747	1	1	8.28092e-71	Epithelium	Krtdap
5.37324e-75	0.751015	1	1	1.32294e-70	Epithelium	Dynll2
1.46213e-74	0.732519	1	1	3.59992e-70	Epithelium	Nras
2.55489e-74	0.794337	1	1	6.2904e-70	Epithelium	Rpl35
3.79765e-74	0.872665	1	1	9.3502e-70	Epithelium	Rps2
9.68191e-74	0.735526	1	1	2.38378e-69	Epithelium	Cox5b
1.31812e-73	0.792142	1	1	3.24534e-69	Epithelium	Cdc42ep3
3.09798e-73	0.958689	1	1	7.62755e-69	Epithelium	Dsc3
8.61905e-73	1.09957	1	1	2.1221e-68	Epithelium	Tubb2b
8.93576e-73	1.57165	1	1	2.20007e-68	Epithelium	Igfbp5
9.63917e-73	0.767524	1	1	2.37326e-68	Epithelium	Rpl22
7.59934e-72	0.734011	1	1	1.87103e-67	Epithelium	Hspb8
2.67908e-71	1.11491	1	1	6.59617e-67	Epithelium	Pgk1
9.9149e-71	0.776463	1	1	2.44115e-66	Epithelium	Vamp8
1.61908e-70	0.747074	1	1	3.98633e-66	Epithelium	Rplp2
1.82835e-70	0.953584	1	1	4.50159e-66	Epithelium	Pgam1
3.1566e-69	1.01103	1	1	7.77187e-65	Epithelium	Cd9
4.4146e-69	0.739042	1	1	1.08692e-64	Epithelium	Atp5b
4.57605e-69	0.777701	1	1	1.12667e-64	Epithelium	Serbp1
5.58635e-69	0.710403	1	1	1.37541e-64	Epithelium	Fermt1
6.61384e-69	0.689366	1	1	1.62839e-64	Epithelium	Cox7a2l
6.86377e-69	0.960909	1	1	1.68993e-64	Epithelium	Tacstd2
1.3488e-68	0.676417	1	1	3.32089e-64	Epithelium	Col17a1
1.92877e-68	0.708914	1	1	4.74882e-64	Epithelium	Ktn1
2.39455e-68	0.727002	1	1	5.89562e-64	Epithelium	Rps25
2.82619e-68	0.770527	1	1	6.95837e-64	Epithelium	Fkbp4
3.00096e-68	0.702031	1	1	7.38867e-64	Epithelium	Pkp3
3.1301e-68	1.33837	1	1	7.70661e-64	Epithelium	Atf3
7.6113e-68	0.695439	1	1	1.87398e-63	Epithelium	Klk8
8.30656e-68	0.821518	1	1	2.04516e-63	Epithelium	Psma7
1.0684e-67	0.77581	1	1	2.63052e-63	Epithelium	Uqcrq
3.77316e-67	0.803257	1	1	9.28989e-63	Epithelium	Eno1
4.52314e-67	0.67506	1	1	1.11364e-62	Epithelium	Etl4
5.02919e-67	0.755449	1	1	1.23824e-62	Epithelium	Mapk13
2.33976e-66	0.755436	1	1	5.76073e-62	Epithelium	Irf6
6.73289e-66	0.7457	1	1	1.6577e-61	Epithelium	Rpl26
9.15748e-66	0.674062	1	1	2.25466e-61	Epithelium	Uqcrh
1.77598e-65	0.725204	1	1	4.37264e-61	Epithelium	Park7
1.91284e-65	0.756234	1	1	4.70959e-61	Epithelium	Snrpg
2.11426e-65	0.900998	1	1	5.20553e-61	Epithelium	Tpi1
3.29663e-65	0.699994	1	1	8.11663e-61	Epithelium	Rps15
6.61839e-65	0.878873	1	1	1.62951e-60	Epithelium	Ptma
1.05679e-64	0.764193	1	1	2.60193e-60	Epithelium	Slc2a1
1.25885e-64	0.902287	1	1	3.0994e-60	Epithelium	Ppp1r14b
1.33224e-64	0.785406	1	1	3.28012e-60	Epithelium	Rpl32
1.33735e-64	0.9323	1	1	3.2927e-60	Epithelium	Nav2
3.05697e-64	0.707161	1	1	7.52658e-60	Epithelium	Parp1
3.29725e-64	0.830191	1	1	8.11815e-60	Epithelium	Wnt6
8.19829e-64	0.828665	1	1	2.0185e-59	Epithelium	Bcl11a
9.27002e-64	0.730649	1	1	2.28237e-59	Epithelium	Rcc2
1.3723e-63	0.659486	1	1	3.37874e-59	Epithelium	Pfdn1
1.73156e-63	0.760297	1	1	4.26327e-59	Epithelium	Rpl36
1.73454e-63	0.636764	1	1	4.27062e-59	Epithelium	Meis1
4.47343e-63	0.806184	1	1	1.1014e-58	Epithelium	Celf2
5.96748e-63	0.763855	1	1	1.46925e-58	Epithelium	Rpl38
1.02678e-62	0.674626	1	1	2.52804e-58	Epithelium	Afdn
1.26262e-62	0.920672	1	1	3.10871e-58	Epithelium	Krt8
1.51539e-62	0.688805	1	1	3.73103e-58	Epithelium	Rps14
1.58006e-62	0.723716	1	1	3.89027e-58	Epithelium	Rps28
1.68238e-62	0.709387	1	1	4.1422e-58	Epithelium	H2afj
1.78418e-62	0.807278	1	1	4.39282e-58	Epithelium	Hsp90ab1
2.70961e-62	0.785782	1	1	6.67133e-58	Epithelium	Snrpe
3.47671e-62	0.65153	1	1	8.56001e-58	Epithelium	Uqcrc1
4.54053e-62	0.667825	1	1	1.11792e-57	Epithelium	Mpzl2
4.62626e-62	0.772076	1	1	1.13903e-57	Epithelium	Chchd2
7.07481e-62	0.707381	1	1	1.74189e-57	Epithelium	Atp5g1
8.46409e-62	0.73009	1	1	2.08394e-57	Epithelium	Rpl29
2.01313e-61	0.724782	1	1	4.95652e-57	Epithelium	Mrpl12
2.11987e-61	0.76119	1	1	5.21933e-57	Epithelium	Prdx1
2.21681e-61	0.81193	1	1	5.45801e-57	Epithelium	Col18a1
7.55495e-61	0.775878	1	1	1.86011e-56	Epithelium	Ube2i
1.01453e-60	0.720924	1	1	2.49788e-56	Epithelium	Marcksl1
1.17313e-60	0.726221	1	1	2.88835e-56	Epithelium	Magoh
1.21935e-60	0.750077	1	1	3.00217e-56	Epithelium	Rpl14
1.39382e-60	0.738201	1	1	3.43173e-56	Epithelium	Eif1
1.80562e-60	0.677856	1	1	4.44562e-56	Epithelium	Atp5mpl
1.88224e-60	0.706614	1	1	4.63426e-56	Epithelium	Rplp1
2.81989e-60	0.703587	1	1	6.94285e-56	Epithelium	Klf5
4.75883e-60	0.71838	1	1	1.17167e-55	Epithelium	Atpif1
6.69671e-60	0.714972	1	1	1.6488e-55	Epithelium	Rpl41
9.07273e-60	0.855851	1	1	2.2338e-55	Epithelium	Eif5a
1.20652e-59	0.677952	1	1	2.97057e-55	Epithelium	Ece1
1.2722e-59	0.73033	1	1	3.13229e-55	Epithelium	Cux1
1.68085e-59	0.650564	1	1	4.13842e-55	Epithelium	Cox4i1
2.38667e-59	0.59515	1	1	5.87622e-55	Epithelium	Lamc2
3.03133e-59	0.690397	1	1	7.46343e-55	Epithelium	Zfhx3
4.75769e-59	0.624653	1	1	1.17139e-54	Epithelium	Knop1
5.9257e-59	0.736798	1	1	1.45897e-54	Epithelium	Slc39a10
6.0816e-59	0.737564	1	1	1.49735e-54	Epithelium	D10Wsu102e
6.61482e-59	0.636811	1	1	1.62864e-54	Epithelium	Acot1
1.27437e-58	0.64907	1	1	3.13763e-54	Epithelium	Atp5j2
1.84313e-58	0.771161	1	1	4.53797e-54	Epithelium	Acaa2
2.60449e-58	0.683786	1	1	6.41252e-54	Epithelium	Cox6b1
5.49487e-58	0.755052	1	1	1.35289e-53	Epithelium	Ppia
6.70488e-58	0.734095	1	1	1.65081e-53	Epithelium	Gpi1
7.88594e-58	0.670921	1	1	1.9416e-53	Epithelium	Llph
9.8204e-58	0.57934	1	1	2.41788e-53	Epithelium	Uba52
2.19152e-57	0.661096	1	1	5.39573e-53	Epithelium	Cd151
3.93032e-57	0.642994	1	1	9.67683e-53	Epithelium	Zfp64
4.62253e-57	0.604649	1	1	1.13811e-52	Epithelium	Ndufa12
6.38805e-57	0.682654	1	1	1.5728e-52	Epithelium	Rps5
1.00594e-56	0.678763	1	1	2.47672e-52	Epithelium	Cldn6
1.06653e-56	0.629988	1	1	2.6259e-52	Epithelium	Atp5a1
1.2071e-56	0.633655	1	1	2.97201e-52	Epithelium	Cox7b
1.3027e-56	0.605249	1	1	3.20738e-52	Epithelium	Rps8
2.43316e-56	0.62975	1	1	5.99068e-52	Epithelium	Ndufa7
3.12244e-56	0.703317	1	1	7.68776e-52	Epithelium	Rps18
4.95512e-56	0.724877	1	1	1.22e-51	Epithelium	Hdgf
5.27636e-56	0.707218	1	1	1.29909e-51	Epithelium	Btf3
5.78581e-56	0.76683	1	1	1.42452e-51	Epithelium	Hspe1
6.1082e-56	0.87858	1	1	1.5039e-51	Epithelium	Fam162a
6.87255e-56	0.698797	1	1	1.69209e-51	Epithelium	Rplp0
9.14235e-56	0.650999	1	1	2.25094e-51	Epithelium	Cox8a
1.02924e-55	0.644681	1	1	2.53409e-51	Epithelium	Txn1
1.10514e-55	0.961004	1	1	2.72096e-51	Epithelium	Ldha
1.42377e-55	0.717155	1	1	3.50547e-51	Epithelium	Ywhae
1.80297e-55	0.733878	1	1	4.43909e-51	Epithelium	Rps11
1.83632e-55	0.680138	1	1	4.5212e-51	Epithelium	Pebp1
2.18038e-55	0.617195	1	1	5.36831e-51	Epithelium	Npm3
4.2417e-55	0.60033	1	1	1.04435e-50	Epithelium	Usmg5
6.38419e-55	0.703011	1	1	1.57185e-50	Epithelium	Cox5a
9.89261e-55	0.750172	1	1	2.43566e-50	Epithelium	Cdk4
1.05805e-54	0.654713	1	1	2.60503e-50	Epithelium	Fau
1.76358e-54	0.772545	1	1	4.34211e-50	Epithelium	Hes1
1.99182e-54	0.629987	1	1	4.90406e-50	Epithelium	Rps29
2.04508e-54	0.699641	1	1	5.0352e-50	Epithelium	S100a10
2.22892e-54	0.839047	1	1	5.48783e-50	Epithelium	1810037I17Rik
3.11368e-54	0.704456	1	1	7.6662e-50	Epithelium	Foxe1
3.22248e-54	0.628026	1	1	7.93407e-50	Epithelium	Ndufa11
3.43799e-54	0.622754	1	1	8.46466e-50	Epithelium	Nxn
3.66998e-54	0.651044	1	1	9.03586e-50	Epithelium	Tomm22
3.77484e-54	0.660474	1	1	9.29404e-50	Epithelium	Anp32a
5.12272e-54	0.630139	1	1	1.26127e-49	Epithelium	Rpl4
5.21302e-54	0.621084	1	1	1.2835e-49	Epithelium	Snrpd2
5.53516e-54	0.683925	1	1	1.36281e-49	Epithelium	Dpy30
5.72006e-54	0.742652	1	1	1.40834e-49	Epithelium	Fjx1
6.1703e-54	0.636302	1	1	1.51919e-49	Epithelium	Psma6
7.48543e-54	0.803583	1	1	1.84299e-49	Epithelium	Nnat
8.21905e-54	0.643552	1	1	2.02361e-49	Epithelium	Rps16
8.49063e-54	0.879026	1	1	2.09048e-49	Epithelium	Aldoa
8.85722e-54	0.598408	1	1	2.18074e-49	Epithelium	Cers4
2.17661e-53	0.613333	1	1	5.35904e-49	Epithelium	Slc9a3r1
2.30163e-53	0.671005	1	1	5.66685e-49	Epithelium	Cnbp
2.6079e-53	0.579307	1	1	6.42091e-49	Epithelium	Syne2
3.19378e-53	0.715851	1	1	7.86341e-49	Epithelium	Rps3
3.86168e-53	0.642075	1	1	9.50784e-49	Epithelium	Rps23
5.34329e-53	0.636135	1	1	1.31557e-48	Epithelium	Rpl18a
6.14985e-53	0.679493	1	1	1.51415e-48	Epithelium	Prmt1
7.14229e-53	0.576926	1	1	1.7585e-48	Epithelium	Ston2
7.25199e-53	0.623434	1	1	1.78551e-48	Epithelium	Rps19
1.24437e-52	0.656138	1	1	3.06375e-48	Epithelium	Sf3b6
1.85149e-52	0.67158	1	1	4.55856e-48	Epithelium	Rps9
1.86842e-52	0.675076	1	1	4.60025e-48	Epithelium	Rps24
2.07247e-52	0.597907	1	1	5.10262e-48	Epithelium	Ndufs6
2.38388e-52	0.726352	1	1	5.86934e-48	Epithelium	Vps36
2.65255e-52	0.663621	1	1	6.53083e-48	Epithelium	Snrpd3
4.40314e-52	0.846823	1	1	1.0841e-47	Epithelium	Jpt1
4.90234e-52	0.828296	1	1	1.207e-47	Epithelium	Dmkn
6.26506e-52	0.629597	1	1	1.54252e-47	Epithelium	Acot7
6.60189e-52	0.72825	1	1	1.62545e-47	Epithelium	Lsm4
6.77044e-52	0.675032	1	1	1.66695e-47	Epithelium	Rps10
7.2345e-52	0.851467	1	1	1.78121e-47	Epithelium	Nr2f2
8.48958e-52	0.767732	1	1	2.09022e-47	Epithelium	Hnrnpab
9.52068e-52	0.648706	1	1	2.34409e-47	Epithelium	Prelid1
1.11841e-51	0.640592	1	1	2.75364e-47	Epithelium	Psma2
1.18883e-51	0.730011	1	1	2.92702e-47	Epithelium	Odc1
1.71537e-51	0.579256	1	1	4.22342e-47	Epithelium	Rpl10a
2.09535e-51	0.668562	1	1	5.15895e-47	Epithelium	Lgr4
2.60657e-51	0.587475	1	1	6.41765e-47	Epithelium	Ndufb7
2.98182e-51	0.757097	1	1	7.34154e-47	Epithelium	Msi2
3.39174e-51	0.668025	1	1	8.35081e-47	Epithelium	Pfkl
4.12095e-51	0.653873	1	1	1.01462e-46	Epithelium	Rnh1
4.38867e-51	0.781916	1	1	1.08054e-46	Epithelium	Arl4c
5.63243e-51	0.576456	1	1	1.38676e-46	Epithelium	Atp5k
8.64504e-51	0.718773	1	1	2.12849e-46	Epithelium	Tomm20
8.91434e-51	0.689304	1	1	2.1948e-46	Epithelium	C1qbp
9.90276e-51	0.620352	1	1	2.43816e-46	Epithelium	Snrpf
1.02803e-50	0.662296	1	1	2.5311e-46	Epithelium	Rps20
1.0663e-50	0.701755	1	1	2.62534e-46	Epithelium	Prdx2
1.45012e-50	0.653815	1	1	3.57033e-46	Epithelium	Rpl37
1.65795e-50	0.640839	1	1	4.08204e-46	Epithelium	Ubl5
1.72725e-50	0.616657	1	1	4.25266e-46	Epithelium	Rpl27a
2.19484e-50	0.618353	1	1	5.40391e-46	Epithelium	Rpl21
2.26798e-50	0.604262	1	1	5.58399e-46	Epithelium	Ube2v2
2.34581e-50	0.547546	1	1	5.77561e-46	Epithelium	Cdh3
2.61106e-50	0.674256	1	1	6.42869e-46	Epithelium	Eef1b2
2.61719e-50	0.613117	1	1	6.44378e-46	Epithelium	Atp5o.1
2.84892e-50	0.623028	1	1	7.01432e-46	Epithelium	Cmah
3.23622e-50	0.752635	1	1	7.96789e-46	Epithelium	Bex4
3.4753e-50	0.677166	1	1	8.55654e-46	Epithelium	Txnl4a
3.83862e-50	0.607109	1	1	9.45107e-46	Epithelium	Rps13
4.57816e-50	0.80864	1	1	1.12719e-45	Epithelium	Ranbp1
6.42181e-50	0.633963	1	1	1.58111e-45	Epithelium	Nol7
7.71618e-50	0.632796	1	1	1.8998e-45	Epithelium	Ly6h
8.06806e-50	0.702881	1	1	1.98644e-45	Epithelium	Cdv3
8.17654e-50	0.596678	1	1	2.01315e-45	Epithelium	Gtpbp4
9.97417e-50	0.587651	1	1	2.45574e-45	Epithelium	Sult5a1
1.07996e-49	0.594119	1	1	2.65898e-45	Epithelium	Ppdpf
1.1338e-49	0.646485	1	1	2.79153e-45	Epithelium	Nop58
1.21756e-49	0.736474	1	1	2.99777e-45	Epithelium	Prdx6
1.36001e-49	0.695595	1	1	3.34847e-45	Epithelium	Sumo2
3.10088e-49	0.693985	1	1	7.63467e-45	Epithelium	Pa2g4
3.37237e-49	0.632373	1	1	8.3031e-45	Epithelium	Trp53
4.33265e-49	0.610243	1	1	1.06674e-44	Epithelium	Mdh2
5.94283e-49	0.525336	1	1	1.46318e-44	Epithelium	Rpl31
6.49639e-49	0.624216	1	1	1.59948e-44	Epithelium	Rpl6
6.59818e-49	0.62403	1	1	1.62454e-44	Epithelium	Ndufb9
9.53849e-49	0.614377	1	1	2.34847e-44	Epithelium	Eif3k
9.76107e-49	0.572504	1	1	2.40327e-44	Epithelium	Sema3d
1.35284e-48	0.62022	1	1	3.33082e-44	Epithelium	Pak2
1.83093e-48	0.617581	1	1	4.50792e-44	Epithelium	Cct5
2.55053e-48	0.632239	1	1	6.27965e-44	Epithelium	Naca
2.65869e-48	0.588546	1	1	6.54597e-44	Epithelium	BC064078
2.71801e-48	0.66568	1	1	6.692e-44	Epithelium	Aprt
3.17281e-48	0.556079	1	1	7.81177e-44	Epithelium	Cd2ap
3.44308e-48	0.585251	1	1	8.4772e-44	Epithelium	Gcat
3.79563e-48	0.645256	1	1	9.34521e-44	Epithelium	Rps4x
3.8089e-48	0.728287	1	1	9.37789e-44	Epithelium	Hnrnpf
3.99104e-48	0.608734	1	1	9.82634e-44	Epithelium	Rpl35a
5.05394e-48	0.623106	1	1	1.24433e-43	Epithelium	Rpl34
7.40584e-48	0.648116	1	1	1.82339e-43	Epithelium	Hmgn1
7.44699e-48	0.638439	1	1	1.83352e-43	Epithelium	Atp5f1
8.11285e-48	0.649064	1	1	1.99747e-43	Epithelium	Polr2f
9.96262e-48	0.626347	1	1	2.4529e-43	Epithelium	Strbp
1.13957e-47	0.60939	1	1	2.80573e-43	Epithelium	Erh
1.17035e-47	0.63674	1	1	2.88153e-43	Epithelium	Cyb5r3
1.54945e-47	0.606571	1	1	3.81491e-43	Epithelium	Taf10
1.55977e-47	0.886309	1	1	3.84031e-43	Epithelium	Igfbp2
1.93158e-47	0.612417	1	1	4.75574e-43	Epithelium	Metap2
2.20239e-47	0.640913	1	1	5.42249e-43	Epithelium	mt-Nd2
2.71007e-47	0.578176	1	1	6.67247e-43	Epithelium	Atp1a1
2.71181e-47	0.681738	1	1	6.67674e-43	Epithelium	Fgfbp1
3.41776e-47	0.64322	1	1	8.41487e-43	Epithelium	Tkt
4.13915e-47	0.643723	1	1	1.0191e-42	Epithelium	Abracl
5.29798e-47	0.669599	1	1	1.30441e-42	Epithelium	Nhp2
5.40516e-47	0.568939	1	1	1.33081e-42	Epithelium	Plek2
5.95067e-47	0.716064	1	1	1.46512e-42	Epithelium	Sdc4
6.30728e-47	0.72411	1	1	1.55291e-42	Epithelium	Hsp90aa1
6.75367e-47	0.525448	1	1	1.66282e-42	Epithelium	Zmat2
6.89661e-47	0.533841	1	1	1.69802e-42	Epithelium	Tmem238
1.02109e-46	0.640268	1	1	2.51403e-42	Epithelium	Cox7a2
1.33616e-46	0.628681	1	1	3.28977e-42	Epithelium	Lsm5
1.38352e-46	0.590637	1	1	3.40636e-42	Epithelium	Rps21
1.64974e-46	0.632635	1	1	4.06183e-42	Epithelium	Rpl19
2.42402e-46	0.599747	1	1	5.96817e-42	Epithelium	Atp5g3
2.50655e-46	0.550628	1	1	6.17138e-42	Epithelium	Ndufb6
2.52941e-46	0.588913	1	1	6.22765e-42	Epithelium	Rpl37a
2.56549e-46	0.715463	1	1	6.31648e-42	Epithelium	Npm1
2.99361e-46	0.660206	1	1	7.37056e-42	Epithelium	Rpl3
3.01391e-46	0.607858	1	1	7.42054e-42	Epithelium	Rsl1d1
3.46003e-46	0.534719	1	1	8.51894e-42	Epithelium	Itgb4
3.49849e-46	0.63079	1	1	8.61364e-42	Epithelium	Polr1d
3.79634e-46	0.632896	1	1	9.34697e-42	Epithelium	Rpl7
4.41566e-46	0.616537	1	1	1.08718e-41	Epithelium	Cdc42se1
4.92546e-46	0.791858	1	1	1.2127e-41	Epithelium	Hmgb3
5.72146e-46	0.531674	1	1	1.40868e-41	Epithelium	Ntf5
9.69583e-46	0.934738	1	1	2.38721e-41	Epithelium	Ndufa4l2
1.3929e-45	0.663358	1	1	3.42946e-41	Epithelium	Snrpa1
1.64118e-45	0.578361	1	1	4.04075e-41	Epithelium	Exosc7
1.70797e-45	0.609114	1	1	4.2052e-41	Epithelium	Top1
1.94384e-45	0.563588	1	1	4.78593e-41	Epithelium	Emc6
2.03863e-45	0.542834	1	1	5.0193e-41	Epithelium	Rpl36a
2.79237e-45	0.533147	1	1	6.8751e-41	Epithelium	Atp5l
3.30051e-45	0.623495	1	1	8.1262e-41	Epithelium	Rpl18
3.64882e-45	0.54878	1	1	8.98376e-41	Epithelium	Dnph1
3.70833e-45	0.604159	1	1	9.13027e-41	Epithelium	Hnrnpk
3.94781e-45	0.584984	1	1	9.71991e-41	Epithelium	Cyc1
4.27273e-45	0.560393	1	1	1.05199e-40	Epithelium	Nedd8
4.48327e-45	0.57573	1	1	1.10383e-40	Epithelium	Yeats4
5.36697e-45	0.61428	1	1	1.3214e-40	Epithelium	Rpl30
5.61741e-45	0.691926	1	1	1.38306e-40	Epithelium	H3f3b
5.62014e-45	0.580294	1	1	1.38373e-40	Epithelium	Ralbp1
6.77926e-45	0.558836	1	1	1.66912e-40	Epithelium	Ociad2
7.35307e-45	0.637235	1	1	1.8104e-40	Epithelium	Rpl8
8.28088e-45	0.585147	1	1	2.03884e-40	Epithelium	Fzd3
9.86147e-45	0.567587	1	1	2.42799e-40	Epithelium	Pfdn2
1.26205e-44	0.605602	1	1	3.10729e-40	Epithelium	Kcnmb4
1.31112e-44	0.608392	1	1	3.2281e-40	Epithelium	Rpl39
1.68983e-44	0.600309	1	1	4.16053e-40	Epithelium	Ywhaz
1.98126e-44	0.515065	1	1	4.87805e-40	Epithelium	Mgst1
2.16611e-44	0.827823	1	1	5.33319e-40	Epithelium	Stmn1
2.35913e-44	0.552777	1	1	5.8084e-40	Epithelium	Atp5j
2.53428e-44	0.599131	1	1	6.23965e-40	Epithelium	Rps17
2.61411e-44	0.589409	1	1	6.4362e-40	Epithelium	Rpl28
2.65206e-44	0.521692	1	1	6.52965e-40	Epithelium	Lamtor2
2.71557e-44	0.639238	1	1	6.68599e-40	Epithelium	Rps3a1
2.72614e-44	0.590302	1	1	6.71203e-40	Epithelium	Rpl11
2.9262e-44	1.03941	1	1	7.20461e-40	Epithelium	Tmsb4x
2.97691e-44	0.609183	1	1	7.32944e-40	Epithelium	Isyna1
3.05586e-44	0.599483	1	1	7.52383e-40	Epithelium	Rpl15
3.18629e-44	0.730779	1	1	7.84498e-40	Epithelium	Ppa1
3.2941e-44	0.597096	1	1	8.1104e-40	Epithelium	Skp1a
3.55749e-44	0.550162	1	1	8.75889e-40	Epithelium	Tbca
4.19972e-44	0.603481	1	1	1.03401e-39	Epithelium	Ndufb8
4.67993e-44	0.632823	1	1	1.15225e-39	Epithelium	Cct3
8.40744e-44	0.593524	1	1	2.06999e-39	Epithelium	Rack1
9.20719e-44	0.563521	1	1	2.2669e-39	Epithelium	Nono
9.41231e-44	0.632464	1	1	2.3174e-39	Epithelium	Glrx3
9.57222e-44	0.562521	1	1	2.35678e-39	Epithelium	Atp5c1
1.09907e-43	0.562146	1	1	2.70601e-39	Epithelium	Hprt
1.20946e-43	0.616248	1	1	2.97781e-39	Epithelium	Cct8
1.27475e-43	0.610717	1	1	3.13857e-39	Epithelium	Sumo1
1.6642e-43	0.578189	1	1	4.09743e-39	Epithelium	Rnf7
1.79385e-43	0.631721	1	1	4.41663e-39	Epithelium	Hnrnpa1
1.96432e-43	0.606954	1	1	4.83636e-39	Epithelium	Tomm40
2.11159e-43	0.578587	1	1	5.19894e-39	Epithelium	Selenow
2.18172e-43	0.562065	1	1	5.37162e-39	Epithelium	Hnrnpa3
2.43363e-43	0.572303	1	1	5.99185e-39	Epithelium	2900026A02Rik
2.65387e-43	0.717968	1	1	6.53409e-39	Epithelium	Nme1
3.12547e-43	0.613508	1	1	7.69523e-39	Epithelium	Rpl23
3.13558e-43	0.676875	1	1	7.72011e-39	Epithelium	mt-Cytb
3.39651e-43	0.648331	1	1	8.36255e-39	Epithelium	Eef1d
4.21359e-43	0.579204	1	1	1.03743e-38	Epithelium	Psmb3
4.44192e-43	0.574735	1	1	1.09365e-38	Epithelium	Snrpb
4.47208e-43	0.562586	1	1	1.10107e-38	Epithelium	Ptpn13
4.69303e-43	0.565852	1	1	1.15547e-38	Epithelium	Pycard
5.9109e-43	0.672959	1	1	1.45532e-38	Epithelium	Eif4a1
6.16905e-43	0.613904	1	1	1.51888e-38	Epithelium	Bcas2
7.34185e-43	0.724695	1	1	1.80764e-38	Epithelium	Anxa2
8.73259e-43	0.706843	1	1	2.15005e-38	Epithelium	Ncl
8.85087e-43	0.515325	1	1	2.17917e-38	Epithelium	Ppil1
1.04807e-42	0.54518	1	1	2.58045e-38	Epithelium	Ssbp2
1.15538e-42	0.588421	1	1	2.84467e-38	Epithelium	Cct2
1.18899e-42	0.628425	1	1	2.9274e-38	Epithelium	Rexo2
1.22651e-42	0.617506	1	1	3.01978e-38	Epithelium	Pdap1
1.43571e-42	0.612306	1	1	3.53486e-38	Epithelium	Rpsa
1.76386e-42	0.564165	1	1	4.34281e-38	Epithelium	Rpl13
2.30482e-42	0.552076	1	1	5.6747e-38	Epithelium	Pcbp4
2.93529e-42	0.586399	1	1	7.22698e-38	Epithelium	Ube2n
2.99288e-42	0.629178	1	1	7.36876e-38	Epithelium	Snrpd1
3.30794e-42	0.535609	1	1	8.14448e-38	Epithelium	Trappc6a
3.49904e-42	0.531427	1	1	8.615e-38	Epithelium	Naa15
3.68913e-42	0.576017	1	1	9.08301e-38	Epithelium	Polr3k
3.71132e-42	0.547973	1	1	9.13763e-38	Epithelium	Ube2b
4.235e-42	0.601048	1	1	1.0427e-37	Epithelium	Rpl22l1
4.87056e-42	0.564154	1	1	1.19918e-37	Epithelium	Kctd1
5.56711e-42	0.613054	1	1	1.37068e-37	Epithelium	Rpl36al
6.51263e-42	0.505325	1	1	1.60348e-37	Epithelium	Zfp664
7.16413e-42	0.507134	1	1	1.76388e-37	Epithelium	Eif3l
8.28659e-42	0.604875	1	1	2.04024e-37	Epithelium	Eif3c
9.05059e-42	0.609093	1	1	2.22835e-37	Epithelium	Kdm1a
9.20048e-42	0.590999	1	1	2.26525e-37	Epithelium	Ywhaq
1.65295e-41	0.74421	1	1	4.06973e-37	Epithelium	Irx1
1.84701e-41	0.525928	1	1	4.54751e-37	Epithelium	Slc38a2
2.08317e-41	0.53287	1	1	5.12897e-37	Epithelium	Myh9
2.11565e-41	0.803728	1	1	5.20895e-37	Epithelium	Dut
2.51323e-41	0.505332	1	1	6.18783e-37	Epithelium	Tpd52
2.89225e-41	0.579415	1	1	7.12101e-37	Epithelium	Ndufc2
2.92918e-41	0.799047	1	1	7.21192e-37	Epithelium	Tbx1
3.2931e-41	0.517315	1	1	8.10794e-37	Epithelium	Mrps24
3.47071e-41	0.604752	1	1	8.54523e-37	Epithelium	Hspa4
4.4401e-41	0.541686	1	1	1.0932e-36	Epithelium	Swi5
6.35767e-41	0.546868	1	1	1.56532e-36	Epithelium	Timm13
6.86955e-41	0.557475	1	1	1.69135e-36	Epithelium	Bola2
6.92411e-41	0.65789	1	1	1.70479e-36	Epithelium	Cadm1
7.69074e-41	0.561339	1	1	1.89354e-36	Epithelium	Eef1g
9.37622e-41	0.604787	1	1	2.30852e-36	Epithelium	Kif5b
9.43964e-41	0.541224	1	1	2.32413e-36	Epithelium	Atp5e
9.8984e-41	0.56971	1	1	2.43708e-36	Epithelium	Ddx5
1.03511e-40	0.637668	1	1	2.54854e-36	Epithelium	Cldn10
1.16553e-40	0.548867	1	1	2.86965e-36	Epithelium	Rbm8a
1.2235e-40	0.550871	1	1	3.01238e-36	Epithelium	Rpl24
1.63641e-40	0.550841	1	1	4.02902e-36	Epithelium	mt-Co1
2.08627e-40	0.600345	1	1	5.1366e-36	Epithelium	Pkp1
2.10838e-40	0.529477	1	1	5.19105e-36	Epithelium	Atp5h
2.77695e-40	0.551358	1	1	6.83712e-36	Epithelium	Eif3h
2.78672e-40	0.568382	1	1	6.86118e-36	Epithelium	Eif3i
3.13929e-40	0.559593	1	1	7.72924e-36	Epithelium	Cdo1
3.15677e-40	0.571704	1	1	7.77229e-36	Epithelium	Tax1bp1
3.50879e-40	0.56821	1	1	8.639e-36	Epithelium	Psmd12
4.03613e-40	0.726191	1	1	9.93736e-36	Epithelium	Hspd1
6.69906e-40	0.627993	1	1	1.64938e-35	Epithelium	Rtn4
6.96106e-40	0.555095	1	1	1.71388e-35	Epithelium	Rps27a
9.01332e-40	0.621571	1	1	2.21917e-35	Epithelium	Tac1
9.31155e-40	0.545585	1	1	2.2926e-35	Epithelium	Nt5c
1.04378e-39	0.599267	1	1	2.56988e-35	Epithelium	Snu13
1.10937e-39	0.514896	1	1	2.73137e-35	Epithelium	Rpl27
1.27174e-39	0.534147	1	1	3.13115e-35	Epithelium	Minar2
1.29274e-39	0.584023	1	1	3.18286e-35	Epithelium	Serpinb6a
1.52553e-39	0.561465	1	1	3.756e-35	Epithelium	Phb2
1.54467e-39	0.555071	1	1	3.80313e-35	Epithelium	Rps15a
1.74063e-39	0.558687	1	1	4.28561e-35	Epithelium	Sumo3
1.76349e-39	0.589452	1	1	4.34189e-35	Epithelium	U2af1
1.90865e-39	0.556847	1	1	4.69928e-35	Epithelium	Srrm2
1.99067e-39	0.554005	1	1	4.90122e-35	Epithelium	Rps27
2.47306e-39	0.563282	1	1	6.08893e-35	Epithelium	Smarca4
4.13237e-39	0.543602	1	1	1.01743e-34	Epithelium	2810004N23Rik
4.78875e-39	0.728565	1	1	1.17904e-34	Epithelium	Ran
4.89181e-39	0.535607	1	1	1.20441e-34	Epithelium	Pnrc1
5.15865e-39	0.567516	1	1	1.27011e-34	Epithelium	Rac3
5.22765e-39	0.573472	1	1	1.2871e-34	Epithelium	Sem1
6.56503e-39	0.571897	1	1	1.61638e-34	Epithelium	Csnk1a1
7.86398e-39	0.550912	1	1	1.93619e-34	Epithelium	Ubxn1
8.55237e-39	0.547527	1	1	2.10568e-34	Epithelium	Eif3m
8.5895e-39	0.534585	1	1	2.11482e-34	Epithelium	Kras
9.62991e-39	0.513337	1	1	2.37098e-34	Epithelium	Brix1
1.01571e-38	0.577865	1	1	2.50077e-34	Epithelium	Hist3h2ba
1.12796e-38	0.599005	1	1	2.77714e-34	Epithelium	Rps27l
1.17107e-38	0.709633	1	1	2.88328e-34	Epithelium	Dctpp1
1.38869e-38	0.677465	1	1	3.41909e-34	Epithelium	Set
1.40047e-38	0.623118	1	1	3.44809e-34	Epithelium	Cct7
1.67665e-38	0.531953	1	1	4.12809e-34	Epithelium	Ablim1
1.75495e-38	0.897244	1	1	4.32086e-34	Epithelium	Lgals7
1.78842e-38	0.576666	1	1	4.40328e-34	Epithelium	Edf1
1.81742e-38	0.636107	1	1	4.47468e-34	Epithelium	Hmgb1
1.93349e-38	0.544556	1	1	4.76046e-34	Epithelium	Rbx1
2.69326e-38	0.525753	1	1	6.63108e-34	Epithelium	Ahsa1
3.36324e-38	0.517262	1	1	8.28064e-34	Epithelium	Mrps33
3.57871e-38	0.535012	1	1	8.81115e-34	Epithelium	Zfp706
3.75283e-38	0.596533	1	1	9.23984e-34	Epithelium	Alyref
3.86848e-38	0.586363	1	1	9.52459e-34	Epithelium	H2afv
4.60598e-38	0.539202	1	1	1.13404e-33	Epithelium	Rab25
4.72719e-38	0.55198	1	1	1.16388e-33	Epithelium	Atp6v1f
4.76092e-38	0.547024	1	1	1.17219e-33	Epithelium	Uchl3
4.78247e-38	0.556242	1	1	1.17749e-33	Epithelium	Cxadr
5.68472e-38	0.512876	1	1	1.39963e-33	Epithelium	Tsg101
6.19885e-38	0.510369	1	1	1.52622e-33	Epithelium	Cox6c
7.78854e-38	0.54714	1	1	1.91762e-33	Epithelium	Slc25a3
8.44755e-38	0.500501	1	1	2.07987e-33	Epithelium	Mrps14
9.04703e-38	0.515913	1	1	2.22747e-33	Epithelium	F11r
9.1193e-38	0.593061	1	1	2.24526e-33	Epithelium	Srpk1
9.68085e-38	0.619722	1	1	2.38352e-33	Epithelium	Ddah2
1.14827e-37	0.50085	1	1	2.82717e-33	Epithelium	Dnajc15
1.2794e-37	0.532479	1	1	3.15e-33	Epithelium	Snrnp40
1.37135e-37	0.545166	1	1	3.37641e-33	Epithelium	Nudt5
1.61293e-37	0.601893	1	1	3.9712e-33	Epithelium	Iqgap1
1.71693e-37	0.577573	1	1	4.22726e-33	Epithelium	Mrpl54
1.76118e-37	0.587321	1	1	4.3362e-33	Epithelium	Lsm3
2.02454e-37	0.5714	1	1	4.98462e-33	Epithelium	Gnb1
2.58966e-37	0.635034	1	1	6.37601e-33	Epithelium	Ybx3
2.86099e-37	0.854951	1	1	7.04404e-33	Epithelium	Id1
3.14317e-37	0.526324	1	1	7.73879e-33	Epithelium	Ndufb5
3.93113e-37	0.573473	1	1	9.67884e-33	Epithelium	Nap1l1
4.46347e-37	0.567512	1	1	1.09895e-32	Epithelium	Ndufab1
4.84513e-37	0.527157	1	1	1.19292e-32	Epithelium	Tecr
4.89434e-37	0.510548	1	1	1.20504e-32	Epithelium	Eif3f
5.65241e-37	0.512981	1	1	1.39168e-32	Epithelium	Gm16286
6.23712e-37	0.560837	1	1	1.53564e-32	Epithelium	Psmb2
8.46664e-37	0.519058	1	1	2.08457e-32	Epithelium	Tead2
1.19067e-36	0.500266	1	1	2.93155e-32	Epithelium	Wdr43
1.19354e-36	0.544032	1	1	2.93862e-32	Epithelium	Ebna1bp2
1.26055e-36	0.573857	1	1	3.1036e-32	Epithelium	Eef1a1
1.60767e-36	0.559545	1	1	3.95825e-32	Epithelium	Ryk
1.97718e-36	0.565422	1	1	4.86802e-32	Epithelium	Psma1
2.12083e-36	0.833441	1	1	5.22169e-32	Epithelium	Tubb4b
2.65892e-36	0.627337	1	1	6.54654e-32	Epithelium	Kdm5b
2.67296e-36	0.598595	1	1	6.5811e-32	Epithelium	Ddx39
2.75961e-36	0.56743	1	1	6.79443e-32	Epithelium	Clic1
2.79704e-36	0.54348	1	1	6.88659e-32	Epithelium	Hspa9
2.91561e-36	0.536911	1	1	7.17852e-32	Epithelium	Psmb5
4.503e-36	0.554289	1	1	1.10868e-31	Epithelium	Eef2
4.61687e-36	0.513398	1	1	1.13672e-31	Epithelium	Ctnna1
5.19491e-36	0.512782	1	1	1.27904e-31	Epithelium	Akap9
5.50663e-36	0.598058	1	1	1.35579e-31	Epithelium	Upk3bl
6.02183e-36	0.738657	1	1	1.48264e-31	Epithelium	1500009L16Rik
6.31144e-36	0.501071	1	1	1.55394e-31	Epithelium	Mbd3
6.78889e-36	0.76706	1	1	1.67149e-31	Epithelium	Tuba1a
7.71726e-36	0.508078	1	1	1.90007e-31	Epithelium	Churc1
8.14467e-36	0.533281	1	1	2.0053e-31	Epithelium	Emg1
8.57298e-36	0.536956	1	1	2.11075e-31	Epithelium	Rbm3
1.04148e-35	0.53976	1	1	2.56424e-31	Epithelium	Phf5a
1.23443e-35	0.500616	1	1	3.03929e-31	Epithelium	Ap1m2
1.48428e-35	0.551318	1	1	3.65444e-31	Epithelium	Nudt21
1.52072e-35	0.569635	1	1	3.74416e-31	Epithelium	Fubp1
1.71527e-35	0.53221	1	1	4.22316e-31	Epithelium	Limk2
1.73594e-35	0.540845	1	1	4.27405e-31	Epithelium	Paics
2.43361e-35	0.579297	1	1	5.99179e-31	Epithelium	G3bp1
2.45181e-35	0.667613	1	1	6.03659e-31	Epithelium	Nasp
2.56548e-35	0.515847	1	1	6.31647e-31	Epithelium	Mrpl42
2.69909e-35	0.545595	1	1	6.64543e-31	Epithelium	Lmo1
2.81297e-35	0.509915	1	1	6.92581e-31	Epithelium	Psmd11
3.36057e-35	0.57998	1	1	8.27405e-31	Epithelium	Nop10
3.52859e-35	0.660819	1	1	8.68775e-31	Epithelium	Ntrk2
3.90544e-35	0.51971	1	1	9.61559e-31	Epithelium	Ube2d3
4.39511e-35	0.588883	1	1	1.08212e-30	Epithelium	Srsf3
7.17497e-35	0.590051	1	1	1.76655e-30	Epithelium	Lsm2
7.60606e-35	0.702145	1	1	1.87269e-30	Epithelium	Spry2
1.05527e-34	0.56372	1	1	2.59818e-30	Epithelium	Smarcc1
1.78773e-34	0.518991	1	1	4.40157e-30	Epithelium	Ndufc1
2.45028e-34	0.665943	1	1	6.03285e-30	Epithelium	S100a16
2.46819e-34	0.510714	1	1	6.07694e-30	Epithelium	Got2
2.733e-34	0.506307	1	1	6.72891e-30	Epithelium	Mtln
3.49712e-34	0.562752	1	1	8.61026e-30	Epithelium	Ptges3
5.05056e-34	0.53271	1	1	1.2435e-29	Epithelium	Ssb
5.32219e-34	0.527196	1	1	1.31038e-29	Epithelium	Rbm25
5.4435e-34	0.601427	1	1	1.34024e-29	Epithelium	Slc25a5
5.52227e-34	0.514242	1	1	1.35964e-29	Epithelium	Cct4
6.04325e-34	0.598022	1	1	1.48791e-29	Epithelium	Cks1b
6.99055e-34	0.54253	1	1	1.72114e-29	Epithelium	Sae1
7.12753e-34	0.518127	1	1	1.75487e-29	Epithelium	Psmd8
7.93904e-34	0.525778	1	1	1.95467e-29	Epithelium	Ssbp1
8.68369e-34	0.524208	1	1	2.13801e-29	Epithelium	Rpl7a
8.9567e-34	0.540216	1	1	2.20523e-29	Epithelium	Timm8b
1.11335e-33	0.559977	1	1	2.74119e-29	Epithelium	Hnrnpa0
2.15576e-33	0.554079	1	1	5.3077e-29	Epithelium	Eloc
2.29079e-33	0.524379	1	1	5.64015e-29	Epithelium	Arpp19
2.44332e-33	0.608921	1	1	6.01569e-29	Epithelium	Ybx1
2.82821e-33	0.53458	1	1	6.96334e-29	Epithelium	Txn2
2.86414e-33	0.583332	1	1	7.05179e-29	Epithelium	G3bp2
3.06569e-33	0.514309	1	1	7.54803e-29	Epithelium	Sf3b1
3.29145e-33	0.550955	1	1	8.10388e-29	Epithelium	Psmc6
3.36341e-33	0.51885	1	1	8.28105e-29	Epithelium	Prpf40a
3.7755e-33	0.505403	1	1	9.29565e-29	Epithelium	Commd3
3.92231e-33	0.57533	1	1	9.65713e-29	Epithelium	Ddx39b
4.02984e-33	0.504064	1	1	9.92187e-29	Epithelium	Aldh2
4.59545e-33	0.700818	1	1	1.13145e-28	Epithelium	Anxa1
9.09749e-33	0.533736	1	1	2.23989e-28	Epithelium	Nrip1
1.03476e-32	0.599999	1	1	2.54769e-28	Epithelium	Dynll1
1.14203e-32	0.521092	1	1	2.81179e-28	Epithelium	Bclaf1
1.1441e-32	0.50193	1	1	2.81688e-28	Epithelium	Kmt5a
1.40299e-32	0.523911	1	1	3.4543e-28	Epithelium	Pabpc1
1.46698e-32	0.638401	1	1	3.61185e-28	Epithelium	Hspa8
1.61186e-32	0.518971	1	1	3.96857e-28	Epithelium	Srrm1
1.87423e-32	0.532564	1	1	4.61455e-28	Epithelium	Pomp
2.03353e-32	0.564529	1	1	5.00675e-28	Epithelium	mt-Nd1
2.49109e-32	0.538019	1	1	6.13332e-28	Epithelium	Dnajc2
2.51423e-32	0.534953	1	1	6.19029e-28	Epithelium	2810025M15Rik
2.65627e-32	0.52565	1	1	6.54001e-28	Epithelium	Eif1ax
2.70531e-32	0.536227	1	1	6.66075e-28	Epithelium	Srsf7
2.94412e-32	0.517282	1	1	7.24872e-28	Epithelium	Bzw2
3.10438e-32	0.52581	1	1	7.6433e-28	Epithelium	Psmb6
3.52739e-32	0.544457	1	1	8.68479e-28	Epithelium	Gng5
3.59759e-32	0.511715	1	1	8.85764e-28	Epithelium	Hadh
8.51427e-32	0.501734	1	1	2.0963e-27	Epithelium	Eef1e1
9.12732e-32	0.508832	1	1	2.24724e-27	Epithelium	Vdac1
1.24708e-31	0.500092	1	1	3.07044e-27	Epithelium	Eif3a
1.47172e-31	0.501345	1	1	3.62351e-27	Epithelium	2010111I01Rik
2.14932e-31	0.501521	1	1	5.29185e-27	Epithelium	Sf3b5
2.51777e-31	0.536027	1	1	6.199e-27	Epithelium	Csrp1
2.75175e-31	0.507293	1	1	6.77509e-27	Epithelium	Stip1
2.94924e-31	0.503996	1	1	7.26133e-27	Epithelium	Uqcr10
3.86759e-31	0.508708	1	1	9.52239e-27	Epithelium	Csnk1e
4.36431e-31	0.509322	1	1	1.07454e-26	Epithelium	Rtraf
4.56573e-31	0.504634	1	1	1.12413e-26	Epithelium	Tma7
5.01106e-31	0.652243	1	1	1.23377e-26	Epithelium	Dbi
5.99966e-31	0.521207	1	1	1.47718e-26	Epithelium	Ddt
6.23678e-31	0.500576	1	1	1.53556e-26	Epithelium	Arpc2
6.58901e-31	0.529354	1	1	1.62228e-26	Epithelium	mt-Nd4
8.09369e-31	0.574508	1	1	1.99275e-26	Epithelium	Mgst3
9.59936e-31	0.528414	1	1	2.36346e-26	Epithelium	Eif5
1.05656e-30	0.514115	1	1	2.60136e-26	Epithelium	Nudc
1.58546e-30	0.652495	1	1	3.90355e-26	Epithelium	Itm2b
2.09295e-30	0.613095	1	1	5.15305e-26	Epithelium	Cst3
2.56416e-30	0.543794	1	1	6.31323e-26	Epithelium	Cyb5a
3.52242e-30	0.62049	1	1	8.67255e-26	Epithelium	Higd1a
5.01609e-30	0.547379	1	1	1.23501e-25	Epithelium	Sox9
9.86675e-30	0.514304	1	1	2.42929e-25	Epithelium	Hnrnpu
1.06788e-29	0.590267	1	1	2.62922e-25	Epithelium	H1fx
1.23511e-29	0.510194	1	1	3.04096e-25	Epithelium	Uhrf1
1.73563e-29	0.529522	1	1	4.27329e-25	Epithelium	Amotl1
1.86565e-29	0.514594	1	1	4.59341e-25	Epithelium	Mrto4
2.00945e-29	0.557118	1	1	4.94747e-25	Epithelium	Eif2s1
6.28795e-29	0.514364	1	1	1.54816e-24	Epithelium	Rnaseh2c
8.97169e-29	0.510603	1	1	2.20892e-24	Epithelium	Ttc3
1.275e-28	0.532236	1	1	3.13917e-24	Epithelium	Eif4g2
1.56209e-28	0.506794	1	1	3.84601e-24	Epithelium	Bzw1
1.71451e-28	0.519845	1	1	4.22129e-24	Epithelium	Eif2s2
1.77623e-28	0.612571	1	1	4.37324e-24	Epithelium	Crabp2
1.85244e-28	0.542495	1	1	4.56088e-24	Epithelium	Anp32e
3.48288e-28	0.64742	1	1	8.5752e-24	Epithelium	Itga6
4.04184e-28	0.548268	1	1	9.95142e-24	Epithelium	Anp32b
2.83654e-27	0.502875	1	1	6.98384e-23	Epithelium	Uba2
4.42266e-27	0.502264	1	1	1.0889e-22	Epithelium	Cd59a
9.57725e-27	0.519596	1	1	2.35801e-22	Epithelium	H2afy
1.7576e-26	0.518548	1	1	4.32738e-22	Epithelium	Fam84a
3.36748e-26	0.513451	1	1	8.29108e-22	Epithelium	Dnajc9
3.80755e-26	0.58855	1	1	9.37458e-22	Epithelium	Gmnn
4.66251e-26	0.604578	1	1	1.14796e-21	Epithelium	Cdca8
8.80351e-26	0.52153	1	1	2.16751e-21	Epithelium	Calm2
1.42817e-25	0.723679	1	1	3.5163e-21	Epithelium	Gja1
2.04652e-25	0.516169	1	1	5.03873e-21	Epithelium	Emp2
2.65807e-25	0.520981	1	1	6.54443e-21	Epithelium	Selenoh
5.76433e-25	0.59617	1	1	1.41924e-20	Epithelium	Lap3
6.33312e-25	0.647945	1	1	1.55928e-20	Epithelium	Arl6ip1
9.94036e-25	0.609348	1	1	2.44742e-20	Epithelium	Cenpf
1.80786e-24	1.00683	1	1	4.45113e-20	Epithelium	Ifitm3
2.09868e-24	0.508149	1	1	5.16716e-20	Epithelium	Cacybp
2.11677e-24	0.51813	1	1	5.21171e-20	Epithelium	Irx2
2.59945e-24	0.55826	1	1	6.40011e-20	Epithelium	Cdk1
3.01229e-24	0.718955	1	1	7.41657e-20	Epithelium	Ube2c
1.03971e-23	0.534788	1	1	2.55988e-19	Epithelium	Ralgps2
1.93491e-23	0.51107	1	1	4.76393e-19	Epithelium	Ctsl
2.7953e-22	0.645074	1	1	6.88231e-18	Epithelium	Cks2
1.15295e-21	0.572283	1	1	2.83869e-17	Epithelium	Ube2s
1.25065e-21	0.542893	1	1	3.07922e-17	Epithelium	Nfkbia
2.69686e-21	0.527225	1	1	6.63994e-17	Epithelium	Fdps
9.87637e-21	0.995174	1	1	2.43166e-16	Epithelium	Fst
1.03512e-20	0.588687	1	1	2.54858e-16	Epithelium	H2afz
2.17534e-20	0.501414	1	1	5.3559e-16	Epithelium	Tuba1b
3.00879e-19	0.503078	1	1	7.40793e-15	Epithelium	Tubb5
2.83386e-18	0.5397	1	1	6.97725e-14	Epithelium	Bex2
7.07471e-18	0.531317	1	1	1.74187e-13	Epithelium	Ier5
5.08706e-17	0.512832	1	1	1.25249e-12	Epithelium	Ccnd1
1.14825e-16	0.510888	1	1	2.8271e-12	Epithelium	Ly6d
1.61994e-16	0.561917	1	1	3.98846e-12	Epithelium	Hist1h2ae
5.61062e-16	0.504222	1	1	1.38139e-11	Epithelium	Tagln2
1.57557e-15	0.539122	1	1	3.87921e-11	Epithelium	Hmgb2
1.6255e-15	0.537365	1	1	4.00214e-11	Epithelium	Npnt
3.74977e-14	0.592845	1	1	9.23232e-10	Epithelium	Ifitm1
2.52858e-13	0.516358	1	1	6.22562e-09	Epithelium	Hist1h2ap
6.16071e-11	0.515274	1	1	1.51683e-06	Epithelium	Pclaf
4.4776e-10	0.552555	1	1	1.10243e-05	Epithelium	Hist1h1b
0	5.61554	1	1	0	RedBloodCells	Hba-a1
0	5.54075	1	1	0	RedBloodCells	Hba-a2
0	5.53524	1	1	0	RedBloodCells	Hbb-y
0	5.50111	1	1	0	RedBloodCells	Hbb-bs
0	5.48389	1	1	0	RedBloodCells	Hbb-bt
2.74884e-209	4.3409	1	1	6.76792e-205	RedBloodCells	Hba-x
5.23416e-206	1.77628	1	1	1.2887e-201	RedBloodCells	Slc25a37
2.94835e-184	1.57069	1	1	7.25914e-180	RedBloodCells	Mkrn1
4.0029e-156	1.15665	1	1	9.85554e-152	RedBloodCells	Alas2
4.34445e-131	1.40223	1	1	1.06965e-126	RedBloodCells	Bpgm
9.60881e-123	1.00441	1	1	2.36579e-118	RedBloodCells	Ube2l6
7.67237e-109	1.30298	1	1	1.88901e-104	RedBloodCells	Gypa
3.61967e-83	1.07179	1	1	8.912e-79	RedBloodCells	Pnpo
4.29891e-75	0.72654	1	1	1.05844e-70	RedBloodCells	Tent5c
7.87686e-71	1.18435	1	1	1.93936e-66	RedBloodCells	Car2
4.52148e-66	0.69519	1	1	1.11323e-61	RedBloodCells	Fech
1.56047e-59	0.784735	1	1	3.84203e-55	RedBloodCells	Blvrb
8.7061e-59	0.644778	1	1	2.14353e-54	RedBloodCells	2022-03-02
1.47427e-54	0.916472	1	1	3.62979e-50	RedBloodCells	Hbb-bh0
2.14598e-47	0.555829	1	1	5.28362e-43	RedBloodCells	Fam210b
2.22273e-37	1.03634	1	1	5.47257e-33	RedBloodCells	Gpx1
0	3.18555	1	1	0	Endothelium	Gng11
0	2.75868	1	1	0	Endothelium	Emcn
0	2.74357	1	1	0	Endothelium	Cdh5
0	2.50762	1	1	0	Endothelium	Ecscr
0	2.48076	1	1	0	Endothelium	Egfl7
0	2.41198	1	1	0	Endothelium	Cldn5
0	2.37738	1	1	0	Endothelium	Icam2
0	2.36327	1	1	0	Endothelium	Ramp2
0	2.34606	1	1	0	Endothelium	Crip2
0	2.32922	1	1	0	Endothelium	Cd34
0	2.30885	1	1	0	Endothelium	Plvap
0	2.18666	1	1	0	Endothelium	Esam
3.4164e-299	2.07415	1	1	8.41151e-295	Endothelium	Ctla2a
2.067e-284	2.0291	1	1	5.08917e-280	Endothelium	Cd93
1.55065e-278	2.08447	1	1	3.81786e-274	Endothelium	Kdr
1.01951e-272	1.97308	1	1	2.51013e-268	Endothelium	Ets1
2.43251e-266	2.01752	1	1	5.98907e-262	Endothelium	S100a16
1.24197e-261	1.88443	1	1	3.05784e-257	Endothelium	Plxnd1
7.19248e-251	1.81739	1	1	1.77086e-246	Endothelium	Gimap6
6.81695e-250	1.8375	1	1	1.6784e-245	Endothelium	Msn
2.74135e-249	1.94779	1	1	6.74947e-245	Endothelium	Col15a1
5.1109e-249	1.82683	1	1	1.25835e-244	Endothelium	Vamp5
2.38062e-248	1.88157	1	1	5.86134e-244	Endothelium	Flt1
4.37283e-248	1.99246	1	1	1.07664e-243	Endothelium	Sparcl1
1.24728e-237	1.79049	1	1	3.07094e-233	Endothelium	Ccdc85b
2.49615e-234	2.19835	1	1	6.14578e-230	Endothelium	Col4a1
1.75082e-230	1.88888	1	1	4.3107e-226	Endothelium	Plk2
9.29732e-226	1.74013	1	1	2.28909e-221	Endothelium	Anxa3
2.2442e-221	1.7976	1	1	5.52544e-217	Endothelium	Fkbp1a
3.90998e-217	1.6031	1	1	9.62677e-213	Endothelium	Tspan18
4.64405e-217	1.99176	1	1	1.14341e-212	Endothelium	Sparc
9.29042e-217	1.59579	1	1	2.28739e-212	Endothelium	Rasip1
1.52723e-207	1.83209	1	1	3.76019e-203	Endothelium	Col4a2
1.47802e-204	1.63346	1	1	3.63903e-200	Endothelium	Pecam1
6.09934e-203	1.9642	1	1	1.50172e-198	Endothelium	Klf2
4.87401e-202	1.52834	1	1	1.20003e-197	Endothelium	Abcg2
5.88904e-201	1.80056	1	1	1.44994e-196	Endothelium	Tm4sf1
4.13215e-199	1.62505	1	1	1.01738e-194	Endothelium	Fam167b
7.20896e-196	1.61105	1	1	1.77492e-191	Endothelium	Ipo11
1.36722e-195	1.62951	1	1	3.36624e-191	Endothelium	Cav1
2.4086e-195	1.71292	1	1	5.9302e-191	Endothelium	Arap3
1.1657e-194	1.54924	1	1	2.87008e-190	Endothelium	Lmo2
1.67366e-193	1.7377	1	1	4.12073e-189	Endothelium	Pcdh17
7.24955e-192	1.64685	1	1	1.78491e-187	Endothelium	Arhgap18
1.0963e-191	1.65099	1	1	2.69919e-187	Endothelium	Slc9a3r2
3.22935e-186	1.65689	1	1	7.95097e-182	Endothelium	Aplnr
1.07175e-184	1.4683	1	1	2.63876e-180	Endothelium	Ralb
1.2492e-179	1.6156	1	1	3.07566e-175	Endothelium	Rgcc
5.11895e-179	1.54053	1	1	1.26034e-174	Endothelium	Rbpms
3.3181e-177	1.43079	1	1	8.16948e-173	Endothelium	Tmem255a
1.41168e-169	1.46506	1	1	3.4757e-165	Endothelium	Cotl1
1.11102e-168	1.35244	1	1	2.73544e-164	Endothelium	Sox18
1.40937e-167	1.33122	1	1	3.47002e-163	Endothelium	Mfng
1.09989e-165	1.38918	1	1	2.70805e-161	Endothelium	Elk3
6.97039e-165	1.33439	1	1	1.71618e-160	Endothelium	Tie1
9.69277e-163	1.45272	1	1	2.38646e-158	Endothelium	Rasgrp3
1.63058e-160	1.67065	1	1	4.01466e-156	Endothelium	Vim
1.6785e-159	1.45586	1	1	4.13264e-155	Endothelium	Bst2
3.47932e-159	1.67465	1	1	8.56644e-155	Endothelium	Ptp4a3
5.02507e-159	1.33154	1	1	1.23722e-154	Endothelium	Gngt2
7.69263e-157	1.34862	1	1	1.894e-152	Endothelium	Myct1
4.86017e-155	1.44297	1	1	1.19662e-150	Endothelium	Hspg2
8.12544e-155	1.29347	1	1	2.00056e-150	Endothelium	Gimap1
4.79397e-154	1.34137	1	1	1.18032e-149	Endothelium	Cda
3.80935e-152	1.35309	1	1	9.37901e-148	Endothelium	Apold1
2.65799e-151	1.59336	1	1	6.54423e-147	Endothelium	2810025M15Rik
9.9848e-151	1.44291	1	1	2.45836e-146	Endothelium	Cavin3
7.80122e-150	1.29892	1	1	1.92074e-145	Endothelium	Gimap4
1.97453e-149	1.44095	1	1	4.8615e-145	Endothelium	Asb4
6.84862e-149	1.35098	1	1	1.6862e-144	Endothelium	Dusp3
2.73175e-147	1.39344	1	1	6.72585e-143	Endothelium	Pon2
5.27139e-147	1.4711	1	1	1.29787e-142	Endothelium	Tubb2a
3.70686e-146	1.32563	1	1	9.12666e-142	Endothelium	S100a13
5.08865e-144	1.36947	1	1	1.25288e-139	Endothelium	Sgk1
1.21867e-143	1.39299	1	1	3.00049e-139	Endothelium	Abcg1
3.28904e-142	1.2472	1	1	8.09794e-138	Endothelium	Adgrf5
3.93687e-142	1.27068	1	1	9.69297e-138	Endothelium	Rhoj
8.95614e-141	1.27163	1	1	2.20509e-136	Endothelium	Eng
1.6747e-139	1.20403	1	1	4.12329e-135	Endothelium	Fli1
1.65305e-138	1.29968	1	1	4.06998e-134	Endothelium	Hpgd
3.05702e-138	1.33184	1	1	7.5267e-134	Endothelium	Abhd17a
6.86774e-136	1.38576	1	1	1.69091e-131	Endothelium	Ppp1r2
8.41646e-135	1.2402	1	1	2.07222e-130	Endothelium	Prcp
1.81121e-134	1.48079	1	1	4.45939e-130	Endothelium	Cd81
7.78259e-134	1.27327	1	1	1.91615e-129	Endothelium	Kitl
1.77412e-133	1.5695	1	1	4.36806e-129	Endothelium	Col18a1
3.65018e-133	1.39568	1	1	8.98711e-129	Endothelium	Arpc3
7.38075e-133	1.25046	1	1	1.81721e-128	Endothelium	N4bp3
1.46358e-132	1.49459	1	1	3.60349e-128	Endothelium	Gnai2
1.38131e-131	1.39313	1	1	3.40091e-127	Endothelium	Tpm4
8.95417e-130	1.36184	1	1	2.20461e-125	Endothelium	Lxn
1.09686e-129	1.32502	1	1	2.70059e-125	Endothelium	Rhob
1.39181e-129	1.12483	1	1	3.42677e-125	Endothelium	Klhl4
2.58216e-128	1.18725	1	1	6.35755e-124	Endothelium	Fxyd5
3.68214e-128	1.17243	1	1	9.06579e-124	Endothelium	Pea15a
9.60964e-128	1.29863	1	1	2.36599e-123	Endothelium	Nes
2.10269e-127	1.57471	1	1	5.17703e-123	Endothelium	Kcne3
3.95567e-127	1.34159	1	1	9.73925e-123	Endothelium	Nrp1
2.12479e-126	1.25428	1	1	5.23144e-122	Endothelium	Efna1
2.74393e-126	1.1644	1	1	6.75583e-122	Endothelium	Tfpi
3.14415e-125	1.35536	1	1	7.7412e-121	Endothelium	Maged2
1.46732e-124	1.59434	1	1	3.6127e-120	Endothelium	Tagln2
2.76553e-124	1.20389	1	1	6.80902e-120	Endothelium	Clec14a
1.17495e-123	1.2856	1	1	2.89286e-119	Endothelium	Sh3glb1
2.56442e-122	1.1305	1	1	6.31387e-118	Endothelium	Cyyr1
9.05188e-122	1.19836	1	1	2.22866e-117	Endothelium	Rapgef5
6.03026e-121	1.24262	1	1	1.48471e-116	Endothelium	Fscn1
1.08459e-120	1.11255	1	1	2.67037e-116	Endothelium	Kank3
3.54032e-120	1.17475	1	1	8.71663e-116	Endothelium	F11r
5.90262e-120	1.33353	1	1	1.45328e-115	Endothelium	Rhoc
8.38806e-120	1.22565	1	1	2.06522e-115	Endothelium	Gpihbp1
1.41289e-119	1.30956	1	1	3.47867e-115	Endothelium	Gap43
1.43206e-119	1.24209	1	1	3.52587e-115	Endothelium	Sh3bgrl3
3.27904e-119	1.12835	1	1	8.07333e-115	Endothelium	Ptpn18
5.79028e-119	1.25717	1	1	1.42562e-114	Endothelium	Tcim
7.08081e-119	1.14396	1	1	1.74337e-114	Endothelium	Slc29a1
2.44809e-118	1.26827	1	1	6.02744e-114	Endothelium	Bambi
5.46541e-118	1.12045	1	1	1.34564e-113	Endothelium	B2m
7.82858e-118	1.29359	1	1	1.92747e-113	Endothelium	Arhgap29
1.35809e-117	1.08119	1	1	3.34375e-113	Endothelium	Smagp
1.95302e-117	1.1082	1	1	4.80854e-113	Endothelium	BC028528
1.96517e-117	1.08626	1	1	4.83844e-113	Endothelium	S1pr1
3.54694e-117	1.16584	1	1	8.73291e-113	Endothelium	Myzap
1.56448e-116	1.2269	1	1	3.8519e-112	Endothelium	Phactr2
2.98118e-115	1.3513	1	1	7.33996e-111	Endothelium	Sptbn1
7.70785e-115	1.0678	1	1	1.89775e-110	Endothelium	Epas1
1.0496e-114	1.1836	1	1	2.58421e-110	Endothelium	Sh3bp5
3.54493e-114	1.11298	1	1	8.72796e-110	Endothelium	H2-D1
4.76025e-113	1.30202	1	1	1.17202e-108	Endothelium	Mest
1.09101e-111	1.34926	1	1	2.68618e-107	Endothelium	Calm1
3.49783e-111	1.51262	1	1	8.612e-107	Endothelium	Gja4
6.78676e-111	1.12283	1	1	1.67097e-106	Endothelium	Piezo2
7.63397e-111	1.68048	1	1	1.87956e-106	Endothelium	Tmsb4x
1.302e-110	1.14017	1	1	3.20564e-106	Endothelium	Dusp2
1.80007e-109	1.097	1	1	4.43196e-105	Endothelium	Cmtm3
3.6795e-109	1.09802	1	1	9.05931e-105	Endothelium	Zeb1
4.46932e-109	1.31742	1	1	1.10039e-104	Endothelium	Mef2c
9.66134e-109	1.26025	1	1	2.37872e-104	Endothelium	Arpc1b
1.25346e-108	0.950046	1	1	3.08615e-104	Endothelium	Tmem88
1.39993e-108	1.12835	1	1	3.44677e-104	Endothelium	Lama4
1.44607e-108	1.09674	1	1	3.56037e-104	Endothelium	Vasp
1.28719e-107	1.15308	1	1	3.16918e-103	Endothelium	Ets2
3.56134e-106	1.04959	1	1	8.76838e-102	Endothelium	Pnp
1.1669e-105	1.06625	1	1	2.87302e-101	Endothelium	Tubb6
3.89795e-105	1.12891	1	1	9.59715e-101	Endothelium	Ostf1
5.71219e-105	1.02218	1	1	1.4064e-100	Endothelium	Pde8a
1.37193e-104	1.03065	1	1	3.37784e-100	Endothelium	Sipa1
2.97381e-104	1.46554	1	1	7.32181e-100	Endothelium	Sat1
3.71654e-103	1.09628	1	1	9.1505e-99	Endothelium	Sox17
1.0689e-102	1.07867	1	1	2.63175e-98	Endothelium	Hlx
1.84138e-102	1.03303	1	1	4.53366e-98	Endothelium	Peg10
7.9414e-102	1.04466	1	1	1.95525e-97	Endothelium	Sema6d
1.60763e-101	1.03604	1	1	3.95814e-97	Endothelium	Afap1l1
1.84414e-101	1.27873	1	1	4.54045e-97	Endothelium	Gng5
2.5418e-101	1.21375	1	1	6.25816e-97	Endothelium	Ppic
3.27296e-101	1.02821	1	1	8.05837e-97	Endothelium	Mmrn2
8.87924e-101	0.930285	1	1	2.18616e-96	Endothelium	She
8.62429e-100	0.953336	1	1	2.12339e-95	Endothelium	Dysf
1.59394e-97	1.06112	1	1	3.92445e-93	Endothelium	Pdgfb
2.08961e-94	0.868542	1	1	5.14482e-90	Endothelium	Grrp1
4.83636e-94	0.886354	1	1	1.19076e-89	Endothelium	Lyn
1.19459e-93	1.07342	1	1	2.94119e-89	Endothelium	Tjp1
1.82976e-93	0.907195	1	1	4.50506e-89	Endothelium	Flt4
3.26709e-93	0.919271	1	1	8.0439e-89	Endothelium	Mgat4b
2.0053e-92	0.890564	1	1	4.93726e-88	Endothelium	Itga2
3.09064e-92	1.0174	1	1	7.60946e-88	Endothelium	Mcam
3.32263e-92	1.00687	1	1	8.18064e-88	Endothelium	Rab11a
4.48465e-92	0.983487	1	1	1.10417e-87	Endothelium	Tinagl1
5.33736e-92	0.896194	1	1	1.31411e-87	Endothelium	Npr1
5.508e-91	0.974481	1	1	1.35613e-86	Endothelium	Clec1a
9.8017e-91	1.19364	1	1	2.41328e-86	Endothelium	Clic1
5.85632e-90	0.939752	1	1	1.44188e-85	Endothelium	Tek
7.60468e-90	0.826673	1	1	1.87235e-85	Endothelium	Acvrl1
8.38017e-90	1.25363	1	1	2.06328e-85	Endothelium	Ccnd1
2.02558e-89	1.1913	1	1	4.98717e-85	Endothelium	Plagl1
3.6935e-89	0.974358	1	1	9.09375e-85	Endothelium	Klf7
7.17367e-89	0.902872	1	1	1.76623e-84	Endothelium	Cav2
1.30728e-88	0.938836	1	1	3.21865e-84	Endothelium	Rasgrp2
1.36991e-87	0.933136	1	1	3.37286e-83	Endothelium	Dock4
6.88553e-87	0.894523	1	1	1.69529e-82	Endothelium	Fgd5
2.54371e-86	0.948758	1	1	6.26288e-82	Endothelium	Elmo1
3.35341e-86	0.836588	1	1	8.25644e-82	Endothelium	Bcl6b
3.38247e-86	1.01544	1	1	8.32798e-82	Endothelium	Pitpna
5.43423e-86	0.838894	1	1	1.33796e-81	Endothelium	Gchfr
1.91799e-85	0.825287	1	1	4.72229e-81	Endothelium	Grap
1.02784e-84	1.04278	1	1	2.53065e-80	Endothelium	Tspan13
3.03615e-84	0.994378	1	1	7.47531e-80	Endothelium	Arpc4
3.88353e-84	1.11033	1	1	9.56163e-80	Endothelium	Tpm3
4.3622e-84	0.897198	1	1	1.07402e-79	Endothelium	Ldb2
5.07847e-84	0.947061	1	1	1.25037e-79	Endothelium	Rras
7.01023e-84	1.05334	1	1	1.72599e-79	Endothelium	Emp1
1.2324e-83	1.01383	1	1	3.03429e-79	Endothelium	Gnas
7.97536e-83	0.944864	1	1	1.96361e-78	Endothelium	Prex2
8.52832e-83	1.01702	1	1	2.09976e-78	Endothelium	Arhgap31
9.69593e-83	0.858898	1	1	2.38724e-78	Endothelium	Plekho1
1.44702e-82	0.962829	1	1	3.56271e-78	Endothelium	Ppp1r16b
2.90824e-82	1.03223	1	1	7.16039e-78	Endothelium	Bok
6.07433e-82	0.848944	1	1	1.49556e-77	Endothelium	Lcp1
7.89861e-82	0.840706	1	1	1.94472e-77	Endothelium	Trim47
1.78672e-81	0.98169	1	1	4.39908e-77	Endothelium	Rap1a
3.53757e-81	1.06609	1	1	8.70984e-77	Endothelium	Mast4
4.52011e-81	0.847674	1	1	1.1129e-76	Endothelium	Tmem204
5.08279e-81	0.919294	1	1	1.25143e-76	Endothelium	Tax1bp3
1.79998e-80	0.813936	1	1	4.43174e-76	Endothelium	Gmfg
5.33857e-80	1.23624	1	1	1.31441e-75	Endothelium	Tcf4
6.02053e-80	0.86195	1	1	1.48232e-75	Endothelium	Tpst2
1.01273e-79	0.792401	1	1	2.49344e-75	Endothelium	Orai1
1.90409e-79	0.91115	1	1	4.68807e-75	Endothelium	Bik
6.31791e-79	1.21485	1	1	1.55553e-74	Endothelium	Pfn1
7.68172e-79	0.981171	1	1	1.89132e-74	Endothelium	Gm13889
1.77689e-78	0.824657	1	1	4.37489e-74	Endothelium	Upp1
2.85451e-78	0.935531	1	1	7.02808e-74	Endothelium	Rap1b
7.91697e-78	0.930155	1	1	1.94924e-73	Endothelium	Mfge8
1.0223e-77	0.901241	1	1	2.517e-73	Endothelium	4931406P16Rik
1.34163e-77	0.914294	1	1	3.30322e-73	Endothelium	Spns1
6.04309e-77	0.951225	1	1	1.48787e-72	Endothelium	Cmtm8
1.3097e-76	0.836366	1	1	3.22461e-72	Endothelium	Necap2
2.57991e-76	0.754347	1	1	6.352e-72	Endothelium	Hhex
2.66438e-76	0.993464	1	1	6.55998e-72	Endothelium	Snx3
3.50068e-76	0.799813	1	1	8.61903e-72	Endothelium	Ptprb
4.00198e-76	0.942599	1	1	9.85328e-72	Endothelium	Nrarp
6.39677e-76	0.840669	1	1	1.57495e-71	Endothelium	Arhgef7
3.0953e-75	0.76822	1	1	7.62094e-71	Endothelium	Gimap5
3.12179e-75	0.776066	1	1	7.68617e-71	Endothelium	Filip1
1.08152e-74	0.993144	1	1	2.66281e-70	Endothelium	Arpc5
1.21893e-74	1.02824	1	1	3.00112e-70	Endothelium	Cfl1
1.32092e-74	0.782946	1	1	3.25224e-70	Endothelium	Crmp1
9.96171e-74	0.75944	1	1	2.45267e-69	Endothelium	Podxl
1.58854e-73	0.751037	1	1	3.91113e-69	Endothelium	Lrrc8c
3.51873e-73	0.881365	1	1	8.66346e-69	Endothelium	Rsu1
4.29972e-73	0.805681	1	1	1.05864e-68	Endothelium	Adam15
1.16288e-72	0.725956	1	1	2.86314e-68	Endothelium	Robo4
1.22399e-72	0.883753	1	1	3.01359e-68	Endothelium	Srgap1
2.07633e-72	0.892459	1	1	5.11213e-68	Endothelium	Mpzl1
9.11828e-72	1.31958	1	1	2.24501e-67	Endothelium	Igfbp3
1.085e-71	0.812196	1	1	2.67139e-67	Endothelium	Cdipt
1.3611e-71	0.85558	1	1	3.35117e-67	Endothelium	Tacc1
1.45124e-71	0.880943	1	1	3.5731e-67	Endothelium	Gng2
1.4931e-71	0.793523	1	1	3.67615e-67	Endothelium	Cdc42ep2
1.57993e-71	0.833758	1	1	3.88994e-67	Endothelium	Sox7
2.62222e-71	0.761654	1	1	6.45616e-67	Endothelium	C130074G19Rik
4.70133e-71	0.845603	1	1	1.15751e-66	Endothelium	Apbb2
4.82882e-71	0.826305	1	1	1.1889e-66	Endothelium	Degs1
6.43758e-71	0.694075	1	1	1.585e-66	Endothelium	Adgrl4
3.44555e-70	1.13765	1	1	8.48328e-66	Endothelium	Itga6
1.17942e-69	0.932895	1	1	2.90384e-65	Endothelium	Cd151
2.85448e-69	0.726838	1	1	7.028e-65	Endothelium	Arhgef15
6.34418e-69	0.953704	1	1	1.562e-64	Endothelium	Rhoa
8.41103e-69	0.781874	1	1	2.07088e-64	Endothelium	Tnfrsf1a
1.25099e-68	0.904872	1	1	3.08006e-64	Endothelium	Ednrb
1.76089e-68	0.803753	1	1	4.33548e-64	Endothelium	Inka1
2.03975e-68	0.789764	1	1	5.02206e-64	Endothelium	Uaca
2.55857e-68	0.708713	1	1	6.29946e-64	Endothelium	Scarf1
3.26499e-68	0.743494	1	1	8.03874e-64	Endothelium	Laptm4b
3.90042e-68	0.69037	1	1	9.60323e-64	Endothelium	Pcdh12
4.67959e-68	0.778024	1	1	1.15216e-63	Endothelium	Ccser2
9.9872e-68	0.799482	1	1	2.45895e-63	Endothelium	Hdac7
2.6042e-67	0.720368	1	1	6.4118e-63	Endothelium	Ushbp1
7.13253e-67	0.842412	1	1	1.7561e-62	Endothelium	Bnip2
1.13881e-66	0.819979	1	1	2.80386e-62	Endothelium	Dlc1
1.29729e-66	0.905177	1	1	3.19406e-62	Endothelium	Lamc1
1.80413e-66	0.707912	1	1	4.44195e-62	Endothelium	Nrros
3.45951e-66	0.75918	1	1	8.51766e-62	Endothelium	Tnfaip8l1
4.00481e-66	0.680545	1	1	9.86023e-62	Endothelium	Thsd1
5.37069e-66	0.836981	1	1	1.32232e-61	Endothelium	Ehd2
1.00402e-65	0.741001	1	1	2.47201e-61	Endothelium	Calcrl
1.11923e-65	0.744043	1	1	2.75567e-61	Endothelium	Cd200
1.18131e-65	0.831688	1	1	2.9085e-61	Endothelium	Mef2a
1.95829e-65	0.875269	1	1	4.82152e-61	Endothelium	Tnfaip1
2.85449e-65	0.951542	1	1	7.02803e-61	Endothelium	Lpar4
3.40664e-65	0.938772	1	1	8.38749e-61	Endothelium	Qk
5.7437e-65	0.975982	1	1	1.41416e-60	Endothelium	Crip1
6.92982e-65	0.855257	1	1	1.70619e-60	Endothelium	Myo1b
1.44012e-64	0.86596	1	1	3.54572e-60	Endothelium	Mecom
6.86392e-64	0.660144	1	1	1.68997e-59	Endothelium	Klhl6
7.70585e-64	0.707765	1	1	1.89726e-59	Endothelium	Erg
1.10129e-63	0.755051	1	1	2.71149e-59	Endothelium	Tcf15
1.53781e-63	0.787928	1	1	3.78624e-59	Endothelium	Mapk3
1.97503e-63	0.760525	1	1	4.86272e-59	Endothelium	Glud1
2.92086e-63	0.737313	1	1	7.19146e-59	Endothelium	Nav3
3.29437e-63	0.856727	1	1	8.11106e-59	Endothelium	Trp53i11
3.60701e-63	0.821221	1	1	8.88081e-59	Endothelium	Sdcbp
4.44835e-63	0.680229	1	1	1.09523e-58	Endothelium	Sncg
4.7163e-63	0.828452	1	1	1.1612e-58	Endothelium	Madcam1
8.67455e-63	0.878947	1	1	2.13576e-58	Endothelium	Marc2
1.06323e-62	0.785938	1	1	2.61779e-58	Endothelium	Vwa1
1.84172e-62	0.680679	1	1	4.53449e-58	Endothelium	Pcp4l1
1.87397e-62	0.918445	1	1	4.61391e-58	Endothelium	Csrp1
3.32217e-62	0.892601	1	1	8.17952e-58	Endothelium	Lrrc8a
5.23598e-62	0.677213	1	1	1.28915e-57	Endothelium	Pgm2
1.04163e-61	0.698098	1	1	2.5646e-57	Endothelium	Pcdh1
1.11269e-61	0.644906	1	1	2.73956e-57	Endothelium	Cdc42ep1
1.87065e-61	0.708684	1	1	4.60572e-57	Endothelium	Ccdc28b
2.17119e-61	1.0712	1	1	5.34567e-57	Endothelium	Tgfb1
2.21209e-61	0.922958	1	1	5.4464e-57	Endothelium	Adamts1
2.50788e-61	0.696565	1	1	6.17465e-57	Endothelium	Exoc3l
2.98367e-61	0.726153	1	1	7.3461e-57	Endothelium	Adam19
3.50895e-61	0.704471	1	1	8.63939e-57	Endothelium	Jcad
7.8482e-61	0.95191	1	1	1.9323e-56	Endothelium	Timp3
1.04312e-60	0.643162	1	1	2.56826e-56	Endothelium	Ica1
1.36366e-60	0.675299	1	1	3.35746e-56	Endothelium	Fzd4
1.50017e-60	0.629954	1	1	3.69357e-56	Endothelium	Pik3c2b
1.7047e-60	0.77017	1	1	4.19715e-56	Endothelium	Kctd17
2.40912e-60	0.686903	1	1	5.9315e-56	Endothelium	Tlnrd1
2.81721e-60	0.780654	1	1	6.93625e-56	Endothelium	Nectin2
3.27654e-60	0.617866	1	1	8.06718e-56	Endothelium	Nova2
4.20621e-60	0.764581	1	1	1.03561e-55	Endothelium	Stk25
1.04974e-59	0.668576	1	1	2.58456e-55	Endothelium	Dok4
1.21342e-59	0.761159	1	1	2.98756e-55	Endothelium	Tspan15
1.47554e-59	0.852083	1	1	3.63293e-55	Endothelium	Eva1b
1.66068e-59	0.65912	1	1	4.08875e-55	Endothelium	Exoc3l4
2.24358e-59	0.745035	1	1	5.52391e-55	Endothelium	Tgfbr2
2.76361e-59	0.700636	1	1	6.80429e-55	Endothelium	Lrrfip1
4.55076e-59	0.84133	1	1	1.12044e-54	Endothelium	Mtss1
5.47259e-59	0.638044	1	1	1.34741e-54	Endothelium	Cd40
6.30919e-58	0.750509	1	1	1.55338e-53	Endothelium	Ehd4
7.39037e-58	0.724759	1	1	1.81958e-53	Endothelium	Zc3hav1
1.00404e-57	0.909953	1	1	2.47204e-53	Endothelium	Itgb1
1.27389e-57	0.797312	1	1	3.13645e-53	Endothelium	Sri
3.39189e-57	0.850572	1	1	8.35117e-53	Endothelium	Ddah1
3.93751e-57	0.889223	1	1	9.69454e-53	Endothelium	Wasf2
4.18473e-57	0.64012	1	1	1.03032e-52	Endothelium	Sh2d3c
6.40009e-57	0.803346	1	1	1.57577e-52	Endothelium	Cavin1
1.10064e-56	0.795643	1	1	2.70988e-52	Endothelium	Wdr1
1.33802e-56	0.752096	1	1	3.29435e-52	Endothelium	Clic4
1.52855e-56	0.817407	1	1	3.76345e-52	Endothelium	Ptbp3
1.597e-56	0.790934	1	1	3.93196e-52	Endothelium	Fyn
2.60485e-56	0.611635	1	1	6.4134e-52	Endothelium	Itga5
6.8977e-56	0.693588	1	1	1.69828e-51	Endothelium	Mpp1
1.36611e-55	0.610847	1	1	3.3635e-51	Endothelium	Slc43a3
1.63962e-55	0.62197	1	1	4.03691e-51	Endothelium	Adgre5
5.28491e-55	0.77056	1	1	1.3012e-50	Endothelium	Adam10
5.72626e-55	0.726709	1	1	1.40986e-50	Endothelium	Acadl
6.31325e-55	0.733633	1	1	1.55438e-50	Endothelium	Rgs2
9.80549e-55	0.755519	1	1	2.41421e-50	Endothelium	Palm
1.3284e-54	0.638239	1	1	3.27066e-50	Endothelium	Ebf3
2.25712e-54	0.678778	1	1	5.55725e-50	Endothelium	Cbfa2t3
5.59529e-54	0.626917	1	1	1.37762e-49	Endothelium	Fmnl3
5.77443e-54	0.850968	1	1	1.42172e-49	Endothelium	Map4k4
8.31138e-54	0.822145	1	1	2.04635e-49	Endothelium	Raph1
9.19854e-54	0.819765	1	1	2.26477e-49	Endothelium	Myo10
1.23661e-53	0.64483	1	1	3.04467e-49	Endothelium	Tspan9
1.28058e-53	0.828442	1	1	3.15291e-49	Endothelium	Myl6
1.46093e-53	0.638849	1	1	3.59695e-49	Endothelium	Ifngr1
1.47552e-53	1.06131	1	1	3.63287e-49	Endothelium	Actb
1.50721e-53	0.726902	1	1	3.7109e-49	Endothelium	Kti12
1.70113e-53	0.878682	1	1	4.18834e-49	Endothelium	Ywhab
3.55513e-53	0.699481	1	1	8.75307e-49	Endothelium	Traf4
5.92841e-53	0.616507	1	1	1.45963e-48	Endothelium	Btbd3
6.45653e-53	0.642106	1	1	1.58966e-48	Endothelium	Ptprm
1.70943e-52	0.626623	1	1	4.20879e-48	Endothelium	Dgkz
1.83124e-52	0.68035	1	1	4.50869e-48	Endothelium	Homer3
2.34523e-52	0.792048	1	1	5.77418e-48	Endothelium	Rac1
2.42281e-52	0.69888	1	1	5.9652e-48	Endothelium	Tspan12
2.42939e-52	0.605881	1	1	5.9814e-48	Endothelium	Hecw2
2.84531e-52	0.562626	1	1	7.00544e-48	Endothelium	Vat1
3.00764e-52	0.743875	1	1	7.40511e-48	Endothelium	Nid1
3.69096e-52	0.618268	1	1	9.08752e-48	Endothelium	Apln
3.83522e-52	0.688582	1	1	9.44269e-48	Endothelium	Yaf2
3.88472e-52	0.546438	1	1	9.56456e-48	Endothelium	Lgals9
4.9123e-52	0.7811	1	1	1.20946e-47	Endothelium	Actr3
5.7879e-52	0.58166	1	1	1.42504e-47	Endothelium	Gpr183
6.15154e-52	0.610612	1	1	1.51457e-47	Endothelium	Mmp15
6.49972e-52	0.990194	1	1	1.6003e-47	Endothelium	Actg1
7.94888e-52	0.650881	1	1	1.95709e-47	Endothelium	Pdlim5
8.22248e-52	0.633468	1	1	2.02446e-47	Endothelium	Cracr2b
1.19402e-51	0.705262	1	1	2.93979e-47	Endothelium	Ptk2
1.28841e-51	0.781761	1	1	3.1722e-47	Endothelium	Ece1
1.53594e-51	0.905083	1	1	3.78163e-47	Endothelium	Tmsb10
2.50418e-51	0.624784	1	1	6.16554e-47	Endothelium	Dock11
2.63955e-51	0.653392	1	1	6.49883e-47	Endothelium	Cdk17
4.41044e-51	0.741103	1	1	1.08589e-46	Endothelium	Pkig
4.91635e-51	0.586649	1	1	1.21046e-46	Endothelium	Cd109
6.32281e-51	0.953571	1	1	1.55674e-46	Endothelium	Ier2
6.62024e-51	0.700892	1	1	1.62997e-46	Endothelium	Ptpn12
3.16408e-50	0.579924	1	1	7.79028e-46	Endothelium	Ubtd1
4.63978e-50	0.830467	1	1	1.14236e-45	Endothelium	Ywhah
5.91364e-50	0.610946	1	1	1.456e-45	Endothelium	Sept4
7.87969e-50	0.693397	1	1	1.94006e-45	Endothelium	Rgs3
1.10268e-49	0.581572	1	1	2.71492e-45	Endothelium	Sacs
1.24113e-49	0.808618	1	1	3.0558e-45	Endothelium	Ndufa8
2.11685e-49	0.690139	1	1	5.2119e-45	Endothelium	Wwtr1
2.6822e-49	0.745754	1	1	6.60383e-45	Endothelium	Ube2a
2.8085e-49	0.599125	1	1	6.91481e-45	Endothelium	Ly6c1
2.86227e-49	0.63425	1	1	7.04719e-45	Endothelium	Mxra7
3.29086e-49	0.757219	1	1	8.10242e-45	Endothelium	Ap2s1
4.30126e-49	0.812353	1	1	1.05901e-44	Endothelium	Gnb2
5.08139e-49	0.55739	1	1	1.25109e-44	Endothelium	Nos3
5.73466e-49	0.809305	1	1	1.41193e-44	Endothelium	Anxa5
8.78686e-49	0.946241	1	1	2.16341e-44	Endothelium	Slc25a5
9.09197e-49	0.836524	1	1	2.23853e-44	Endothelium	Aplp2
9.20831e-49	0.739161	1	1	2.26718e-44	Endothelium	Lrrc58
1.00067e-48	0.622421	1	1	2.46375e-44	Endothelium	Snrk
1.01162e-48	0.733746	1	1	2.4907e-44	Endothelium	Ssu72
1.12919e-48	0.686486	1	1	2.78017e-44	Endothelium	Chd7
2.12728e-48	0.580861	1	1	5.23759e-44	Endothelium	Coro1c
2.44617e-48	0.70572	1	1	6.02271e-44	Endothelium	Zyx
2.76609e-48	0.580108	1	1	6.81039e-44	Endothelium	Smtn
3.44836e-48	0.84208	1	1	8.4902e-44	Endothelium	Krtcap2
4.51551e-48	0.72499	1	1	1.11176e-43	Endothelium	Actr2
6.18035e-48	0.629681	1	1	1.52166e-43	Endothelium	Pqlc1
6.59986e-48	0.834836	1	1	1.62495e-43	Endothelium	Notch1
7.72944e-48	0.809482	1	1	1.90307e-43	Endothelium	Cdc42
8.64161e-48	0.593963	1	1	2.12765e-43	Endothelium	Dock9
8.69647e-48	0.886988	1	1	2.14116e-43	Endothelium	Prdx6
1.08906e-47	0.773362	1	1	2.68138e-43	Endothelium	Tspan6
1.39095e-47	0.628484	1	1	3.42467e-43	Endothelium	Znrf1
3.24581e-47	0.707778	1	1	7.99151e-43	Endothelium	Spag9
4.15766e-47	0.617551	1	1	1.02366e-42	Endothelium	Gnb4
4.25512e-47	0.738899	1	1	1.04765e-42	Endothelium	Sptan1
4.35408e-47	0.688105	1	1	1.07202e-42	Endothelium	Nav1
4.407e-47	0.565609	1	1	1.08505e-42	Endothelium	Gimap9
4.6303e-47	0.667663	1	1	1.14003e-42	Endothelium	Plpp3
5.51066e-47	0.601657	1	1	1.35678e-42	Endothelium	Rps6ka3
6.8366e-47	0.667718	1	1	1.68324e-42	Endothelium	Wdfy1
7.57043e-47	0.592596	1	1	1.86391e-42	Endothelium	Cd38
7.81196e-47	0.690305	1	1	1.92338e-42	Endothelium	Grasp
8.1284e-47	0.611138	1	1	2.00129e-42	Endothelium	Rftn2
9.3785e-47	0.77191	1	1	2.30908e-42	Endothelium	Arhgdia
1.01798e-46	0.581948	1	1	2.50637e-42	Endothelium	Leprot
1.78904e-46	0.641303	1	1	4.40479e-42	Endothelium	Palmd
2.07217e-46	0.625944	1	1	5.10188e-42	Endothelium	Dgkh
2.15082e-46	0.571924	1	1	5.29553e-42	Endothelium	Prkch
2.2e-46	1.02213	1	1	5.41662e-42	Endothelium	Junb
2.77945e-46	0.67135	1	1	6.84329e-42	Endothelium	Myo18a
2.98474e-46	0.555661	1	1	7.34872e-42	Endothelium	Prex1
3.29013e-46	0.84506	1	1	8.10064e-42	Endothelium	Igfbp4
5.44047e-46	0.783544	1	1	1.3395e-41	Endothelium	Fermt2
5.806e-46	0.764587	1	1	1.4295e-41	Endothelium	Afdn
6.80827e-46	0.553298	1	1	1.67626e-41	Endothelium	Ramp3
7.42637e-46	0.581363	1	1	1.82845e-41	Endothelium	Ltbr
7.50899e-46	0.736651	1	1	1.84879e-41	Endothelium	Sypl
1.17471e-45	0.59043	1	1	2.89226e-41	Endothelium	Procr
1.31065e-45	0.634013	1	1	3.22696e-41	Endothelium	Dennd5b
1.51367e-45	0.667906	1	1	3.7268e-41	Endothelium	Ccdc88c
1.55547e-45	0.776743	1	1	3.82972e-41	Endothelium	Efnb2
2.71435e-45	0.616134	1	1	6.68301e-41	Endothelium	Npdc1
2.96742e-45	0.556979	1	1	7.30609e-41	Endothelium	Twf2
3.04001e-45	0.546648	1	1	7.4848e-41	Endothelium	Fam43a
3.18106e-45	0.610892	1	1	7.8321e-41	Endothelium	Lrp10
1.22181e-44	0.604373	1	1	3.00822e-40	Endothelium	Stab1
1.46855e-44	0.56676	1	1	3.61573e-40	Endothelium	Dock6
1.73361e-44	0.654963	1	1	4.26831e-40	Endothelium	Yes1
1.80697e-44	0.813997	1	1	4.44893e-40	Endothelium	Myl12a
2.55138e-44	0.7609	1	1	6.28175e-40	Endothelium	Tmbim6
3.17026e-44	0.787017	1	1	7.80549e-40	Endothelium	Ubald2
3.37059e-44	0.593687	1	1	8.29874e-40	Endothelium	Ly6e
4.50743e-44	0.588906	1	1	1.10977e-39	Endothelium	Ckb
6.70564e-44	0.8853	1	1	1.65099e-39	Endothelium	Marcksl1
8.31669e-44	0.528556	1	1	2.04765e-39	Endothelium	Ccm2l
1.51094e-43	0.532858	1	1	3.72008e-39	Endothelium	Lbp
1.59397e-43	0.797036	1	1	3.92452e-39	Endothelium	Arpc2
1.67513e-43	0.570965	1	1	4.12434e-39	Endothelium	Arxes1
2.05289e-43	0.667267	1	1	5.05442e-39	Endothelium	Ssbp4
2.83076e-43	0.728508	1	1	6.96961e-39	Endothelium	Ctsz
3.70077e-43	0.589551	1	1	9.11166e-39	Endothelium	St8sia4
4.18136e-43	0.565763	1	1	1.02949e-38	Endothelium	Tspo
4.24263e-43	0.684844	1	1	1.04458e-38	Endothelium	Lims1
5.24684e-43	0.681097	1	1	1.29182e-38	Endothelium	Capns1
1.00433e-42	0.620871	1	1	2.47276e-38	Endothelium	Rab5c
1.11396e-42	0.582428	1	1	2.74268e-38	Endothelium	Hapln1
1.71297e-42	0.600731	1	1	4.2175e-38	Endothelium	Chmp6
2.29232e-42	0.620138	1	1	5.64392e-38	Endothelium	Ap1s1
2.68504e-42	0.550475	1	1	6.61084e-38	Endothelium	Triobp
2.9787e-42	0.700811	1	1	7.33387e-38	Endothelium	Mrpl17
3.37231e-42	0.830105	1	1	8.30297e-38	Endothelium	Pomp
3.7694e-42	0.557959	1	1	9.28063e-38	Endothelium	Dll4
4.30636e-42	0.593173	1	1	1.06027e-37	Endothelium	Kctd12b
4.80718e-42	0.536995	1	1	1.18358e-37	Endothelium	Ccnjl
5.89957e-42	0.508089	1	1	1.45253e-37	Endothelium	Map3k11
7.80824e-42	0.779236	1	1	1.92247e-37	Endothelium	Prdx4
9.272e-42	0.927358	1	1	2.28286e-37	Endothelium	Itm2b
9.94318e-42	0.632164	1	1	2.44811e-37	Endothelium	Zdhhc20
1.33498e-41	0.890784	1	1	3.28686e-37	Endothelium	Serpinh1
1.55474e-41	0.622749	1	1	3.82792e-37	Endothelium	Bmp2k
1.82677e-41	0.564341	1	1	4.49769e-37	Endothelium	Tspan14
2.27631e-41	0.573455	1	1	5.60451e-37	Endothelium	Golm1
4.82544e-41	0.687474	1	1	1.18807e-36	Endothelium	Lamb1
5.01007e-41	0.681919	1	1	1.23353e-36	Endothelium	Tln1
8.07638e-41	0.556709	1	1	1.98849e-36	Endothelium	St6galnac4
1.05811e-40	0.657852	1	1	2.60518e-36	Endothelium	2900026A02Rik
1.2553e-40	0.539678	1	1	3.09068e-36	Endothelium	Elovl1
1.47428e-40	0.548968	1	1	3.62982e-36	Endothelium	Stard4
2.21681e-40	0.670148	1	1	5.45801e-36	Endothelium	Jak1
2.56545e-40	0.536539	1	1	6.31639e-36	Endothelium	Entpd1
2.58654e-40	0.624158	1	1	6.36832e-36	Endothelium	Actn4
3.20593e-40	0.521454	1	1	7.89331e-36	Endothelium	Spata6
4.22715e-40	0.531127	1	1	1.04077e-35	Endothelium	Gdpd5
4.41539e-40	0.564058	1	1	1.08711e-35	Endothelium	Stim2
4.86491e-40	0.64208	1	1	1.19779e-35	Endothelium	Unc5b
5.02704e-40	0.532376	1	1	1.23771e-35	Endothelium	Arhgap27
5.2377e-40	0.63398	1	1	1.28957e-35	Endothelium	Atp1b3
1.0606e-39	0.67468	1	1	2.61132e-35	Endothelium	Ccdc12
1.27338e-39	0.891365	1	1	3.13519e-35	Endothelium	Tuba1a
1.45361e-39	0.517837	1	1	3.57894e-35	Endothelium	Pald1
1.64218e-39	0.781679	1	1	4.04321e-35	Endothelium	Prelid1
1.90074e-39	0.533458	1	1	4.67981e-35	Endothelium	Ptpn1
1.96519e-39	0.512526	1	1	4.8385e-35	Endothelium	Plekha3
2.31557e-39	0.535723	1	1	5.70116e-35	Endothelium	Itsn2
4.74772e-39	0.7615	1	1	1.16894e-34	Endothelium	Mcl1
9.33767e-39	0.724359	1	1	2.29903e-34	Endothelium	Map1lc3b
1.00184e-38	0.75235	1	1	2.46663e-34	Endothelium	Prkar1a
1.16391e-38	0.596439	1	1	2.86566e-34	Endothelium	Gng12
1.22615e-38	0.563818	1	1	3.0189e-34	Endothelium	Plekha1
1.63636e-38	0.526523	1	1	4.02887e-34	Endothelium	Ppp1r13b
1.73605e-38	0.596526	1	1	4.27432e-34	Endothelium	Map4k5
1.84629e-38	0.662179	1	1	4.54576e-34	Endothelium	Med10
1.85883e-38	0.52671	1	1	4.57662e-34	Endothelium	Rgl1
3.76548e-38	0.61019	1	1	9.27098e-34	Endothelium	Chmp2a
5.14161e-38	0.517072	1	1	1.26592e-33	Endothelium	Smap2
5.20312e-38	0.577035	1	1	1.28106e-33	Endothelium	Itga1
5.41454e-38	0.692664	1	1	1.33311e-33	Endothelium	Litaf
5.60606e-38	0.504149	1	1	1.38027e-33	Endothelium	Notch4
6.54352e-38	0.550885	1	1	1.61108e-33	Endothelium	Rasd1
6.59714e-38	0.595428	1	1	1.62428e-33	Endothelium	Stx6
7.39719e-38	0.540347	1	1	1.82126e-33	Endothelium	Hyal2
7.77512e-38	0.751022	1	1	1.91431e-33	Endothelium	Myh9
1.10748e-37	0.778749	1	1	2.72673e-33	Endothelium	Klf6
1.10805e-37	0.721394	1	1	2.72813e-33	Endothelium	Psmc4
1.11285e-37	0.513334	1	1	2.73994e-33	Endothelium	Trib1
1.17998e-37	0.522776	1	1	2.90523e-33	Endothelium	Rgs16
1.40609e-37	0.642976	1	1	3.46194e-33	Endothelium	Timm10b
1.4582e-37	0.580983	1	1	3.59024e-33	Endothelium	Esm1
1.65033e-37	0.562104	1	1	4.06328e-33	Endothelium	Depp1
1.95847e-37	0.654773	1	1	4.82195e-33	Endothelium	Rassf1
2.13788e-37	0.692036	1	1	5.26367e-33	Endothelium	Anxa6
2.22143e-37	0.518489	1	1	5.46938e-33	Endothelium	Nck1
2.38221e-37	0.524893	1	1	5.86523e-33	Endothelium	Fam198b
3.37762e-37	0.660029	1	1	8.31603e-33	Endothelium	Tprgl
3.8462e-37	0.540414	1	1	9.46972e-33	Endothelium	Peak1
5.76751e-37	0.581054	1	1	1.42002e-32	Endothelium	Cdc42se1
8.86032e-37	0.574901	1	1	2.1815e-32	Endothelium	Txnip
1.29606e-36	0.548081	1	1	3.19102e-32	Endothelium	Rasal2
2.59506e-36	0.555618	1	1	6.3893e-32	Endothelium	4921524J17Rik
3.63e-36	0.551461	1	1	8.93743e-32	Endothelium	Fkbp10
4.45491e-36	0.514153	1	1	1.09684e-31	Endothelium	Slco2a1
9.77436e-36	0.597924	1	1	2.40654e-31	Endothelium	Xpnpep1
1.19944e-35	0.538812	1	1	2.95313e-31	Endothelium	Nipsnap3b
1.65209e-35	0.635895	1	1	4.0676e-31	Endothelium	Frmd4b
2.90765e-35	0.524035	1	1	7.15893e-31	Endothelium	Cdc42bpb
3.07701e-35	0.603012	1	1	7.57591e-31	Endothelium	Carhsp1
3.25066e-35	0.550868	1	1	8.00344e-31	Endothelium	Exoc5
3.26782e-35	0.740277	1	1	8.04569e-31	Endothelium	Eif1
3.31174e-35	0.613517	1	1	8.15383e-31	Endothelium	Arl6ip5
4.83898e-35	0.856345	1	1	1.19141e-30	Endothelium	Atox1
6.43907e-35	0.51571	1	1	1.58536e-30	Endothelium	Tmem47
7.17139e-35	0.614704	1	1	1.76567e-30	Endothelium	Capza2
1.0467e-34	0.743967	1	1	2.57707e-30	Endothelium	Dusp6
1.30455e-34	0.687603	1	1	3.21194e-30	Endothelium	Vdac2
1.63157e-34	0.562859	1	1	4.01708e-30	Endothelium	Commd7
2.02224e-34	0.514392	1	1	4.97897e-30	Endothelium	Srgap2
2.07551e-34	0.523622	1	1	5.11012e-30	Endothelium	Arhgef1
2.09368e-34	0.561891	1	1	5.15486e-30	Endothelium	Rell1
5.36754e-34	0.545988	1	1	1.32154e-29	Endothelium	Lta4h
9.07082e-34	0.61934	1	1	2.23333e-29	Endothelium	Fam171a2
2.10514e-33	0.540489	1	1	5.18306e-29	Endothelium	Sept10
2.65596e-33	0.503833	1	1	6.53925e-29	Endothelium	Cebpd
2.93818e-33	0.5901	1	1	7.2341e-29	Endothelium	Rab13
2.99534e-33	0.508943	1	1	7.37484e-29	Endothelium	Btnl9
3.68573e-33	0.720041	1	1	9.07463e-29	Endothelium	Nhp2
3.7271e-33	0.678268	1	1	9.17649e-29	Endothelium	Klk8
4.22056e-33	0.723786	1	1	1.03915e-28	Endothelium	Marcks
4.83115e-33	0.525891	1	1	1.18948e-28	Endothelium	Cib1
6.35608e-33	0.539865	1	1	1.56493e-28	Endothelium	Myadm
6.36922e-33	0.668393	1	1	1.56817e-28	Endothelium	Ctnna1
7.22515e-33	0.599857	1	1	1.7789e-28	Endothelium	Hmg20b
1.05282e-32	0.650167	1	1	2.59214e-28	Endothelium	Rbms1
1.31785e-32	0.556858	1	1	3.24468e-28	Endothelium	Rnpep
1.85799e-32	0.552073	1	1	4.57456e-28	Endothelium	Sash1
2.08412e-32	0.53881	1	1	5.13131e-28	Endothelium	Xbp1
2.24415e-32	0.735917	1	1	5.52532e-28	Endothelium	Rrbp1
4.07469e-32	0.752226	1	1	1.00323e-27	Endothelium	Ctnnbip1
4.21844e-32	0.529594	1	1	1.03862e-27	Endothelium	Rcsd1
4.24933e-32	0.727447	1	1	1.04623e-27	Endothelium	Map1b
4.57037e-32	0.503211	1	1	1.12527e-27	Endothelium	Utrn
5.11231e-32	0.586058	1	1	1.2587e-27	Endothelium	Git2
5.69505e-32	0.684753	1	1	1.40218e-27	Endothelium	Nras
5.91717e-32	0.514635	1	1	1.45687e-27	Endothelium	Dync1li1
5.99981e-32	0.52059	1	1	1.47721e-27	Endothelium	Pop5
9.76928e-32	0.604806	1	1	2.40529e-27	Endothelium	Timm17a
1.15857e-31	0.538074	1	1	2.85251e-27	Endothelium	Lpar6
1.2053e-31	0.571794	1	1	2.96756e-27	Endothelium	Ammecr1
1.55916e-31	0.540798	1	1	3.8388e-27	Endothelium	Ier5l
1.62895e-31	0.574262	1	1	4.01065e-27	Endothelium	Ndfip2
1.82251e-31	0.605624	1	1	4.48719e-27	Endothelium	Vps29
1.9294e-31	0.743753	1	1	4.75037e-27	Endothelium	Nr2f2
2.19535e-31	0.517691	1	1	5.40518e-27	Endothelium	Rab12
2.34306e-31	0.68739	1	1	5.76885e-27	Endothelium	Txn1
2.69024e-31	0.648418	1	1	6.62364e-27	Endothelium	Jup
2.70231e-31	0.548	1	1	6.65337e-27	Endothelium	Rabac1
3.24438e-31	0.753193	1	1	7.988e-27	Endothelium	Gnb1
6.25842e-31	0.696056	1	1	1.54089e-26	Endothelium	Arpc5l
6.69051e-31	0.602205	1	1	1.64727e-26	Endothelium	App
1.27761e-30	0.531842	1	1	3.1456e-26	Endothelium	Pdlim7
2.32001e-30	0.580481	1	1	5.7121e-26	Endothelium	Chmp5
2.46577e-30	0.598958	1	1	6.07096e-26	Endothelium	Sept7
3.43416e-30	0.560618	1	1	8.45524e-26	Endothelium	Ppfibp1
3.90989e-30	0.839118	1	1	9.62653e-26	Endothelium	Odc1
4.09104e-30	0.641078	1	1	1.00726e-25	Endothelium	Ddx39
5.70258e-30	0.531799	1	1	1.40403e-25	Endothelium	Smad1
1.0888e-29	0.777863	1	1	2.68074e-25	Endothelium	Klf13
1.11677e-29	0.5563	1	1	2.7496e-25	Endothelium	F2r
1.23208e-29	0.532132	1	1	3.03351e-25	Endothelium	Hprt
1.88615e-29	0.636068	1	1	4.64389e-25	Endothelium	Cyb5a
1.94109e-29	0.568741	1	1	4.77917e-25	Endothelium	Calm3
1.95043e-29	0.788671	1	1	4.80215e-25	Endothelium	Anxa2
2.8578e-29	0.575194	1	1	7.03618e-25	Endothelium	Lamp1
3.375e-29	0.635535	1	1	8.30958e-25	Endothelium	Bola2
3.92977e-29	0.563173	1	1	9.67549e-25	Endothelium	Akap13
7.31923e-29	0.612481	1	1	1.80207e-24	Endothelium	Mrpl34
1.04405e-28	0.500237	1	1	2.57056e-24	Endothelium	Fam3c
1.08912e-28	0.573021	1	1	2.68153e-24	Endothelium	Ppp2r5a
1.18479e-28	0.533825	1	1	2.91708e-24	Endothelium	Eif4ebp1
1.59493e-28	0.560027	1	1	3.92688e-24	Endothelium	Pdcd10
1.80059e-28	0.560103	1	1	4.43324e-24	Endothelium	Apobec3
2.40688e-28	0.589407	1	1	5.92598e-24	Endothelium	Sh3bgrl
3.1873e-28	0.627986	1	1	7.84745e-24	Endothelium	Fis1
3.82261e-28	0.577738	1	1	9.41164e-24	Endothelium	Nt5c
4.63328e-28	0.707603	1	1	1.14076e-23	Endothelium	Ndufa4
6.55046e-28	0.549497	1	1	1.61279e-23	Endothelium	0610012G03Rik
7.14701e-28	0.618538	1	1	1.75966e-23	Endothelium	Dad1
8.80039e-28	0.642288	1	1	2.16674e-23	Endothelium	Btg1
9.21399e-28	0.51966	1	1	2.26858e-23	Endothelium	Hmgn5
1.07728e-27	0.699681	1	1	2.65237e-23	Endothelium	Ywhaq
1.50384e-27	0.590699	1	1	3.7026e-23	Endothelium	Tmem176b
1.61163e-27	0.521846	1	1	3.96801e-23	Endothelium	Comt
1.64848e-27	0.528317	1	1	4.05873e-23	Endothelium	Frg1
2.61767e-27	0.639719	1	1	6.44496e-23	Endothelium	Capzb
2.72976e-27	0.586575	1	1	6.72095e-23	Endothelium	Cdc37
3.76145e-27	0.501879	1	1	9.26105e-23	Endothelium	Acads
4.61331e-27	0.584224	1	1	1.13584e-22	Endothelium	Idh2
5.40731e-27	0.61162	1	1	1.33133e-22	Endothelium	Smdt1
7.69544e-27	0.688719	1	1	1.89469e-22	Endothelium	Dpysl2
9.29008e-27	0.531179	1	1	2.28731e-22	Endothelium	Cfl2
9.81954e-27	0.547883	1	1	2.41767e-22	Endothelium	Cox6a1
1.41812e-26	0.657243	1	1	3.49154e-22	Endothelium	Grb10
2.83648e-26	0.506033	1	1	6.98369e-22	Endothelium	Pam
3.16826e-26	0.610493	1	1	7.80057e-22	Endothelium	Nrp2
3.54117e-26	0.682478	1	1	8.7187e-22	Endothelium	Prdx1
5.37732e-26	0.633864	1	1	1.32395e-21	Endothelium	Rnf7
5.59185e-26	0.501269	1	1	1.37677e-21	Endothelium	Rab7
6.80118e-26	0.5529	1	1	1.67452e-21	Endothelium	Limch1
6.8698e-26	0.501524	1	1	1.69141e-21	Endothelium	Tmem50a
8.29545e-26	0.584632	1	1	2.04242e-21	Endothelium	Psmd8
1.09188e-25	0.531738	1	1	2.68832e-21	Endothelium	Smco4
1.43774e-25	0.564262	1	1	3.53986e-21	Endothelium	Reep3
2.22518e-25	0.572055	1	1	5.47861e-21	Endothelium	Ggps1
2.32588e-25	0.547098	1	1	5.72656e-21	Endothelium	Rer1
2.49138e-25	0.538631	1	1	6.13402e-21	Endothelium	Slk
2.72046e-25	0.56273	1	1	6.69804e-21	Endothelium	Raly
5.16579e-25	0.590689	1	1	1.27187e-20	Endothelium	Pcbp1
5.50445e-25	0.507986	1	1	1.35525e-20	Endothelium	Lpp
8.35758e-25	0.545267	1	1	2.05772e-20	Endothelium	Mxd4
9.05328e-25	0.585905	1	1	2.22901e-20	Endothelium	Bax
9.17257e-25	0.509681	1	1	2.25838e-20	Endothelium	Arhgef5
1.15582e-24	0.554665	1	1	2.84575e-20	Endothelium	Trir
1.85379e-24	0.588361	1	1	4.56422e-20	Endothelium	Mapre1
1.99921e-24	0.5293	1	1	4.92226e-20	Endothelium	Brk1
3.08245e-24	0.611403	1	1	7.5893e-20	Endothelium	Eif4a1
4.4836e-24	0.500754	1	1	1.10391e-19	Endothelium	Picalm
8.58416e-24	0.606358	1	1	2.11351e-19	Endothelium	Pak2
1.99534e-23	0.58352	1	1	4.91273e-19	Endothelium	Gdi2
2.06044e-23	0.581525	1	1	5.07302e-19	Endothelium	Selenof
2.8893e-23	0.588717	1	1	7.11374e-19	Endothelium	Map3k1
4.79078e-23	0.601151	1	1	1.17954e-18	Endothelium	Psma6
5.14341e-23	0.562767	1	1	1.26636e-18	Endothelium	Ppp1cc
1.15682e-22	0.601236	1	1	2.84821e-18	Endothelium	Ppp1ca
1.20581e-22	0.563902	1	1	2.96882e-18	Endothelium	Reep5
1.40205e-22	0.546173	1	1	3.452e-18	Endothelium	Jmjd1c
1.70137e-22	0.644866	1	1	4.18894e-18	Endothelium	Ppia
1.71479e-22	0.556929	1	1	4.22198e-18	Endothelium	Rexo2
1.73928e-22	0.541958	1	1	4.28229e-18	Endothelium	Cdc42ep3
1.82752e-22	0.619836	1	1	4.49954e-18	Endothelium	Anp32a
2.28047e-22	0.571729	1	1	5.61475e-18	Endothelium	Macf1
3.303e-22	0.544653	1	1	8.13232e-18	Endothelium	Cnn3
3.70904e-22	0.566071	1	1	9.13202e-18	Endothelium	Psmb2
3.80723e-22	0.616764	1	1	9.37379e-18	Endothelium	Dynll1
4.63392e-22	0.505975	1	1	1.14092e-17	Endothelium	Zfp664
4.99094e-22	0.600099	1	1	1.22882e-17	Endothelium	Ube2d3
5.87713e-22	0.537566	1	1	1.44701e-17	Endothelium	Rock2
9.06417e-22	0.535121	1	1	2.23169e-17	Endothelium	Gabarapl2
9.91769e-22	0.542976	1	1	2.44183e-17	Endothelium	Sugt1
1.16129e-21	0.536935	1	1	2.85921e-17	Endothelium	Mgst3
1.32399e-21	0.576691	1	1	3.25979e-17	Endothelium	Hspa8
1.38745e-21	0.559353	1	1	3.41603e-17	Endothelium	Vdac3
1.90436e-21	0.55903	1	1	4.68872e-17	Endothelium	Arf1
1.98949e-21	0.529599	1	1	4.89832e-17	Endothelium	Tmem14c
3.19428e-21	0.502928	1	1	7.86464e-17	Endothelium	Itm2c
3.34957e-21	0.547163	1	1	8.24697e-17	Endothelium	Dnaja1
3.91177e-21	0.529689	1	1	9.63118e-17	Endothelium	Clta
1.35918e-20	0.603039	1	1	3.34643e-16	Endothelium	Hras
1.49156e-20	0.505304	1	1	3.67236e-16	Endothelium	Coa3
1.58363e-20	0.579963	1	1	3.89906e-16	Endothelium	Cox6b1
1.71808e-20	0.647506	1	1	4.23009e-16	Endothelium	Btg2
3.27858e-20	0.574913	1	1	8.07218e-16	Endothelium	Lsm2
3.61138e-20	0.587105	1	1	8.89159e-16	Endothelium	Gpi1
4.92065e-20	0.56473	1	1	1.21151e-15	Endothelium	Cox5a
5.52895e-20	0.53298	1	1	1.36128e-15	Endothelium	Rdx
9.12461e-20	0.508242	1	1	2.24657e-15	Endothelium	Guk1
9.48665e-20	0.60714	1	1	2.33571e-15	Endothelium	Ppp1r14b
1.54314e-19	0.589157	1	1	3.79938e-15	Endothelium	Ktn1
1.62576e-19	0.636054	1	1	4.00278e-15	Endothelium	Sgip1
3.07477e-19	0.502565	1	1	7.57039e-15	Endothelium	Ube2e3
3.11407e-19	0.508102	1	1	7.66716e-15	Endothelium	Uqcrb
3.47964e-19	0.553589	1	1	8.56722e-15	Endothelium	Edf1
4.69e-19	0.50213	1	1	1.15473e-14	Endothelium	Tbcb
5.00848e-19	0.515963	1	1	1.23314e-14	Endothelium	Ubc
5.21327e-19	0.50664	1	1	1.28356e-14	Endothelium	Arpp19
6.06975e-19	0.596418	1	1	1.49443e-14	Endothelium	Uqcrq
1.21923e-18	0.610856	1	1	3.00187e-14	Endothelium	Dusp1
3.72105e-18	0.53091	1	1	9.16161e-14	Endothelium	Tomm22
4.41117e-18	0.537359	1	1	1.08607e-13	Endothelium	Srp9
4.51968e-18	0.513533	1	1	1.11279e-13	Endothelium	Iqgap1
5.98457e-18	0.512055	1	1	1.47346e-13	Endothelium	Metap2
6.47665e-18	0.531796	1	1	1.59461e-13	Endothelium	Cycs
2.05887e-17	0.529462	1	1	5.06915e-13	Endothelium	Slc25a3
2.26912e-17	0.532724	1	1	5.5868e-13	Endothelium	Arf5
2.7456e-17	0.517696	1	1	6.75993e-13	Endothelium	Atp5b
3.27622e-17	0.512841	1	1	8.06638e-13	Endothelium	Snrpb
3.53994e-17	0.528209	1	1	8.71569e-13	Endothelium	Sem1
5.17283e-17	0.527127	1	1	1.2736e-12	Endothelium	Bzw1
9.71467e-17	0.528634	1	1	2.39185e-12	Endothelium	Trp53
1.2088e-16	0.55594	1	1	2.97618e-12	Endothelium	Hnrnpf
1.55493e-16	0.507281	1	1	3.82839e-12	Endothelium	Cnbp
1.75777e-16	0.513879	1	1	4.32782e-12	Endothelium	Mtch1
1.80517e-16	0.597185	1	1	4.44451e-12	Endothelium	Noct
3.28489e-16	0.607047	1	1	8.08774e-12	Endothelium	Nme1
1.50287e-15	0.606275	1	1	3.70022e-11	Endothelium	Ran
2.47139e-15	0.503154	1	1	6.08481e-11	Endothelium	Rtn4
7.79232e-15	0.534725	1	1	1.91855e-10	Endothelium	Chchd2
2.14803e-14	0.545335	1	1	5.28867e-10	Endothelium	mt-Cytb
3.94083e-14	0.603711	1	1	9.70272e-10	Endothelium	Cdk1
2.50975e-13	0.531196	1	1	6.17926e-09	Endothelium	Calm2
3.30023e-13	0.501238	1	1	8.1255e-09	Endothelium	Atp5g3
1.10189e-12	0.511817	1	1	2.71296e-08	Endothelium	Glrx3
1.82323e-12	0.541755	1	1	4.48898e-08	Endothelium	Id3
1.88927e-12	0.504263	1	1	4.65157e-08	Endothelium	Ranbp1
5.006e-12	0.618668	1	1	1.23253e-07	Endothelium	Ifitm3
5.15704e-12	0.522648	1	1	1.26971e-07	Endothelium	Selenoh
1.04766e-11	0.510595	1	1	2.57945e-07	Endothelium	Eif5a
1.36444e-11	0.5768	1	1	3.35939e-07	Endothelium	Pkm
7.61214e-11	0.52173	1	1	1.87418e-06	Endothelium	Arl6ip1
1.09175e-10	0.514721	1	1	2.68799e-06	Endothelium	Nfkbia
0	3.45005	1	1	0	OtherBloodCells	Apoe
0	3.4076	1	1	0	OtherBloodCells	Tyrobp
0	3.30649	1	1	0	OtherBloodCells	Lyz2
0	3.28641	1	1	0	OtherBloodCells	Fcer1g
0	3.06452	1	1	0	OtherBloodCells	C1qb
0	2.9347	1	1	0	OtherBloodCells	Cd52
0	2.41458	1	1	0	OtherBloodCells	Coro1a
0	2.35309	1	1	0	OtherBloodCells	Arhgdib
0	2.31856	1	1	0	OtherBloodCells	Spi1
0	2.3035	1	1	0	OtherBloodCells	Ctss
0	2.27404	1	1	0	OtherBloodCells	Lst1
0	2.17342	1	1	0	OtherBloodCells	Rac2
0	2.04752	1	1	0	OtherBloodCells	Laptm5
0	2.03577	1	1	0	OtherBloodCells	Arpc1b
0	2.01706	1	1	0	OtherBloodCells	Cyba
0	1.8586	1	1	0	OtherBloodCells	H2-D1
0	1.84969	1	1	0	OtherBloodCells	Tspo
0	1.78557	1	1	0	OtherBloodCells	Lcp1
0	1.65267	1	1	0	OtherBloodCells	B2m
6.564e-303	1.80848	1	1	1.61612e-298	OtherBloodCells	Ptpn18
5.64696e-293	1.56019	1	1	1.39034e-288	OtherBloodCells	Cotl1
5.71134e-292	2.20486	1	1	1.40619e-287	OtherBloodCells	Fxyd5
2.82001e-287	1.64556	1	1	6.94315e-283	OtherBloodCells	Psmb8
1.57845e-285	2.03453	1	1	3.8863e-281	OtherBloodCells	Sh3bgrl3
6.7304e-280	2.23267	1	1	1.65709e-275	OtherBloodCells	Ctsc
9.02442e-268	2.72271	1	1	2.2219e-263	OtherBloodCells	Ckb
6.89146e-256	1.41336	1	1	1.69675e-251	OtherBloodCells	Ostf1
1.92273e-248	1.4631	1	1	4.73396e-244	OtherBloodCells	Efhd2
3.433e-246	1.858	1	1	8.45239e-242	OtherBloodCells	Clec4a2
9.13088e-238	2.46923	1	1	2.24811e-233	OtherBloodCells	C1qc
2.65244e-237	2.1129	1	1	6.53058e-233	OtherBloodCells	Ms4a6c
4.31058e-235	1.68392	1	1	1.06131e-230	OtherBloodCells	Ctsz
3.44355e-234	1.61217	1	1	8.47836e-230	OtherBloodCells	Csf1r
6.93565e-233	2.57136	1	1	1.70763e-228	OtherBloodCells	C1qa
1.80325e-229	1.92635	1	1	4.43977e-225	OtherBloodCells	Aif1
5.94778e-220	1.85278	1	1	1.4644e-215	OtherBloodCells	Ly6e
6.71977e-220	1.5792	1	1	1.65447e-215	OtherBloodCells	Bst2
6.80706e-219	1.41369	1	1	1.67597e-214	OtherBloodCells	H2-K1
1.61228e-218	1.62212	1	1	3.96958e-214	OtherBloodCells	Sec11c
3.87097e-218	1.46597	1	1	9.5307e-214	OtherBloodCells	Rgs10
1.01475e-216	1.20861	1	1	2.49841e-212	OtherBloodCells	Actr3
1.79998e-215	1.46874	1	1	4.43172e-211	OtherBloodCells	Gmfg
1.04786e-213	3.11117	1	1	2.57993e-209	OtherBloodCells	Acp5
1.45235e-213	1.79395	1	1	3.57583e-209	OtherBloodCells	Cd68
6.88946e-211	1.5652	1	1	1.69625e-206	OtherBloodCells	Slfn2
1.86821e-210	1.83786	1	1	4.59973e-206	OtherBloodCells	Tmsb4x
1.87969e-207	1.55313	1	1	4.628e-203	OtherBloodCells	Cst3
1.86119e-203	1.64875	1	1	4.58243e-199	OtherBloodCells	Gpx1
2.08632e-203	1.74824	1	1	5.13674e-199	OtherBloodCells	Atp6v0b
2.20998e-200	1.40094	1	1	5.4412e-196	OtherBloodCells	Ucp2
6.89851e-200	1.55131	1	1	1.69848e-195	OtherBloodCells	Fyb
3.4636e-197	1.83433	1	1	8.52772e-193	OtherBloodCells	Lgmn
1.38807e-196	2.58059	1	1	3.41756e-192	OtherBloodCells	Pf4
2.05293e-194	1.30806	1	1	5.05452e-190	OtherBloodCells	Fermt3
1.48913e-190	1.27537	1	1	3.66639e-186	OtherBloodCells	Ptprc
5.94181e-190	2.07773	1	1	1.46293e-185	OtherBloodCells	Atp6v0c
7.07107e-188	1.12484	1	1	1.74097e-183	OtherBloodCells	Arpc5
4.2814e-186	1.34806	1	1	1.05412e-181	OtherBloodCells	Hexa
2.95816e-185	1.6778	1	1	7.28327e-181	OtherBloodCells	Ctsb
1.42034e-183	2.05398	1	1	3.49702e-179	OtherBloodCells	Srgn
4.84834e-181	1.18711	1	1	1.19371e-176	OtherBloodCells	Ptpn6
8.33874e-181	3.23064	1	1	2.05308e-176	OtherBloodCells	Ctsk
3.23387e-180	1.37999	1	1	7.9621e-176	OtherBloodCells	Psap
3.21243e-179	1.26733	1	1	7.90932e-175	OtherBloodCells	Ctsa
1.81495e-178	1.61652	1	1	4.46858e-174	OtherBloodCells	Ly86
3.18306e-177	1.19639	1	1	7.83701e-173	OtherBloodCells	Ftl1
9.50597e-171	1.55659	1	1	2.34046e-166	OtherBloodCells	Alox5ap
6.202e-169	1.56993	1	1	1.52699e-164	OtherBloodCells	Ms4a6b
7.93494e-167	1.29544	1	1	1.95366e-162	OtherBloodCells	Sat1
2.12776e-165	1.34302	1	1	5.23876e-161	OtherBloodCells	Ncf4
2.39649e-165	1.28496	1	1	5.90041e-161	OtherBloodCells	Ehd4
7.28707e-165	0.995678	1	1	1.79415e-160	OtherBloodCells	Actr2
4.91346e-164	1.08005	1	1	1.20974e-159	OtherBloodCells	Arpc4
3.17583e-163	1.13888	1	1	7.81921e-159	OtherBloodCells	Skap2
3.55008e-163	1.32102	1	1	8.74064e-159	OtherBloodCells	Grn
2.91088e-162	1.03034	1	1	7.16688e-158	OtherBloodCells	Fam49b
7.42546e-161	1.17078	1	1	1.82822e-156	OtherBloodCells	Cyth4
1.45719e-160	1.63657	1	1	3.58775e-156	OtherBloodCells	Lgals3
2.21576e-159	1.09793	1	1	5.45543e-155	OtherBloodCells	Hcls1
3.51281e-158	2.43555	1	1	8.64889e-154	OtherBloodCells	S100a4
5.67084e-158	1.56311	1	1	1.39622e-153	OtherBloodCells	Cx3cr1
7.94926e-158	1.05223	1	1	1.95719e-153	OtherBloodCells	Gpsm3
1.36897e-155	1.39729	1	1	3.37055e-151	OtherBloodCells	Fcgr3
1.30154e-152	1.80411	1	1	3.20453e-148	OtherBloodCells	Ccl2
1.56661e-152	1.12886	1	1	3.85715e-148	OtherBloodCells	Arpc2
2.51848e-152	1.65188	1	1	6.20074e-148	OtherBloodCells	Ccl9
4.74463e-152	1.07728	1	1	1.16818e-147	OtherBloodCells	Arpc3
4.86788e-152	1.01743	1	1	1.19852e-147	OtherBloodCells	Capza2
6.28588e-152	1.06677	1	1	1.54765e-147	OtherBloodCells	Ciao2a
1.07525e-151	1.06374	1	1	2.64738e-147	OtherBloodCells	Pycard
9.4992e-151	1.69131	1	1	2.3388e-146	OtherBloodCells	Ccl3
2.78538e-150	1.71749	1	1	6.85788e-146	OtherBloodCells	Mt1
5.62367e-150	1.36242	1	1	1.3846e-145	OtherBloodCells	Ctsd
1.4521e-149	1.27964	1	1	3.57521e-145	OtherBloodCells	Cmtm7
4.32177e-149	1.32232	1	1	1.06406e-144	OtherBloodCells	Npc2
7.77656e-149	1.10767	1	1	1.91467e-144	OtherBloodCells	Rap1b
1.30587e-148	0.980893	1	1	3.21519e-144	OtherBloodCells	Ncf2
5.58894e-148	1.12329	1	1	1.37605e-143	OtherBloodCells	Serinc3
7.79428e-148	1.33849	1	1	1.91903e-143	OtherBloodCells	Trem2
2.01125e-147	1.15052	1	1	4.95189e-143	OtherBloodCells	Pnp
2.37793e-147	1.28995	1	1	5.85471e-143	OtherBloodCells	Zfp36
2.86276e-146	1.12611	1	1	7.0484e-142	OtherBloodCells	Clta
1.80605e-145	1.14884	1	1	4.44668e-141	OtherBloodCells	Cd53
2.33967e-145	1.59141	1	1	5.7605e-141	OtherBloodCells	F13a1
1.09107e-144	1.07135	1	1	2.68633e-140	OtherBloodCells	Evi2a
1.18759e-144	1.1073	1	1	2.92396e-140	OtherBloodCells	Gusb
1.4308e-142	1.26433	1	1	3.52276e-138	OtherBloodCells	Itm2b
1.59387e-142	1.09913	1	1	3.92426e-138	OtherBloodCells	Sirpa
2.27312e-142	2.00415	1	1	5.59666e-138	OtherBloodCells	Jdp2
1.38037e-141	1.0898	1	1	3.39862e-137	OtherBloodCells	Lyn
1.33373e-140	1.13571	1	1	3.28377e-136	OtherBloodCells	Ifngr1
4.31426e-139	1.23699	1	1	1.06221e-134	OtherBloodCells	Clec12a
5.15126e-138	1.52908	1	1	1.26829e-133	OtherBloodCells	Cstb
1.26473e-136	1.14349	1	1	3.11389e-132	OtherBloodCells	Unc93b1
9.72521e-136	1.05487	1	1	2.39444e-131	OtherBloodCells	Msn
1.11415e-133	1.8028	1	1	2.74315e-129	OtherBloodCells	Mrc1
2.14226e-133	1.64632	1	1	5.27446e-129	OtherBloodCells	Fcrls
2.90119e-132	1.1966	1	1	7.14303e-128	OtherBloodCells	Ms4a6d
3.11001e-129	1.14198	1	1	7.65715e-125	OtherBloodCells	Pfn1
3.84223e-129	1.33595	1	1	9.45994e-125	OtherBloodCells	Cebpb
9.8192e-128	0.899861	1	1	2.41758e-123	OtherBloodCells	Rhog
1.04862e-127	1.45881	1	1	2.58181e-123	OtherBloodCells	Atp6v0e
1.21252e-127	0.8969	1	1	2.98534e-123	OtherBloodCells	Apbb1ip
1.61255e-127	1.293	1	1	3.97026e-123	OtherBloodCells	Snx2
8.37672e-127	1.19173	1	1	2.06243e-122	OtherBloodCells	Ctsh
1.76547e-126	1.64134	1	1	4.34676e-122	OtherBloodCells	Ifi27l2a
1.85732e-126	1.32004	1	1	4.5729e-122	OtherBloodCells	Atp6v1e1
3.1888e-126	2.18386	1	1	7.85113e-122	OtherBloodCells	Mmp9
6.80604e-126	0.878745	1	1	1.67572e-121	OtherBloodCells	Psmb10
7.80943e-126	1.112	1	1	1.92276e-121	OtherBloodCells	Pld4
4.94418e-125	1.01311	1	1	1.21731e-120	OtherBloodCells	Twf2
3.92099e-124	1.63174	1	1	9.65387e-120	OtherBloodCells	Dab2
2.37382e-123	1.2729	1	1	5.84458e-119	OtherBloodCells	Rgs2
2.80586e-122	1.35995	1	1	6.9083e-118	OtherBloodCells	Atp6v1b2
1.67623e-121	1.12925	1	1	4.12705e-117	OtherBloodCells	Fth1
2.12615e-121	0.867154	1	1	5.23479e-117	OtherBloodCells	Grb2
8.18519e-121	0.898703	1	1	2.01528e-116	OtherBloodCells	Syngr2
2.81376e-120	1.79992	1	1	6.92776e-116	OtherBloodCells	Plac8
9.43654e-120	0.861774	1	1	2.32337e-115	OtherBloodCells	Was
1.44442e-119	1.01627	1	1	3.55632e-115	OtherBloodCells	Gpr183
2.0391e-119	0.96013	1	1	5.02047e-115	OtherBloodCells	Lrrc25
3.81734e-119	0.977767	1	1	9.39867e-115	OtherBloodCells	Gm2a
3.53577e-118	0.844078	1	1	8.70541e-114	OtherBloodCells	Rap1a
[truncated: 574 more rows]
