# Supplementary material for: Integration of multimodal data in the developing tooth reveals candidate regulatory loci driving human odontogenic phenotypes
Source: Front Dent Med. Author manuscript; Available in PMC 2023 Apr 6. (PMC10078798; doi:10.3389/fdmed.2022.1009264)
Supplement: Table S9 [file NIHMS1880454-supplement-Table_S9.xlsx]

## Sheet: Sheet1
	baseMean	log2FoldChange	lfcSE	stat	pvalue	padj
A3galt2	69.6046	3.23181	0.362808	8.90775	5.20771e-19	8.48909e-15
Aak1	4685.72	2.23855	0.117998	18.9712	2.9527e-80	4.8132e-76
Abca4	191.562	2.31922	0.239557	9.68129	3.62129e-22	5.90306e-18
Abl2	2298.39	2.84017	0.124774	22.7625	1.07799e-114	1.75723e-110
Acat3	81.1669	2.18702	0.345022	6.33878	2.31589e-10	3.77513e-06
Acnat1	133.709	3.2291	0.267927	12.0522	1.88943e-33	3.07997e-29
Acot10	53.1179	4.50124	0.489737	9.19113	3.88735e-20	6.33677e-16
Acrv1	50.0384	2.49861	0.384396	6.5001	8.02672e-11	1.30844e-06
Acsf2	1070.95	2.21961	0.127621	17.3921	9.46535e-68	1.54295e-63
Acsm2	149.111	3.86024	0.342992	11.2546	2.19783e-29	3.58268e-25
Acsm3	33.2602	3.36312	0.594676	5.65538	1.55503e-08	0.000253485
Acss3	793.848	2.00887	0.140936	14.2538	4.24544e-46	6.92049e-42
Actl10	32.478	3.64804	0.597112	6.10947	9.99599e-10	1.62945e-05
Actn1	5347.54	2.01838	0.0849113	23.7705	6.74973e-125	1.10027e-120
Adam4	122.722	2.73446	0.264149	10.3519	4.10062e-25	6.68442e-21
Adamts9	2536.56	2.90092	0.155502	18.6552	1.14481e-77	1.86616e-73
Adamtsl4	310.495	2.05334	0.203134	10.1083	5.07763e-24	8.27704e-20
Adcy8	479.261	3.89599	0.199028	19.5751	2.52257e-85	4.11204e-81
Adgra2	3555.09	2.40377	0.157391	15.2726	1.16418e-52	1.89773e-48
Adgrb1	253.124	3.45943	0.209568	16.5074	3.24667e-61	5.29239e-57
Adgrb2	1024.53	2.2093	0.213077	10.3685	3.44797e-25	5.62053e-21
Adgrg4	36.0199	2.4066	0.445464	5.40246	6.57341e-08	0.00107153
Adgrl1	8119.45	2.10704	0.12602	16.7199	9.3819e-63	1.52934e-58
Adgrv1	423.123	2.14824	0.28009	7.66981	1.72253e-14	2.8079e-10
Adnp	3985	5.16534	0.154311	33.4735	1.17078e-245	1.90849e-241
Aebp2	2867.07	2.03641	0.0983466	20.7064	3.0324e-95	4.94311e-91
AF366264	17.3912	2.97888	0.592563	5.0271	4.97948e-07	0.00811705
Aff2	1081.41	2.48921	0.130836	19.0254	1.05162e-80	1.71424e-76
Aff3	2964.92	2.01606	0.128097	15.7385	8.23589e-56	1.34253e-51
Agap1	4910.83	2.02091	0.143206	14.1119	3.2085e-45	5.23017e-41
Agap2	705.739	4.55853	0.222965	20.4451	6.64486e-93	1.08318e-88
Ago1	2506.43	2.52365	0.104363	24.1815	3.48697e-129	5.68411e-125
Ahdc1	3989.7	2.97316	0.121943	24.3815	2.68698e-131	4.38005e-127
Ahnak	30518.4	2.21826	0.143819	15.424	1.12957e-53	1.84131e-49
AI661453	423.835	2.53951	0.183099	13.8696	9.67983e-44	1.57791e-39
Ajap1	82.7826	2.22608	0.368123	6.0471	1.47473e-09	2.40396e-05
Akirin1-ps	16.3112	4.58511	0.852186	5.3804	7.43187e-08	0.00121147
Akr1d1	35.1105	2.48427	0.480257	5.17279	2.30618e-07	0.00375931
Akt3	2071.81	3.03914	0.121897	24.932	3.34373e-137	5.45061e-133
Aldh8a1	83.2766	2.1955	0.303932	7.22367	5.06023e-13	8.24869e-09
Alms1	2515.22	2.12225	0.0988869	21.4614	3.57433e-102	5.82652e-98
Amh	22.7393	4.55857	0.872663	5.22374	1.75342e-07	0.00285825
Angptl8	41.4857	2.45347	0.394065	6.22605	4.78341e-10	7.79743e-06
Ankef1	162.71	3.62637	0.214919	16.8732	7.09e-64	1.15574e-59
Ankrd53	31.2828	2.90478	0.460956	6.30164	2.94522e-10	4.801e-06
Ankrd61	60.5945	3.3745	0.360317	9.36537	7.57829e-21	1.23534e-16
Ankrd63	112.183	5.14123	0.401729	12.7977	1.68787e-37	2.75139e-33
Anks4b	156.768	4.68948	0.376803	12.4455	1.48021e-35	2.41288e-31
Ano8	640.588	2.71185	0.156868	17.2875	5.84026e-67	9.52021e-63
Antxr1	5514.32	2.17238	0.151988	14.2931	2.4157e-46	3.93784e-42
Aoc2	141.515	2.02368	0.230755	8.76985	1.789e-18	2.91624e-14
Ap1s3	1675.8	4.16436	0.28445	14.6401	1.55907e-48	2.54145e-44
Apc-ps1	31.6244	3.59114	0.527832	6.80356	1.02063e-11	1.66374e-07
Apoc4	137.154	2.02027	0.316358	6.38602	1.70254e-10	2.7753e-06
Apol7e	79.7537	2.60762	0.347595	7.50187	6.29115e-14	1.02552e-09
Aqp7	177.234	3.41502	0.259718	13.149	1.72476e-39	2.81153e-35
Arhgap21	2805.15	2.23491	0.198642	11.2509	2.29185e-29	3.73594e-25
Arhgap32	2769.1	2.42686	0.173073	14.0222	1.14041e-44	1.85898e-40
Arhgef12	5779.41	2.25374	0.08999	25.0443	2.01197e-138	3.27971e-134
Arhgef17	5137.07	2.25269	0.201467	11.1814	5.02633e-29	8.19342e-25
Arid1a	11076.8	2.38214	0.130347	18.2754	1.29971e-74	2.11865e-70
Arid1b	6258.78	2.61359	0.103738	25.1941	4.65163e-140	7.58263e-136
Arih1	3470.74	2.03809	0.152207	13.3903	6.89477e-41	1.12392e-36
Armcx4	2553.68	2.16102	0.0806917	26.7811	5.35833e-158	8.73461e-154
Arntl2	691.784	2.36871	0.308575	7.67627	1.63781e-14	2.6698e-10
Asah2	497.253	2.24797	0.223427	10.0613	8.1912e-24	1.33525e-19
Ascl5	73.3993	4.76809	0.470144	10.1418	3.60475e-24	5.8761e-20
Astn2	534.597	3.12013	0.181273	17.2123	2.14896e-66	3.50301e-62
Asxl1	3869.41	2.0352	0.0888516	22.9056	4.08696e-116	6.66215e-112
Atn1	7196.37	3.22446	0.125342	25.7253	6.08864e-146	9.9251e-142
Atp13a3	3128.68	2.53117	0.197422	12.8211	1.24964e-37	2.03705e-33
Atrnl1	2859.06	2.28306	0.0903811	25.2603	8.72122e-141	1.42165e-136
Atxn1	1800.69	2.28724	0.181935	12.5717	3.02113e-36	4.92474e-32
Auts2	10805.6	2.1952	0.200819	10.9313	8.17123e-28	1.33199e-23
Axdnd1	69.2372	2.17596	0.272455	7.98648	1.38843e-15	2.26327e-11
Axin2	1908.4	2.27532	0.190409	11.9497	6.51709e-33	1.06235e-28
B3galt2	647.993	2.06922	0.364654	5.67447	1.39122e-08	0.000226783
Bak1	738.855	2.15625	0.233089	9.25072	2.22983e-20	3.63484e-16
Bard1	761.528	2.49147	0.124848	19.956	1.33048e-88	2.16881e-84
Barx1	3103.53	3.35432	0.23637	14.1909	1.04274e-45	1.69978e-41
BC030499	145.84	2.38724	0.36608	6.5211	6.97918e-11	1.13768e-06
BC053393	54.5068	2.27305	0.361068	6.29536	3.06688e-10	4.99933e-06
Bcl9l	4794.86	2.37737	0.125123	19.0003	1.69426e-80	2.76181e-76
Bco1	32.9446	2.00522	0.370988	5.40509	6.47755e-08	0.00105591
Bhmt2	60.2412	2.42142	0.370273	6.53954	6.17092e-11	1.00592e-06
Bicral	1304.71	2.40817	0.142406	16.9106	3.75812e-64	6.12611e-60
Bmf	887.858	2.04229	0.265181	7.70152	1.34459e-14	2.19182e-10
Bmp6	849.654	2.85223	0.147441	19.3449	2.25134e-83	3.66991e-79
Bmpr2	9781.1	2.57502	0.153961	16.7252	8.59125e-63	1.40046e-58
Bnc2	3948.98	2.18908	0.100486	21.785	3.21775e-105	5.24526e-101
Brpf3	1850.65	2.3169	0.105514	21.9581	7.24003e-107	1.1802e-102
Brsk1	464.584	2.87524	0.217968	13.1911	9.87197e-40	1.60923e-35
Brwd3	1944.01	2.30288	0.115811	19.8848	5.50669e-88	8.97646e-84
Btbd16	82.2473	3.74871	0.376939	9.94513	2.6484e-23	4.31715e-19
C2cd4c	35.576	2.91127	0.513404	5.67052	1.42361e-08	0.000232063
C6	16.8724	3.28216	0.615525	5.3323	9.69785e-08	0.00158085
C87414	26.8972	4.32598	0.649796	6.65745	2.7861e-11	4.54162e-07
C8a	34.5418	2.899	0.430413	6.73539	1.63496e-11	2.66515e-07
Cabp5	15.1441	2.90712	0.619209	4.69489	2.66748e-06	0.0434826
Cacna1c	3271.62	2.55339	0.158315	16.1285	1.60823e-58	2.62158e-54
Cacna1g	6917.35	2.26486	0.142117	15.9366	3.52969e-57	5.75375e-53
Cacna2d4	40.0238	2.24985	0.407136	5.52605	3.27521e-08	0.000533892
Cacng7	500.878	4.19148	0.180522	23.2187	2.94761e-119	4.8049e-115
Cadm2	518.882	2.1101	0.218313	9.66547	4.22684e-22	6.89017e-18
Car5a	23.0846	2.46488	0.465038	5.30037	1.15566e-07	0.00188384
Car5b	276.135	2.04735	0.246786	8.29607	1.07611e-16	1.75417e-12
Casp4	93.3611	2.36321	0.319441	7.39795	1.38299e-13	2.25442e-09
Catsper3	20.0075	4.59265	0.848212	5.41451	6.14566e-08	0.0010018
Cbarp	783.693	2.54227	0.19263	13.1977	9.05109e-40	1.47542e-35
Cbl	4169.11	2.04063	0.15702	12.996	1.28924e-38	2.10159e-34
Cbln1	74.27	2.15885	0.31512	6.8509	7.33857e-12	1.19626e-07
Cbx3-ps6	314.268	9.9049	1.2451	7.95509	1.78999e-15	2.91786e-11
Cbx3-ps7	105.474	9.80978	1.3786	7.11574	1.11312e-12	1.8145e-08
Ccdc144b	156.609	2.45497	0.259912	9.44539	3.54097e-21	5.77213e-17
Ccdc169	62.8713	2.58857	0.301184	8.59465	8.35213e-18	1.36148e-13
Ccdc78	71.7215	2.1467	0.372005	5.77064	7.89709e-09	0.00012873
Ccdc7a	40.3871	3.81839	0.530262	7.20096	5.97908e-13	9.74649e-09
Ccdc7b	37.9723	2.3855	0.397668	5.99872	1.98875e-09	3.24185e-05
Ccdc82	2662.41	2.13199	0.104556	20.3909	2.01372e-92	3.28257e-88
Ccl28	64.5008	2.41754	0.343084	7.04649	1.83493e-12	2.99112e-08
Ccnb1ip1	48574.5	7.38176	0.294714	25.0472	1.87148e-138	3.0507e-134
Ccnk	1353.18	3.55888	0.176789	20.1306	3.97809e-90	6.48469e-86
Ccnyl1	751.632	2.72296	0.174823	15.5755	1.06856e-54	1.74186e-50
Ccr5	249.375	2.1294	0.391258	5.44243	5.25595e-08	0.000856772
Cd160	37.8423	2.29437	0.480166	4.77829	1.76793e-06	0.028819
Cd200r2	89.1234	3.34203	0.316036	10.5748	3.89895e-26	6.35568e-22
Cd209c	451.613	2.73878	0.153277	17.8682	2.08509e-71	3.3989e-67
Cd22	60.4244	2.89461	0.402024	7.20009	6.01736e-13	9.8089e-09
Cd300lf	197.856	3.38627	0.295641	11.454	2.24532e-30	3.66009e-26
Cd3d	167.676	2.35005	0.257194	9.13727	6.40496e-20	1.04407e-15
Cd4	31.1462	2.41772	0.448145	5.39495	6.85445e-08	0.00111734
Cd46	195.008	2.12501	0.268217	7.92271	2.32398e-15	3.78832e-11
Cd8a	45.7002	2.60977	0.342647	7.6165	2.60642e-14	4.24872e-10
Cdc42bpa	4368.01	2.19501	0.125708	17.4612	2.82792e-68	4.60978e-64
Cdc42bpg	351.902	3.26336	0.321056	10.1645	2.85663e-24	4.6566e-20
Cdh12	286.912	2.2701	0.304003	7.46737	8.18114e-14	1.33361e-09
Cdk12	3633.85	2.49333	0.125612	19.8495	1.11277e-87	1.81393e-83
Cdk13	3713.36	2.23945	0.0855157	26.1876	3.67556e-151	5.99154e-147
Cdk15	215.957	2.98316	0.216773	13.7617	4.33284e-43	7.06297e-39
Cdnf	77.2458	2.25955	0.363494	6.21619	5.09374e-10	8.3033e-06
Cdr1	112.477	2.11074	0.272977	7.73229	1.05632e-14	1.7219e-10
Ceacam20	41.049	3.21395	0.505677	6.35573	2.07444e-10	3.38154e-06
Ceacam3	19.6873	2.28926	0.484427	4.7257	2.29324e-06	0.037382
Celsr1	2947.67	2.98343	0.218876	13.6307	2.63058e-42	4.28811e-38
Cep295nl	146.839	3.13158	0.236348	13.2499	4.51856e-40	7.3657e-36
Ces1f	23.1655	2.93023	0.611944	4.78839	1.68127e-06	0.0274065
Ces2b	256.568	3.44434	0.261718	13.1605	1.48069e-39	2.41367e-35
Ces2f	365.841	2.55823	0.243453	10.5081	7.92705e-26	1.29219e-21
Cfhr1	19.1987	2.98166	0.562126	5.30425	1.13136e-07	0.00184423
Chd3	14446.9	2.13855	0.177088	12.0762	1.41097e-33	2.30002e-29
Chrm2	356.917	2.02848	0.201001	10.0919	5.99912e-24	9.77916e-20
Chrna2	80.1301	2.91788	0.299271	9.74994	1.84586e-22	3.00894e-18
Chrnb3	45.8389	3.13128	0.419379	7.46648	8.23654e-14	1.34264e-09
Chst11	1123.05	2.23281	0.198536	11.2464	2.41333e-29	3.93397e-25
Chst2	4577.46	2.33617	0.12888	18.1267	1.9636e-73	3.20086e-69
Cic	6263.4	2.46229	0.163923	15.021	5.34831e-51	8.71828e-47
Ciita	145.111	2.45057	0.208517	11.7524	6.86364e-32	1.11884e-27
Clec2d	81.9597	3.39666	0.43256	7.85247	4.07929e-15	6.64966e-11
Clip2	1247.47	2.47235	0.166686	14.8324	9.04779e-50	1.47488e-45
Clip3	3898.05	2.04363	0.14971	13.6506	2.00143e-42	3.26253e-38
Clmn	1262.66	2.11181	0.18608	11.349	7.50281e-30	1.22303e-25
Clstn2	738.161	2.22604	0.203075	10.9616	5.84286e-28	9.52445e-24
Cmtm4	1411.08	2.07056	0.151427	13.6737	1.45855e-42	2.37758e-38
Cnga1	78.6309	3.54925	0.329879	10.7592	5.36077e-27	8.7386e-23
Cntn6	1083.05	3.31649	0.183589	18.0648	6.03544e-73	9.83837e-69
Col4a3bp	1897.36	2.05776	0.128508	16.0127	1.04148e-57	1.69772e-53
Cpsf4l	92.4031	2.35505	0.281251	8.37346	5.59502e-17	9.12044e-13
CR974586.2	16.831	7.16228	1.43755	4.98229	6.28368e-07	0.010243
Crb1	79.5232	2.85068	0.309553	9.20903	3.29081e-20	5.36435e-16
Crb1-ps	39.9919	5.59919	0.752283	7.44292	9.84809e-14	1.60534e-09
Creb5	3679.6	2.30199	0.311167	7.39793	1.38328e-13	2.25488e-09
Crhr1	21.78	2.43214	0.492065	4.94271	7.70438e-07	0.0125589
Crim1	1648.68	2.19464	0.138799	15.8117	2.58601e-56	4.21545e-52
Crisp2	16.3519	3.36108	0.666248	5.04478	4.54034e-07	0.0074012
Crocc	984.609	2.17043	0.14368	15.1061	1.47733e-51	2.40819e-47
Crp	186.171	2.72041	0.325088	8.36824	5.84858e-17	9.53376e-13
Crx	65.0569	3.26197	0.471759	6.91448	4.69568e-12	7.65443e-08
Csf2rb2	216.206	2.47072	0.270779	9.12449	7.20744e-20	1.17489e-15
CT010445.2	212.361	3.22444	0.214159	15.0563	3.13788e-51	5.11505e-47
CT010583.1	132.039	3.2747	0.286289	11.4384	2.68772e-30	4.38125e-26
Ctnnd2	1156.21	2.02458	0.151418	13.3708	8.95774e-41	1.4602e-36
Ctrc	34.8845	2.11312	0.395709	5.34009	9.28996e-08	0.00151436
Cxcl11	20.8894	3.21809	0.621627	5.17688	2.25632e-07	0.00367802
Cxcr2	333.309	2.50545	0.263423	9.51112	1.88627e-21	3.0748e-17
Cxcr6	45.4929	2.80704	0.416571	6.73845	1.60084e-11	2.60952e-07
Cxxc4	1216.25	2.23608	0.156183	14.3171	1.71099e-46	2.78909e-42
Cyp1b1	1254.88	2.1178	0.323291	6.55076	5.72465e-11	9.33176e-07
Cyp26c1	103.648	2.6734	0.442175	6.04602	1.48465e-09	2.42013e-05
Cyp27b1	23.5947	3.44615	0.645993	5.33466	9.57263e-08	0.00156043
Cyp2j13	56.3002	3.4123	0.373416	9.13808	6.3568e-20	1.03622e-15
Cyp2t4	45.4438	2.02629	0.43369	4.67221	2.97981e-06	0.0485739
Cyp4x1	218.461	2.27253	0.154665	14.6933	7.11995e-49	1.16062e-44
D10Wsu102e	34948.6	2.21438	0.0889843	24.885	1.08053e-136	1.76138e-132
D6Wsu163e	4633.43	2.78078	0.273265	10.1761	2.53471e-24	4.13184e-20
Dach1	1255	2.74243	0.20365	13.4664	2.46728e-41	4.02192e-37
Dbx2	89.9855	2.88699	0.470077	6.14152	8.17346e-10	1.33236e-05
Dcbld2	1936.84	2.33872	0.0909849	25.7045	1.04191e-145	1.69842e-141
Dcdc2c	298.07	2.27953	0.192312	11.8533	2.06909e-32	3.37282e-28
Dcst1	70.866	2.05765	0.337759	6.09206	1.11468e-09	1.81704e-05
Ddhd1	1145.3	2.14126	0.125596	17.0488	3.56724e-65	5.81496e-61
Ddi1	93.9435	2.84983	0.267841	10.64	1.94133e-26	3.16457e-22
Ddx6	6249.17	2.12128	0.145389	14.5903	3.23538e-48	5.27399e-44
Defb42	45.3319	2.21781	0.391405	5.66628	1.45935e-08	0.000237889
Dennd1c	230.597	2.12834	0.225502	9.43823	3.79113e-21	6.17992e-17
Dhrs9	26.3156	2.9464	0.486418	6.05734	1.38391e-09	2.25591e-05
Dhtkd1	1436.73	2.48148	0.19022	13.0453	6.75875e-39	1.10174e-34
Dhx9	6549.93	2.25441	0.186956	12.0585	1.74929e-33	2.85152e-29
Diras2	216.356	2.49632	0.191314	13.0483	6.4978e-39	1.05921e-34
Dlg4	2783.34	2.92866	0.176685	16.5756	1.04652e-61	1.70592e-57
Dlx1	5139.85	3.8473	0.103958	37.0081	8.47247e-300	1.3811e-295
Dlx2	3202.33	4.38343	0.168358	26.0365	1.9155e-149	3.12245e-145
Dlx6	731.981	3.1837	0.242283	13.1404	1.93117e-39	3.148e-35
Dnah17	397.951	3.03125	0.209236	14.4872	1.45924e-47	2.3787e-43
Dnmt3l-ps1	60.9165	7.56338	1.02646	7.36844	1.72634e-13	2.8141e-09
Dpyd	1248.82	2.01856	0.22235	9.07831	1.10277e-19	1.79762e-15
Dsg1b	298.64	2.10562	0.163982	12.8406	9.71685e-38	1.58394e-33
Dsg2	2283.97	2.93821	0.169799	17.304	4.3874e-67	7.15189e-63
Dsp	15364.9	2.86561	0.166638	17.1966	2.81701e-66	4.59201e-62
Dyrk1a	3145.55	2.81484	0.132555	21.2353	4.50622e-100	7.3456e-96
Ebf4	816.26	2.65044	0.113861	23.2779	7.41865e-120	1.20931e-115
Eef1akmt3	282.286	2.27948	0.186964	12.1921	3.42581e-34	5.58441e-30
Efcab9	39.5398	4.53702	0.609687	7.44156	9.95046e-14	1.62202e-09
Egr2	130.399	2.39647	0.247444	9.68489	3.49581e-22	5.69852e-18
Egr3	3527.58	6.26742	0.178944	35.0245	9.52424e-269	1.55255e-264
Eid3	75.9798	3.55391	0.365334	9.72784	2.29408e-22	3.73958e-18
Eif4e1b	53.9119	2.28058	0.363045	6.28183	3.34618e-10	5.45461e-06
Eml5	750.724	2.65599	0.195191	13.6071	3.63214e-42	5.92076e-38
Eml6	313.81	2.74311	0.281102	9.75843	1.69767e-22	2.76737e-18
Enah	6831.74	2.41464	0.101109	23.8816	4.7537e-126	7.74901e-122
Enc1	2239.47	2.30111	0.13117	17.543	6.72632e-69	1.09646e-64
Enpp1	2389.68	2.79145	0.228734	12.2039	2.96243e-34	4.82905e-30
Epb41l1	1933.04	3.15363	0.12641	24.9476	2.26957e-137	3.69962e-133
Epb41l4b	682.015	2.50908	0.221618	11.3216	1.02552e-29	1.67171e-25
Epha2	945.924	2.89977	0.237837	12.1922	3.41883e-34	5.57303e-30
Ephb2	4508.99	2.68926	0.160803	16.724	8.76836e-63	1.42933e-58
Eppk1	2654.68	3.12005	0.285282	10.9367	7.69469e-28	1.25431e-23
Erich5	41.0684	2.80919	0.438229	6.41034	1.45197e-10	2.36686e-06
Esp6	25.922	3.7993	0.576157	6.59422	4.27494e-11	6.96858e-07
Etv4	1310.37	2.96784	0.119352	24.8663	1.72294e-136	2.80856e-132
Evi2	291.814	2.97734	0.218141	13.6487	2.05493e-42	3.34974e-38
F2rl2	131.628	2.07103	0.34344	6.03026	1.63696e-09	2.66841e-05
Fads6	100.582	2.11251	0.315371	6.69849	2.10587e-11	3.43278e-07
Fam135b	120.237	2.28852	0.423232	5.40725	6.40006e-08	0.00104327
Fam151b	22.4892	2.82205	0.564926	4.99543	5.87039e-07	0.00956933
Fam167a	1585.19	2.64127	0.284838	9.27286	1.81221e-20	2.95408e-16
Fam193a	4362.63	2.73402	0.102772	26.6027	6.31171e-156	1.02887e-151
Fam196a	588.122	2.44111	0.141711	17.2259	1.69731e-66	2.76679e-62
Fam222a	186.479	2.58697	0.24052	10.7557	5.57063e-27	9.08068e-23
Fam227a	309.924	2.28562	0.222592	10.2682	9.79935e-25	1.59739e-20
Fam228a	88.4723	2.30913	0.328727	7.02445	2.14915e-12	3.50334e-08
Fam78b	274.586	2.34814	0.312294	7.51902	5.51897e-14	8.99648e-10
Fat1	22961.3	2.4782	0.139471	17.7685	1.23853e-70	2.01893e-66
Fat2	892.873	2.46404	0.237733	10.3648	3.58647e-25	5.8463e-21
Fbrs	1916.08	2.38237	0.126605	18.8174	5.4411e-79	8.86954e-75
Fbxl14	857.357	2.36987	0.220956	10.7255	7.72765e-27	1.25969e-22
Fbxl19	1152.51	2.3683	0.230891	10.2573	1.0978e-24	1.78952e-20
Fbxw19	52.9345	2.25688	0.388742	5.80559	6.41402e-09	0.000104555
Fcer2a	87.0448	2.252	0.274051	8.21745	2.07875e-16	3.38856e-12
Ffar1	50.3714	2.49586	0.347111	7.19038	6.46113e-13	1.05323e-08
Fgd4	3526.85	3.20036	0.124085	25.7916	1.10071e-146	1.79427e-142
Fgf3	307.591	4.14729	0.243431	17.0368	4.37873e-65	7.13777e-61
Fgf4	117.05	2.78861	0.512832	5.43766	5.3985e-08	0.00088001
Fhod1	611.547	2.64139	0.175951	15.0121	6.11891e-51	9.97443e-47
Fignl2	109.581	3.22473	0.338005	9.54045	1.42207e-21	2.31812e-17
Fmn2	642.627	2.56907	0.202937	12.6595	9.91855e-37	1.61682e-32
Fnip2	849.49	2.22336	0.183118	12.1417	6.35219e-34	1.03547e-29
Focad	1947.11	2.37746	0.154102	15.4278	1.06416e-53	1.73469e-49
Fosb	1279.34	7.71502	1.29185	5.97206	2.34275e-09	3.81892e-05
Fosl2	2693.26	2.58756	0.16802	15.4004	1.62785e-53	2.65356e-49
Foxe1	237.107	2.79943	0.387837	7.21805	5.27383e-13	8.59688e-09
Foxf1	1785.54	2.87948	0.174093	16.54	1.8917e-61	3.08365e-57
Foxf2	592.561	2.03525	0.195415	10.415	2.11814e-25	3.45278e-21
Foxi3	400.795	5.05385	0.240018	21.0562	2.00811e-98	3.27342e-94
Foxk1	2101.2	2.36551	0.13837	17.0956	1.60148e-65	2.61058e-61
Foxk2	2360.77	2.44609	0.1257	19.4597	2.40978e-84	3.92819e-80
Foxo4	498.894	2.09625	0.218259	9.60444	7.65746e-22	1.24824e-17
Foxo6	110.545	2.93543	0.267758	10.963	5.75571e-28	9.38238e-24
Foxp4	1464.72	2.20891	0.10657	20.7273	1.96622e-95	3.20513e-91
Foxr1	80.4219	2.71178	0.391727	6.92263	4.43321e-12	7.22658e-08
Frem1	7916.29	2.47012	0.137816	17.9234	7.74882e-72	1.26314e-67
Frem2	4898.03	2.44105	0.208313	11.7182	1.02857e-31	1.67667e-27
Frmpd3	139.801	2.02656	0.371562	5.45416	4.92038e-08	0.00080207
Frzb	4424.61	2.06926	0.171296	12.0801	1.34591e-33	2.19396e-29
Fth-ps2	36.3262	2.58083	0.479629	5.38089	7.41188e-08	0.00120821
Furin	3059.94	2.19807	0.190156	11.5593	6.62689e-31	1.08025e-26
Gabbr1	2555.6	3.26891	0.164472	19.8752	6.67501e-88	1.08809e-83
Gad1	142.196	2.74071	0.538699	5.08765	3.6253e-07	0.0059096
Gal3st2c	119.077	2.37821	0.263936	9.01055	2.05024e-19	3.3421e-15
Gatad2b	5029.92	2.27576	0.163526	13.9168	5.00802e-44	8.16357e-40
Gbp5	244.059	2.47101	0.195916	12.6126	1.79935e-36	2.93311e-32
Gbx1	30.8635	3.86836	0.613165	6.30884	2.81129e-10	4.58268e-06
Gcm1	38.1743	2.71714	0.486935	5.58008	2.40409e-08	0.00039189
Gcnt3	21.5089	2.2644	0.480628	4.71133	2.461e-06	0.0401168
Gcnt4	267.774	3.41541	0.274454	12.4444	1.50068e-35	2.44626e-31
Ggn	62.2438	2.08136	0.377987	5.50643	3.66192e-08	0.000596929
Ghrl	33.5603	3.73546	0.556366	6.71404	1.89308e-11	3.0859e-07
Git1	1957.24	2.08291	0.16712	12.4636	1.17956e-35	1.92281e-31
Gja6	28.9791	2.45409	0.479681	5.11609	3.1194e-07	0.00508494
Gja8	66.143	2.2928	0.380051	6.03287	1.61074e-09	2.62567e-05
Gli1	4675.58	3.31228	0.168376	19.672	3.74855e-86	6.11051e-82
Gli3	7056.51	2.00661	0.138715	14.4658	1.99407e-47	3.25054e-43
Glipr1	75.3352	2.05108	0.430683	4.76239	1.91309e-06	0.0311853
Glra3	54.895	2.1585	0.437679	4.9317	8.15182e-07	0.0132883
Glra4	19.4152	2.87752	0.578042	4.97805	6.42269e-07	0.0104696
Glyat	23.8145	2.92687	0.532753	5.49385	3.93256e-08	0.000641046
Gnao1	1635.66	2.36586	0.174606	13.5497	7.95629e-42	1.29696e-37
Gp1ba	73.2207	3.02584	0.417428	7.24877	4.20583e-13	6.85592e-09
Gpat2	69.4135	2.7723	0.307696	9.00985	2.06345e-19	3.36363e-15
Gpr151	41.2728	4.80749	0.596741	8.05624	7.86794e-16	1.28255e-11
Gpr161	1024.12	3.16381	0.152466	20.751	1.20083e-95	1.95748e-91
Gpr162	359.691	2.62978	0.224451	11.7165	1.04935e-31	1.71054e-27
Gpr18	73.7096	3.49268	0.374566	9.3246	1.11405e-20	1.81601e-16
Gpr21	493.035	4.3401	0.376419	11.53	9.31863e-31	1.51903e-26
Gpr63	132.632	2.16736	0.28527	7.59756	3.01767e-14	4.91911e-10
Gpr82	84.3419	2.45739	0.434542	5.65511	1.55744e-08	0.000253878
Greb1	447.842	2.02628	0.288266	7.02919	2.0773e-12	3.3862e-08
Gria1	815.177	2.29409	0.187713	12.2213	2.39252e-34	3.90005e-30
Gria4	630.306	2.16149	0.131317	16.4601	7.1014e-61	1.1576e-56
Grid2	389.731	2.16948	0.176552	12.288	1.05012e-34	1.71179e-30
Grik5	2187.15	3.46346	0.151062	22.9274	2.47894e-116	4.04091e-112
Grin2a	687.094	3.53003	0.203899	17.3127	3.77508e-67	6.15375e-63
Grin2d	203.504	2.0135	0.231685	8.69068	3.60292e-18	5.87312e-14
Grin3a	977.461	2.39103	0.236962	10.0904	6.09364e-24	9.93324e-20
Grip2	719.875	2.82475	0.348094	8.11492	4.86122e-16	7.92428e-12
Grk1	576.831	2.50725	0.219873	11.4032	4.03197e-30	6.57251e-26
Grk4	1170.26	2.26548	0.234116	9.67676	3.78536e-22	6.17052e-18
Grk5	893.374	2.62887	0.179409	14.6529	1.29023e-48	2.1032e-44
Gse1	3749.04	3.0974	0.178693	17.3336	2.62385e-67	4.27714e-63
Gtf2a1	3467.28	2.07923	0.160209	12.9783	1.62448e-38	2.64807e-34
Gucy1a2	419.586	2.61464	0.175831	14.8702	5.14212e-50	8.38216e-46
H2-M10.2	20.9148	3.09219	0.61904	4.99513	5.87956e-07	0.00958427
H2-Q4	342.045	2.55304	0.147731	17.2816	6.47258e-67	1.05509e-62
H2afy3	20.2282	3.25377	0.64268	5.06281	4.13124e-07	0.00673433
Has1	533.471	3.62725	0.170783	21.239	4.16908e-100	6.79602e-96
Has2	1604.39	3.6168	0.135572	26.678	8.47896e-157	1.38216e-152
Has3	1132.25	4.92873	0.190669	25.8496	2.45852e-147	4.00763e-143
Herc3	686.512	2.36098	0.145011	16.2813	1.33887e-59	2.1825e-55
Hes7	189.269	3.39494	0.29022	11.6978	1.3079e-31	2.132e-27
Hexdc	3124.28	2.50065	0.13743	18.1959	5.56451e-74	9.07071e-70
Hipk1	4248.07	2.31219	0.14627	15.8077	2.75308e-56	4.4878e-52
Hipk2	3881.94	2.33369	0.159343	14.6457	1.43489e-48	2.33901e-44
Hipk4	129.245	2.05113	0.260364	7.87796	3.32772e-15	5.42452e-11
Hmga2	9344.61	2.57436	0.322347	7.98632	1.39026e-15	2.26626e-11
Hmgb1-rs16	25.4684	2.6905	0.514848	5.22581	1.73391e-07	0.00282645
Hnrnpul2	4970.32	3.52311	0.10973	32.107	3.51595e-226	5.73135e-222
Hoxb1	53.2122	2.21957	0.364364	6.09164	1.11762e-09	1.82184e-05
Hoxc9	49.6325	4.15123	0.45307	9.16244	5.07386e-20	8.2709e-16
Hrh2	44.2775	2.55043	0.497524	5.12625	2.95578e-07	0.00481822
Hs3st4	52.2936	2.32056	0.3322	6.98544	2.83968e-12	4.62897e-08
Hs6st1	2105.31	2.50438	0.196763	12.7279	4.13715e-37	6.74397e-33
Hsd17b13	39.8268	2.26902	0.385196	5.89056	3.84889e-09	6.27407e-05
Hsd3b2	641.243	4.23347	0.290228	14.5867	3.41411e-48	5.56533e-44
Hspa1b	270.776	3.07879	0.323243	9.52468	1.65557e-21	2.69874e-17
Hspe1-ps2	21.4256	3.67143	0.739848	4.96241	6.96229e-07	0.0113492
Hspe1-ps5	34.9453	8.21569	1.1068	7.42294	1.14545e-13	1.8672e-09
Htr1b	417.608	2.16619	0.316483	6.84456	7.67106e-12	1.25046e-07
Huwe1	21671.6	2.4334	0.101313	24.0186	1.77975e-127	2.90116e-123
Ica1l	191.684	2.49122	0.291535	8.54519	1.28326e-17	2.09185e-13
Ids	1124.14	2.02167	0.137234	14.7315	4.04463e-49	6.59315e-45
Ier5l	542.898	2.47414	0.136594	18.1131	2.51272e-73	4.09598e-69
Ifi213	86.2221	2.80475	0.338594	8.28354	1.19564e-16	1.94901e-12
Ifi214	72.7419	2.59728	0.332099	7.82078	5.24953e-15	8.55725e-11
Ifnk	24.5298	3.4453	0.574874	5.99315	2.0582e-09	3.35507e-05
Iglon5	225.595	2.59546	0.243027	10.6797	1.26645e-26	2.06444e-22
Igsf11	332.975	2.75396	0.286164	9.62372	6.34937e-22	1.03501e-17
Il17f	36.0681	3.38885	0.620094	5.46505	4.62774e-08	0.000754368
Il18bp	307.667	2.29633	0.186034	12.3436	5.27274e-35	8.59509e-31
Il18rap	226.784	2.55621	0.222499	11.4887	1.50396e-30	2.45161e-26
Il1f9	253.468	2.75632	0.207919	13.2567	4.12503e-40	6.72422e-36
Il21r	93.9937	2.29727	0.256091	8.97054	2.95063e-19	4.80982e-15
Il2ra	75.123	2.47214	0.354338	6.97678	3.02024e-12	4.9233e-08
Il31ra	51.8464	2.02381	0.381401	5.30624	1.11909e-07	0.00182423
Il5ra	120.631	3.06866	0.258656	11.8639	1.82349e-32	2.97247e-28
Impg2	111.656	2.03401	0.310571	6.54928	5.78151e-11	9.42443e-07
Inhba	3594.78	2.16492	0.252033	8.58982	8.71022e-18	1.41985e-13
Inhbe	70.0231	2.29205	0.379073	6.04645	1.48076e-09	2.41379e-05
Ino80	1588.3	2.29747	0.162317	14.1542	1.75833e-45	2.86625e-41
Iqsec1	2716.19	2.30868	0.139072	16.6006	6.89793e-62	1.12443e-57
Irf2bp2	3404.21	2.35789	0.11687	20.1753	1.61389e-90	2.6308e-86
Irs2	2340.9	2.34798	0.144754	16.2204	3.61555e-59	5.8937e-55
Irx1	703.973	2.93821	0.228458	12.8611	7.4553e-38	1.21529e-33
Itgae	55.862	2.00103	0.370041	5.40758	6.38821e-08	0.00104134
Itsn1	4227.49	2.40231	0.156612	15.3392	4.1841e-53	6.8205e-49
Jade2	574.905	2.01123	0.218609	9.20012	3.57566e-20	5.82868e-16
Jag2	1324.84	2.04873	0.200519	10.2171	1.66196e-24	2.70916e-20
Jdp2	303.452	3.80335	0.234118	16.2454	2.40597e-59	3.92197e-55
Jph1	355.838	2.0785	0.183634	11.3187	1.06004e-29	1.72797e-25
Jph4	737.67	2.37087	0.158039	15.0018	7.14346e-51	1.16446e-46
Kcnc3	225.008	2.72156	0.353006	7.70967	1.26147e-14	2.05632e-10
Kcnd3	276.501	2.59278	0.235572	11.0063	3.56343e-28	5.80874e-24
Kcng3	9.87587	6.39197	1.27921	4.9968	5.82883e-07	0.00950157
Kcnh1	530.866	2.58372	0.147757	17.4863	1.821e-68	2.96841e-64
Kcnk4	83.2262	2.14093	0.268649	7.96926	1.59633e-15	2.60217e-11
Kcnmb1	66.1387	2.62573	0.285803	9.18722	4.03142e-20	6.57163e-16
Kcnq3	265.094	2.07605	0.243365	8.53062	1.45565e-17	2.37285e-13
Kcnt2	220.763	2.03648	0.315969	6.44518	1.15464e-10	1.88218e-06
Khdrbs3	655.749	2.21181	0.155685	14.2069	8.29932e-46	1.35287e-41
Kif1c	2508.76	2.22131	0.307797	7.21678	5.32312e-13	8.67722e-09
Kif24	1261.83	2.34975	0.165223	14.2217	6.72091e-46	1.09558e-41
Kifc1	930.546	2.53282	0.140945	17.9702	3.33254e-72	5.43238e-68
Klf10	29768.3	6.12861	0.532844	11.5017	1.29342e-30	2.10841e-26
Klf8	343.114	2.18454	0.368945	5.92105	3.1989e-09	5.21453e-05
Klhl29	968.428	2.40315	0.187924	12.7879	1.91679e-37	3.12456e-33
Klre1	106.719	3.43645	0.340457	10.0937	5.89321e-24	9.60652e-20
Kmt2a	9408.72	2.69982	0.197681	13.6575	1.82198e-42	2.97e-38
Kmt2b	3272.73	2.54624	0.147588	17.2524	1.0729e-66	1.74894e-62
Kmt2d	15818.3	2.53466	0.0996249	25.442	8.64804e-143	1.40972e-138
Krtap10-10	24.6631	5.69988	1.00802	5.65453	1.56273e-08	0.00025474
L3mbtl4	64.2676	2.29447	0.2767	8.29225	1.11127e-16	1.81147e-12
Lamc3	689.337	2.14737	0.186835	11.4934	1.42382e-30	2.32097e-26
Larp1	5919.86	2.11684	0.0997555	21.2203	6.20028e-100	1.01071e-95
Lbh	1015.05	3.0938	0.141172	21.9152	1.86163e-106	3.03464e-102
Ldhal6b	30.4941	5.26517	0.818315	6.43417	1.24151e-10	2.02378e-06
Ldhd	119.287	2.08721	0.255521	8.16844	3.12415e-16	5.09267e-12
Lhcgr	366.79	2.81027	0.183894	15.282	1.00725e-52	1.64191e-48
Lhx4	23.1336	2.64604	0.514853	5.1394	2.75617e-07	0.00449283
Lhx5	39.104	2.74944	0.502638	5.47002	4.49992e-08	0.000733531
Lhx6	3927.24	3.9221	0.235268	16.6707	2.13901e-62	3.4868e-58
Lmtk3	499.147	3.29019	0.385873	8.5266	1.50713e-17	2.45677e-13
Lonrf3	90.1891	2.21207	0.332885	6.64515	3.02916e-11	4.93783e-07
Loxhd1	38.8345	2.04678	0.403503	5.07253	3.92566e-07	0.00639922
Lpar2	283.956	2.46952	0.184643	13.3746	8.51578e-41	1.38816e-36
Lrba	2061.42	2.10771	0.115767	18.2066	4.5768e-74	7.46063e-70
Lrfn1	579.271	2.09619	0.171507	12.2222	2.36659e-34	3.85778e-30
Lrfn2	131.72	2.016	0.221029	9.12098	7.4446e-20	1.21354e-15
Lrig3	3749.71	2.03381	0.124337	16.3573	3.85908e-60	6.29068e-56
Lrit2	16.2488	3.15424	0.646335	4.88019	1.05984e-06	0.0172765
Lrp4	3298.56	2.20681	0.112652	19.5896	1.89512e-85	3.08923e-81
Lrp5	2782.44	2.51571	0.141065	17.8336	3.87532e-71	6.31715e-67
Lrrc4	396.439	3.42839	0.191775	17.8772	1.77554e-71	2.89431e-67
Lrrc63	10.3682	6.46415	1.20121	5.38139	7.3913e-08	0.00120486
Lrrc7	936.463	3.73713	0.286022	13.0659	5.15833e-39	8.40859e-35
Lsm14b	1406.96	2.93733	0.156417	18.7788	1.12593e-78	1.83537e-74
Lyst	2028.29	2.39718	0.195285	12.2753	1.22941e-34	2.00406e-30
Maf	3780.82	2.27785	0.178308	12.7748	2.26711e-37	3.69562e-33
Magi1	2890.4	2.58405	0.171756	15.0448	3.73233e-51	6.08407e-47
Mamdc4	407.232	2.39359	0.305358	7.83862	4.55516e-15	7.42537e-11
Maml3	2139.03	2.36068	0.103456	22.8183	3.02009e-115	4.92305e-111
Map3k5	611.082	2.45178	0.231294	10.6003	2.96978e-26	4.84103e-22
Map3k9	267.722	2.21858	0.203753	10.8886	1.30695e-27	2.13047e-23
Map4k2	510.557	2.25686	0.239381	9.4279	4.18367e-21	6.8198e-17
Map4k4	7024.04	2.70912	0.153478	17.6515	9.90561e-70	1.61471e-65
Mapkbp1	1266.01	2.04249	0.192113	10.6317	2.12148e-26	3.45822e-22
2022-03-03	143.493	2.83833	0.273784	10.3671	3.50143e-25	5.70768e-21
2022-03-09	271.116	2.37184	0.219061	10.8273	2.55629e-27	4.16701e-23
Mark1	959.413	2.16505	0.116828	18.532	1.13942e-76	1.85737e-72
Mbd6	1889.34	2.10345	0.117959	17.8319	3.99347e-71	6.50975e-67
Mcmdc2	434.743	2.82847	0.238841	11.8425	2.35463e-32	3.83829e-28
Mdm4-ps	178.502	3.17006	0.233812	13.5582	7.08877e-42	1.15554e-37
Me3	417.007	2.18859	0.18247	11.9943	3.80748e-33	6.20657e-29
Med13	6328.89	2.04881	0.148426	13.8036	2.42459e-43	3.95232e-39
Megf11	376.26	2.02413	0.196006	10.3269	5.32728e-25	8.684e-21
Mex3d	900.988	2.05048	0.12459	16.4578	7.3717e-61	1.20166e-56
Mfrp	91.4471	2.53509	0.491982	5.15282	2.56599e-07	0.00418282
Mfsd4b5	137.498	3.58984	0.245931	14.5969	2.93718e-48	4.7879e-44
Mgat5	2218.16	2.34718	0.0956296	24.5445	4.95645e-133	8.0795e-129
Mgat5b	196.563	2.0412	0.210949	9.67628	3.80321e-22	6.19961e-18
Mical3	2803.17	2.19682	0.109166	20.1236	4.58649e-90	7.47644e-86
Mid1	1986.55	2.25264	0.17172	13.1181	2.59402e-39	4.22851e-35
Midn	5088.73	2.22839	0.16241	13.7207	7.63171e-43	1.24405e-38
Mill1	23.8563	2.69029	0.558988	4.81279	1.4884e-06	0.0242623
Mill2	167.278	2.66677	0.312701	8.52817	1.48687e-17	2.42374e-13
Minar1	102.924	2.42441	0.300241	8.07487	6.755e-16	1.10113e-11
Mink1	2474.5	2.21663	0.12998	17.0536	3.28771e-65	5.3593e-61
Mki67	23297.6	2.04297	0.0947487	21.562	4.08468e-103	6.65844e-99
Mllt6	1861.52	2.79918	0.167882	16.6735	2.04391e-62	3.33178e-58
Mmp12	401.438	3.13199	0.244418	12.8141	1.36727e-37	2.22879e-33
Morc2b	116.04	2.74456	0.255261	10.752	5.8005e-27	9.4554e-23
Mpped1	1085.01	2.02452	0.211337	9.5796	9.74181e-22	1.58801e-17
Mpst	225.245	2.58707	0.222773	11.613	3.53834e-31	5.76785e-27
Mrap2	44.9869	2.08192	0.390941	5.32541	1.00728e-07	0.00164197
Mrgprc2-ps	668.253	3.69945	0.254691	14.5252	8.38527e-48	1.36688e-43
Mrip-ps	256.373	5.38681	0.835455	6.44776	1.13517e-10	1.85044e-06
Mroh2a	480.056	2.124	0.190163	11.1694	5.75821e-29	9.38646e-25
Ms4a12	161.648	3.59234	0.256292	14.0166	1.23381e-44	2.01124e-40
Ms4a4b	99.1029	2.54455	0.285273	8.91971	4.67516e-19	7.62097e-15
Msantd1	48.3414	2.60538	0.471055	5.53094	3.18524e-08	0.000519226
Msh4	297.882	3.06035	0.194627	15.7242	1.03222e-55	1.68262e-51
Msi2	5142.38	2.87101	0.105188	27.2939	5.00517e-164	8.15893e-160
Msl2	2508.25	3.12821	0.096954	32.2649	2.1724e-228	3.54122e-224
mt-Nd3	3273.99	2.93816	0.31754	9.25288	2.18532e-20	3.56229e-16
mt-Nd5	57714.7	2.47052	0.238867	10.3427	4.51685e-25	7.36291e-21
Mta1	3403.17	2.59742	0.105	24.7372	4.25605e-135	6.93778e-131
Mtss1l	3344.67	2.97054	0.1109	26.7858	4.73196e-158	7.71356e-154
Mtx3	1137.7	2.20412	0.137457	16.035	7.2823e-58	1.18709e-53
Muc6	434.069	4.36271	0.183234	23.8095	2.66143e-125	4.3384e-121
Myh9	15158.1	2.7974	0.174112	16.0666	4.37082e-58	7.12487e-54
Nalcn	518.319	2.51688	0.248123	10.1437	3.53516e-24	5.76267e-20
Nat8f6	22.0137	3.86516	0.805042	4.8012	1.57721e-06	0.02571
Nav1	5274.03	2.04612	0.143494	14.2593	3.92403e-46	6.39655e-42
Nav2	5510.24	2.24864	0.133527	16.8403	1.2351e-63	2.01333e-59
Ncapd2	8008.47	2.00638	0.188004	10.672	1.37587e-26	2.2428e-22
Ncor2	11114.2	2.57943	0.105056	24.553	4.01802e-133	6.54977e-129
Nectin1	2446.1	2.11393	0.139473	15.1565	6.86261e-52	1.11867e-47
Neil2	508.784	2.74915	0.26468	10.3867	2.8506e-25	4.64677e-21
Neurl1b	396.724	2.76848	0.147778	18.734	2.61637e-78	4.26495e-74
Nf1	6123.65	2.90848	0.0685416	42.4339	0	0
Nfat5	7869.41	2.27517	0.187498	12.1344	6.94544e-34	1.13218e-29
Nfatc3	3390.94	2.94875	0.113438	25.9943	5.74301e-149	9.36169e-145
Nfix	7721.98	2.19703	0.195346	11.2469	2.39977e-29	3.91187e-25
Nhs	1236.01	2.08361	0.110256	18.898	1.18563e-79	1.9327e-75
Nkain1	210.164	2.56869	0.266896	9.62431	6.31273e-22	1.02904e-17
Nkx1-2	17.8043	3.53339	0.672911	5.25089	1.51365e-07	0.0024674
Nkx2-3	482.184	3.27379	0.21928	14.9297	2.11294e-50	3.4443e-46
Nkx6-2	38.1747	2.13757	0.451686	4.73243	2.21844e-06	0.0361628
Nlgn1	708.605	2.13728	0.180199	11.8606	1.89532e-32	3.08956e-28
Nlgn2	4189.35	2.86479	0.147999	19.3569	1.78261e-83	2.90583e-79
Nod2	77.4086	2.17755	0.335797	6.48473	8.88937e-11	1.44906e-06
Nptx1	874.998	3.50162	0.341253	10.2611	1.05534e-24	1.7203e-20
Nptx2	269.189	3.02251	0.237777	12.7115	5.10322e-37	8.31876e-33
Nr1h5	24.5838	2.42261	0.467069	5.18684	2.13894e-07	0.00348669
Nr4a3	131.109	2.46338	0.44059	5.5911	2.2564e-08	0.000367816
Nr6a1	374.047	2.22561	0.214765	10.363	3.65274e-25	5.95433e-21
Nrbp2	1941.58	2.35271	0.116711	20.1583	2.27468e-90	3.70796e-86
Nrg2	37.2463	2.49925	0.485997	5.14253	2.71061e-07	0.00441857
Ntng1	1223.62	2.26914	0.158421	14.3235	1.56015e-46	2.5432e-42
Ntng2	91.8665	2.36426	0.31474	7.51177	5.83348e-14	9.50915e-10
Nuak1	1108.72	2.90767	0.228984	12.6981	6.05509e-37	9.8704e-33
Nufip2	2784.53	3.49386	0.133108	26.2482	7.49316e-152	1.22146e-147
Nupl1	72.4382	3.52425	0.40784	8.64126	5.55954e-18	9.0626e-14
Nyap1	372.537	2.07979	0.264144	7.8737	3.44312e-15	5.61262e-11
Nyx	80.6785	2.24098	0.278652	8.04223	8.82151e-16	1.43799e-11
Oas1b	136.727	2.64761	0.244974	10.8077	3.1655e-27	5.16008e-23
Oas3	84.6275	2.15991	0.330443	6.53642	6.30096e-11	1.02712e-06
Oaz3	45.8049	2.60659	0.526881	4.94722	7.52822e-07	0.0122718
Ocstamp	156.771	2.2565	0.291864	7.73137	1.06399e-14	1.73441e-10
Odam	139.137	3.28441	0.384496	8.54212	1.31786e-17	2.14824e-13
Olr1	32.4865	3.19743	0.517626	6.17711	6.5287e-10	1.06424e-05
Omg	155.6	4.05612	0.304709	13.3115	1.98569e-40	3.23687e-36
Onecut1	88.2179	3.57396	0.405062	8.82325	1.11188e-18	1.81248e-14
Onecut3	52.581	2.25731	0.32507	6.94409	3.80919e-12	6.20936e-08
Oprd1	82.7072	2.00562	0.323331	6.20298	5.54028e-10	9.03121e-06
Otoa	134.879	2.32951	0.334369	6.96687	3.24076e-12	5.28276e-08
Ovgp1	186.18	2.63854	0.239738	11.0059	3.57726e-28	5.83129e-24
Pabpc1l2b-ps	49.8431	6.26706	0.800606	7.8279	4.96102e-15	8.08695e-11
Pappa2	2640.37	3.01289	0.168332	17.8985	1.21203e-71	1.97574e-67
Pax9	5953.3	3.65851	0.146598	24.9561	1.8354e-137	2.99189e-133
Pbx2	1545.75	2.11562	0.147481	14.3451	1.1435e-46	1.86401e-42
Pcdh7	3472.27	2.0145	0.0727639	27.6854	1.04604e-168	1.70515e-164
Pcdhga9	606.652	2.83515	0.160136	17.7047	3.85952e-70	6.2914e-66
Pcdhgb2	417.941	2.25857	0.155338	14.5397	6.79115e-48	1.10703e-43
Pcdhgb5	753.152	2.09621	0.112417	18.6467	1.34241e-77	2.18826e-73
Pcdhgb8	374.198	3.08352	0.248487	12.4092	2.33056e-35	3.79904e-31
Pcgf2	1252.52	2.03796	0.14441	14.1123	3.18921e-45	5.19874e-41
Pde5a	1380.61	2.21725	0.187373	11.8334	2.62446e-32	4.27813e-28
Pde6h	152.377	2.25144	0.356606	6.31353	2.72749e-10	4.44607e-06
Pde7a	2351.56	2.30589	0.128527	17.941	5.64621e-72	9.20389e-68
Pdzd4	715.471	3.37476	0.182705	18.4711	3.5269e-76	5.7492e-72
Pdzd7	138.056	2.3661	0.249703	9.47565	2.65094e-21	4.32129e-17
Pdzrn3	2763.36	2.15295	0.088742	24.2608	5.08583e-130	8.29041e-126
Peg10	5280.41	2.18115	0.282975	7.70791	1.27895e-14	2.08482e-10
Pgam1-ps2	930.696	7.24107	1.26419	5.72785	1.01713e-08	0.000165802
Pgm5	773.956	2.05818	0.162996	12.6272	1.49469e-36	2.4365e-32
Phc3	2780.41	2.25506	0.113929	19.7936	3.38185e-87	5.51275e-83
Phf12	2613.22	2.00412	0.103985	19.2731	9.03259e-83	1.4724e-78
Phf2	2859.01	2.02975	0.0982963	20.6493	9.90696e-95	1.61493e-90
Phf21a	3347.14	2.23258	0.212812	10.4908	9.51864e-26	1.55163e-21
Phkg1	21274.3	8.38075	0.393083	21.3205	7.32178e-101	1.19352e-96
Phldb3	105.877	2.27803	0.419412	5.43148	5.58892e-08	0.00091105
Phlpp2	839.896	2.02792	0.113323	17.8951	1.28836e-71	2.10016e-67
Phxr2	29.2448	2.41099	0.490989	4.91049	9.0851e-07	0.0148096
Pi15	321.369	2.69259	0.144458	18.6392	1.54396e-77	2.51681e-73
Pign	4293.82	2.25707	0.156409	14.4306	3.32257e-47	5.41611e-43
Pip4k2b	1408.04	3.15885	0.170425	18.5351	1.07527e-76	1.7528e-72
Pitpnm2	2207.96	2.55358	0.186016	13.7278	6.92177e-43	1.12832e-38
Pitpnm3	280.661	2.38564	0.212006	11.2527	2.24632e-29	3.66172e-25
Pitx1	3960.58	2.0869	0.209175	9.97681	1.92549e-23	3.13874e-19
Piwil1	25.8397	2.77368	0.472087	5.87535	4.21947e-09	6.87816e-05
Piwil4	60.4929	2.17492	0.343438	6.33278	2.40782e-10	3.92499e-06
Pkdcc	1607.41	2.23827	0.339134	6.59995	4.11302e-11	6.70463e-07
Pkib	545.295	2.13704	0.194131	11.0082	3.48865e-28	5.68686e-24
Pkp4	3538.56	2.35896	0.115666	20.3946	1.869e-92	3.04666e-88
Platr17	32.0212	2.24273	0.424917	5.27804	1.30574e-07	0.00212849
Plekha6	976.379	2.17333	0.200687	10.8295	2.49561e-27	4.06809e-23
Plekhm2	937.469	2.48149	0.230575	10.7622	5.1931e-27	8.46528e-23
Plin4	132.255	3.68496	0.42271	8.71746	2.84513e-18	4.63784e-14
Plxnb1	3109.29	2.24055	0.169263	13.2371	5.35912e-40	8.73591e-36
Pmepa1	1341.44	2.1563	0.187302	11.5125	1.14165e-30	1.86101e-26
Pom121	4684.25	2.22683	0.11434	19.4756	1.76935e-84	2.88422e-80
Pou1f1	110.273	2.41059	0.29938	8.05196	8.14813e-16	1.32823e-11
Pou5f2	85.6121	2.02931	0.32288	6.28504	3.27778e-10	5.3431e-06
Pou6f2	53.6711	2.16208	0.42611	5.074	3.89544e-07	0.00634996
Ppard	866.681	3.27866	0.115294	28.4375	6.95129e-178	1.13313e-173
Ppp2r5a	5513.94	2.14281	0.159839	13.4061	5.57168e-41	9.08239e-37
Ppp3r2	33.0641	3.47368	0.517475	6.71275	1.90991e-11	3.11335e-07
Ppp6r1	1877.56	2.36386	0.171873	13.7535	4.85072e-43	7.90716e-39
Pram1	118.074	2.87539	0.30715	9.36151	7.8604e-21	1.28132e-16
Pramel4	40.7002	2.06854	0.38426	5.38317	7.31863e-08	0.00119301
Pramel7	8.44092	6.16811	1.24742	4.94471	7.62573e-07	0.0124307
Prdm11	3602.65	2.60502	0.194672	13.3815	7.75329e-41	1.26386e-36
Prl2c3	45.7846	3.36427	0.486901	6.90954	4.86214e-12	7.92577e-08
Prokr2	433.935	2.42698	0.219603	11.0516	2.15229e-28	3.50845e-24
Prr7	164.865	2.95058	0.311509	9.47188	2.74861e-21	4.4805e-17
Prss30	26.6846	2.89512	0.518173	5.58716	2.30811e-08	0.000376245
Prss48	51.5098	4.59333	0.528566	8.69017	3.61909e-18	5.89948e-14
Prss55	28.4507	3.57707	0.57133	6.26095	3.82629e-10	6.23724e-06
Psg16	2418.68	2.43794	0.181267	13.4495	3.10154e-41	5.05583e-37
Psg23	292.771	2.80745	0.175461	16.0005	1.26847e-57	2.06773e-53
Psg25	28.8654	2.45321	0.457811	5.35856	8.389e-08	0.00136749
Psg29	19.1789	3.23829	0.634736	5.10179	3.36458e-07	0.0054846
Ptar1	2362.35	2.10559	0.184341	11.4223	3.23684e-30	5.27637e-26
Ptch1	13545	3.45673	0.166482	20.7633	9.28706e-96	1.51388e-91
Pten	4243.11	2.14763	0.10113	21.2362	4.41784e-100	7.20153e-96
Ptges3-ps	245.394	11.0282	1.06058	10.3983	2.52391e-25	4.11423e-21
Ptgfrn	3699.63	2.62358	0.110678	23.7047	3.22432e-124	5.25596e-120
Ptpn14	4041.91	2.0642	0.130761	15.786	3.88615e-56	6.33482e-52
Ptpn4	1579.4	2.31025	0.205943	11.2179	3.33015e-29	5.42847e-25
Ptprq	97.8851	2.2606	0.421071	5.36869	7.93102e-08	0.00129284
Ptprs	18130.5	2.24441	0.0975359	23.0111	3.61042e-117	5.88535e-113
Qk	8432.65	2.48706	0.16482	15.0896	1.89657e-51	3.09161e-47
Qrfp	29.0993	2.35792	0.445427	5.29361	1.19922e-07	0.00195485
Rad54l2	2171.01	2.10009	0.19917	10.5442	5.40267e-26	8.8069e-22
Rag2	57.4732	3.11085	0.413883	7.51626	5.63656e-14	9.18816e-10
Ranbp9	1392.18	2.46153	0.126335	19.4841	1.49757e-84	2.44119e-80
Rasd2	46.4384	2.28458	0.372943	6.12583	9.02125e-10	1.47055e-05
Rasgrf2	60.5714	2.54583	0.422838	6.02082	1.73534e-09	2.82877e-05
Rbm33	3790.61	2.02008	0.120197	16.8064	2.18926e-63	3.56871e-59
Rbm8a2	106.475	2.68833	0.362625	7.41353	1.22977e-13	2.00465e-09
Rdh1	208.368	2.60957	0.288994	9.02987	1.7188e-19	2.80182e-15
Rdh16	116.373	2.25211	0.308333	7.30415	2.79031e-13	4.54849e-09
Rdh9	68.4954	2.09881	0.400603	5.23912	1.61345e-07	0.00263008
Reg2	1228.95	3.01571	0.198341	15.2047	3.29258e-52	5.36724e-48
Rere	6842.84	2.36925	0.105445	22.469	8.34394e-112	1.36014e-107
Rgsl1	44.4877	2.44272	0.351593	6.9476	3.71556e-12	6.05674e-08
Rhox8	101.557	4.79195	0.399519	11.9943	3.80696e-33	6.20573e-29
Rimbp2	119.145	2.43617	0.292701	8.32305	8.57313e-17	1.39751e-12
Rnf150	905.152	2.44293	0.184972	13.207	7.99268e-40	1.30289e-35
Rnf165	637.186	2.68334	0.180513	14.8651	5.55578e-50	9.05648e-46
Rnf212	31.643	4.09469	0.548536	7.46476	8.34522e-14	1.36035e-09
Rnf38	3992.66	2.65795	0.128376	20.7044	3.16103e-95	5.1528e-91
Rrh	75.21	2.50523	0.308944	8.109	5.10392e-16	8.3199e-12
Rs1	74.9433	3.05354	0.42783	7.13729	9.51878e-13	1.55166e-08
Rtl10	142.699	2.06059	0.232921	8.84677	9.0091e-19	1.46857e-14
Rtp3	69.132	2.73362	0.314793	8.68389	3.82467e-18	6.2346e-14
Rttn	2016.84	2.01708	0.137117	14.7107	5.50159e-49	8.96814e-45
Runx2	7285.2	2.70225	0.161376	16.7451	6.1524e-63	1.0029e-58
Rxra	2865.9	2.14186	0.129678	16.5168	2.77888e-61	4.52985e-57
Ryr2	444.668	2.56339	0.227585	11.2635	1.98778e-29	3.24028e-25
Samd5	3133.57	2.13229	0.195092	10.9297	8.31601e-28	1.35559e-23
Sash1	1409.4	2.00895	0.104943	19.1433	1.10049e-81	1.7939e-77
Sav1	1251.19	2.3917	0.214907	11.129	9.06294e-29	1.47735e-24
Scai	3367.29	2.1728	0.201822	10.7659	4.98515e-27	8.1263e-23
Scd3	78.6433	2.25856	0.374247	6.03495	1.59009e-09	2.592e-05
Scd4	93.7621	2.29937	0.265561	8.65852	4.77921e-18	7.79059e-14
Scube3	4002.06	2.89357	0.112056	25.8225	4.95781e-147	8.08172e-143
Sdk1	1645.53	3.69972	0.211662	17.4794	2.058e-68	3.35474e-64
Sdk2	2749.64	2.51173	0.166017	15.1294	1.03613e-51	1.689e-47
Sema7a	540.31	4.52674	0.280431	16.1421	1.29143e-58	2.10516e-54
Serpinb13	25.4307	2.78665	0.578554	4.81658	1.46041e-06	0.0238061
Serpine1	58.1218	2.60544	0.406702	6.40627	1.49127e-10	2.43091e-06
Setbp1	3576.36	2.0667	0.125	16.5336	2.10303e-61	3.42814e-57
Setd7	2181.48	2.50129	0.174679	14.3194	1.65572e-46	2.69899e-42
Sh2d7	16.5159	3.13643	0.59591	5.26325	1.41528e-07	0.00230704
Sh3pxd2a	7584.55	2.67139	0.222943	11.9824	4.39297e-33	7.16099e-29
Sh3rf2	867.674	3.16622	0.164233	19.2788	8.10051e-83	1.32046e-78
Shank1	5918.9	4.13526	0.158396	26.1072	3.02084e-150	4.92428e-146
Shank3	1412.69	3.95224	0.142093	27.8146	2.89243e-170	4.71496e-166
Shcbp1l	50.0768	2.15007	0.405222	5.3059	1.12116e-07	0.00182761
Shf	303.249	2.04265	0.19961	10.2332	1.40731e-24	2.29405e-20
Shh	890.314	5.01916	0.207593	24.1779	3.80402e-129	6.20092e-125
Sik3	2764.71	2.4783	0.206081	12.0258	2.59914e-33	4.23686e-29
Sipa1l3	2969.32	2.07599	0.176342	11.7725	5.41114e-32	8.8207e-28
Six2	3913.65	3.51221	0.131802	26.6475	1.91159e-156	3.11608e-152
Skint4	152.188	3.33558	0.296952	11.2327	2.81633e-29	4.59089e-25
Skint7	25.5448	3.12478	0.55112	5.66987	1.42908e-08	0.000232955
Skint8	260.031	3.07921	0.226949	13.5679	6.21119e-42	1.01249e-37
Slamf7	39.4882	2.26689	0.414486	5.46916	4.52175e-08	0.000737091
Slc10a2	143.085	2.37431	0.416594	5.69934	1.20274e-08	0.000196058
Slc12a5	208.097	2.38955	0.345052	6.9252	4.35352e-12	7.09667e-08
Slc12a8	178.866	2.86078	0.205108	13.9477	3.24958e-44	5.29715e-40
Slc13a1	173.759	2.38854	0.324926	7.35102	1.96697e-13	3.20635e-09
Slc17a8	49.1324	2.51043	0.352214	7.12758	1.02152e-12	1.66518e-08
Slc22a19	83.7213	2.81556	0.310277	9.07435	1.14356e-19	1.86412e-15
Slc23a1	171.374	2.82303	0.355245	7.94671	1.91525e-15	3.12205e-11
Slc23a4	68.8665	2.40483	0.352948	6.81356	9.52134e-12	1.55207e-07
Slc24a1	30.3411	3.80605	0.581146	6.54921	5.78406e-11	9.4286e-07
Slc25a21	241.179	3.26179	0.243837	13.3769	8.24654e-41	1.34427e-36
Slc26a3	71.0696	3.25784	0.385373	8.45374	2.8212e-17	4.59883e-13
Slc26a8	41.365	2.09627	0.367419	5.70541	1.16063e-08	0.000189195
Slc28a3	69.3025	2.18354	0.309758	7.04917	1.79984e-12	2.93392e-08
Slc2a9	60.6749	2.19985	0.326639	6.73481	1.64145e-11	2.67573e-07
Slc5a12	32.5981	2.67148	0.560541	4.7659	1.88013e-06	0.0306481
Slc5a2	32.4346	3.40451	0.583566	5.83397	5.41237e-09	8.82271e-05
Slc5a4b	28.2834	2.79496	0.469017	5.95919	2.53485e-09	4.13205e-05
Slc5a7	338.104	2.21493	0.261621	8.46619	2.53546e-17	4.13305e-13
Slc6a18	43.6789	2.24953	0.444421	5.0617	4.15528e-07	0.00677353
Slc6a5	43.7239	2.67813	0.46258	5.78954	7.05797e-09	0.000115052
Slc6a7	27.6957	4.17055	0.758787	5.49634	3.87749e-08	0.00063207
Slc6a8	1247.82	2.07773	0.0902552	23.0206	2.89968e-117	4.72676e-113
Slc7a13	60.6008	4.0427	0.417884	9.67422	3.88031e-22	6.32529e-18
Slc8a1	2472.49	3.14969	0.138093	22.8085	3.77729e-115	6.15737e-111
Slc8a2	391.079	4.44946	0.187138	23.7763	5.86936e-125	9.56764e-121
Slco1a6	112.287	2.79478	0.307617	9.08524	1.03469e-19	1.68664e-15
Slco6c1	61.7768	4.96338	0.522277	9.50334	2.03258e-21	3.31331e-17
Slit3	4965.07	2.11669	0.126772	16.6969	1.38122e-62	2.25152e-58
Slk	3479.57	2.28459	0.147864	15.4506	7.47229e-54	1.21806e-49
Smad7	1539.41	2.89536	0.18563	15.5975	7.57265e-55	1.23442e-50
Smad9	717.438	2.63373	0.164259	16.034	7.40116e-58	1.20646e-53
Smco1	50.1724	2.93369	0.407052	7.20718	5.71245e-13	9.31187e-09
Smlr1	45.0464	2.95983	0.541977	5.46117	4.72994e-08	0.000771027
Smok4a	25.4342	2.51495	0.514081	4.89213	9.97493e-07	0.0162601
Snrpert	65.5548	5.59552	0.794679	7.04124	1.90535e-12	3.10591e-08
Sobp	1552.39	2.52137	0.145095	17.3774	1.2234e-67	1.99427e-63
Soga1	3274.77	2.91649	0.160149	18.2112	4.20814e-74	6.85969e-70
Sox12	2552.09	2.10736	0.0911573	23.1179	3.06201e-118	4.99139e-114
Sox2	535.234	2.25377	0.202588	11.1249	9.489e-29	1.5468e-24
Sp6	1074.21	3.32936	0.176382	18.8759	1.79988e-79	2.93398e-75
Spaca6	2314.37	2.14058	0.274271	7.80462	5.96833e-15	9.72897e-11
Speer4a	215.161	5.26498	0.329873	15.9606	2.40334e-57	3.91769e-53
Speer4b	148.799	4.59261	0.329738	13.9281	4.27733e-44	6.97247e-40
Speer4e	18.1812	4.43685	0.800143	5.54507	2.93839e-08	0.000478988
Speer5-ps1	287.71	2.04283	0.240032	8.51063	1.72992e-17	2.81994e-13
Speer6-ps1	70.5028	3.14295	0.360384	8.72112	2.75469e-18	4.49041e-14
Spen	5041.26	2.61472	0.0754215	34.6681	2.38718e-263	3.89135e-259
Spic	39.8411	2.61408	0.426325	6.13168	8.69579e-10	1.4175e-05
Spock1	2118.8	2.06275	0.131266	15.7143	1.20719e-55	1.96784e-51
Sppl3	2691.86	2.01551	0.148492	13.5732	5.77532e-42	9.41435e-38
Spred2	1939.48	2.32666	0.110637	21.0296	3.51657e-98	5.73236e-94
Srcin1	703.294	3.55304	0.549247	6.46893	9.86988e-11	1.60889e-06
Srf	1085.16	2.58607	0.263025	9.83204	8.19427e-23	1.33575e-18
Srrm3	156.916	2.21661	0.260002	8.52534	1.52357e-17	2.48358e-13
Stac2	78.8353	2.21336	0.265449	8.33816	7.54537e-17	1.22997e-12
Stap1	205.116	2.67253	0.205127	13.0287	8.40742e-39	1.37049e-34
Stmn1-rs1	19.871	6.65095	1.20472	5.52074	3.37566e-08	0.000550267
Ston1	887.79	2.50725	0.186513	13.4428	3.39569e-41	5.53532e-37
Ston2	1740.28	2.0494	0.148707	13.7815	3.29219e-43	5.36659e-39
Stox2	31365.8	5.28586	0.248481	21.2727	2.03337e-100	3.31459e-96
Stra8	15.4294	5.4845	1.12097	4.89262	9.95022e-07	0.0162198
Stxbp5	1639.36	2.24525	0.111439	20.1478	2.813e-90	4.58547e-86
Styk1	245.953	2.5613	0.215906	11.863	1.84179e-32	3.00231e-28
Sult2a8	12.9705	6.01149	1.15719	5.19491	2.04822e-07	0.0033388
Sun2	1090.02	2.31562	0.169213	13.6846	1.25426e-42	2.04458e-38
Syngap1	1808.25	4.20011	0.226166	18.5709	5.52511e-77	9.00648e-73
Tada2b	476.115	2.02401	0.235388	8.59863	8.06766e-18	1.31511e-13
Taf15	1633.12	3.12332	0.225943	13.8235	1.83839e-43	2.99676e-39
Taf4	913.301	2.98586	0.162933	18.3257	5.16167e-75	8.41404e-71
Tas1r3	95.8199	2.11371	0.265762	7.95339	1.81475e-15	2.95822e-11
Tatdn2	470.131	4.1608	0.16801	24.7651	2.12973e-135	3.47168e-131
Tbc1d8b	791.744	2.26637	0.145307	15.5971	7.61313e-55	1.24102e-50
Tbx1	946.293	2.18347	0.189173	11.5422	8.08375e-31	1.31773e-26
Tcf20	8946.42	3.28031	0.103488	31.6976	1.67875e-220	2.73653e-216
Tead1	8190.53	2.30388	0.226232	10.1837	2.34429e-24	3.82143e-20
Tead3	1610.19	2.08103	0.127878	16.2736	1.52049e-59	2.47855e-55
Teddm1a	17.0903	5.13079	0.938767	5.46546	4.61708e-08	0.000752631
Tenm1	1119.46	3.4588	0.156919	22.042	1.14024e-107	1.8587e-103
Tenm2	1639.63	2.90594	0.177924	16.3325	5.79594e-60	9.44797e-56
Tent4a	1464.28	2.23595	0.110482	20.2381	4.52369e-91	7.37407e-87
Terb1	110.237	2.20347	0.233093	9.45316	3.28739e-21	5.35877e-17
Tet2	3692.73	2.0054	0.124066	16.164	9.04437e-59	1.47432e-54
Tex13b	24.8141	2.56508	0.461469	5.55851	2.72082e-08	0.00044352
Tex47	142.145	5.24735	0.390986	13.4208	4.56624e-41	7.44343e-37
Tgfb1	1390.62	4.19713	0.163706	25.6382	5.72781e-145	9.3369e-141
Thada	1903.03	2.01375	0.159411	12.6324	1.3994e-36	2.28116e-32
Themis	35.871	2.47767	0.49103	5.04585	4.51501e-07	0.00735992
Tigit	28.9952	3.45072	0.63519	5.43257	5.55478e-08	0.000905485
Tktl1	19.4194	2.83912	0.527409	5.38315	7.31935e-08	0.00119313
Tle3	5185.46	2.29077	0.12068	18.9823	2.38962e-80	3.89531e-76
Tlr9	25.4105	3.57502	0.550393	6.49539	8.28169e-11	1.35e-06
Tma7-ps	23.9067	7.66858	1.14534	6.69549	2.14948e-11	3.50386e-07
Tmc5	300.173	4.27713	0.210024	20.365	3.42082e-92	5.57628e-88
Tmprss11g	141.842	2.5374	0.305185	8.31429	9.23037e-17	1.50464e-12
Tmprss15	9.91894	5.6276	1.20304	4.67783	2.8992e-06	0.0472599
Tnfrsf25	79.414	2.31264	0.427075	5.41505	6.12703e-08	0.000998767
Tnfrsf4	33.395	2.70179	0.476943	5.66481	1.47189e-08	0.000239933
Tnfsf13	42.2426	2.65635	0.506159	5.24806	1.5371e-07	0.00250563
Tnfsf15	31.3268	2.46627	0.49323	5.00024	5.72582e-07	0.00933367
Tnfsf8	24.6432	2.63612	0.532463	4.95081	7.39054e-07	0.0120473
Tnk2	1560.52	2.76845	0.191062	14.4899	1.40445e-47	2.28939e-43
Tnrc18	9508.43	2.06658	0.174973	11.8109	3.42981e-32	5.59093e-28
Tnrc6b	6797.7	2.20763	0.251246	8.78672	1.5399e-18	2.51019e-14
Tpbpa	19.6918	5.28766	0.994105	5.31902	1.0433e-07	0.00170069
Trat1	280.579	2.988	0.26357	11.3366	8.6392e-30	1.40828e-25
Trim21	56.1748	2.48707	0.444663	5.59314	2.22994e-08	0.000363502
Trim24	2819.1	2.3136	0.0723687	31.9697	2.87902e-224	4.69308e-220
Trim41	984.753	2.74437	0.170336	16.1115	2.119e-58	3.45419e-54
Trim43c	68.8645	3.21082	0.319959	10.0351	1.06864e-23	1.74199e-19
Trim50	23.7421	2.98888	0.579878	5.15434	2.54531e-07	0.00414911
Trim52	41.8397	2.42994	0.432688	5.61592	1.95517e-08	0.000318712
Trim9	359.333	2.20273	0.236011	9.33315	1.0277e-20	1.67525e-16
Triml1	91.7469	2.4825	0.393273	6.31242	2.74705e-10	4.47797e-06
Trp73	585.009	2.05049	0.244475	8.3873	4.97422e-17	8.10847e-13
Tspear	161.887	2.05728	0.286113	7.19043	6.45866e-13	1.05283e-08
Ttc7b	980.151	2.5598	0.126213	20.2816	1.87084e-91	3.04965e-87
Tubb4b-ps1	38.6112	3.02381	0.518524	5.83157	5.49067e-09	8.95034e-05
Txk	66.4381	2.01025	0.299498	6.71208	1.91875e-11	3.12775e-07
Uba1y	46.043	3.61259	0.486921	7.41926	1.17781e-13	1.91995e-09
Ubap1l	37.9037	2.69893	0.377622	7.14716	8.85888e-13	1.44409e-08
Ubash3a	171.997	2.22677	0.26318	8.46101	2.65071e-17	4.32093e-13
Ube2d2b	57.9231	3.64455	0.434172	8.39427	4.68799e-17	7.64189e-13
Ubr5	7708.03	2.17361	0.132561	16.3971	2.00628e-60	3.27044e-56
Ubtfl1	103.783	2.6067	0.343378	7.59134	3.16606e-14	5.161e-10
Unc13c	305.112	2.13187	0.15459	13.7905	2.90826e-43	4.74075e-39
Unc5b	1873.55	2.3672	0.146634	16.1437	1.25864e-58	2.05172e-54
Unc79	245.132	2.55692	0.318781	8.02093	1.0495e-15	1.71079e-11
Unc93a	31.7458	2.60307	0.524369	4.96419	6.89874e-07	0.0112456
Uprt	243.935	2.46319	0.176852	13.928	4.28137e-44	6.97906e-40
Usf3	3149.91	2.76795	0.167337	16.5412	1.8522e-61	3.01927e-57
Usp17la	369.232	3.58074	0.303545	11.7964	4.07452e-32	6.64188e-28
Usp17lc	33.9147	2.07471	0.436603	4.75194	2.01478e-06	0.032843
Usp24	3735.09	2.00616	0.116795	17.1767	3.96591e-66	6.46482e-62
Usp27x	196.684	2.09433	0.326986	6.40493	1.50434e-10	2.45223e-06
Usp31	1637.78	2.19868	0.195199	11.2638	1.98026e-29	3.22803e-25
Usp7	4571.66	2.1327	0.100057	21.3149	8.25441e-101	1.34555e-96
Utp14b	1200.58	2.13673	0.0964713	22.1489	1.06984e-108	1.74395e-104
Utp14b-ps1	37.2395	2.95227	0.507401	5.81843	5.9403e-09	9.68328e-05
Vav2	972.58	2.03103	0.145737	13.9363	3.81302e-44	6.21561e-40
Vegfa	2127.66	4.25671	0.120233	35.4038	1.49282e-274	2.43345e-270
Vsig2	44.1124	2.03281	0.38585	5.26841	1.37612e-07	0.00224322
Vsx2	88.1922	2.02547	0.282339	7.17389	7.28966e-13	1.18829e-08
Vwde	72.1883	2.39974	0.426568	5.62568	1.84778e-08	0.000301206
Wapl	5182.88	2.29018	0.119304	19.1962	3.97887e-82	6.48596e-78
Wdr20rt	55.3746	2.4189	0.464569	5.20675	1.92174e-07	0.00313264
Wdr46-ps	60.9311	2.31821	0.308256	7.52039	5.46124e-14	8.90237e-10
Wfikkn1	71.8086	2.22765	0.27652	8.05602	7.88188e-16	1.28483e-11
Whrn	616.168	2.40956	0.152344	15.8166	2.39e-56	3.89594e-52
Wipf2	1722.29	2.48573	0.154622	16.0762	3.74852e-58	6.11045e-54
Wnt2b	211.728	2.22653	0.176802	12.5934	2.29649e-36	3.74351e-32
Xdh	1972.15	2.57702	0.157499	16.3621	3.5672e-60	5.81489e-56
Xkr6	360.777	2.49285	0.185288	13.4539	2.91963e-41	4.75929e-37
Ywhaq-ps1	19.8455	3.64697	0.767055	4.75451	1.98925e-06	0.0324268
Zbed6	1783.91	13.8877	1.02926	13.4929	1.72098e-41	2.80537e-37
Zbtb12	446.845	2.97761	0.400022	7.44361	9.79695e-14	1.597e-09
Zbtb18	783.05	2.95334	0.265172	11.1375	8.24428e-29	1.3439e-24
Zbtb33	850.652	2.0453	0.106483	19.2078	3.1877e-82	5.19627e-78
Zbtb39	935.9	2.06307	0.131662	15.6694	2.44764e-55	3.9899e-51
Zbtb44	2099.72	2.09659	0.105489	19.8749	6.7107e-88	1.09391e-83
Zc3h4	3385.87	2.07803	0.133562	15.5586	1.39097e-54	2.26742e-50
Zcchc2	813.153	2.34772	0.130779	17.9519	4.63921e-72	7.56238e-68
Zdhhc18	719.353	2.96739	0.339407	8.74285	2.27299e-18	3.7052e-14
Zdhhc9	819.207	2.08239	0.134256	15.5106	2.94137e-54	4.79473e-50
Zfa-ps	39.7076	2.63084	0.386106	6.81377	9.50729e-12	1.54978e-07
Zfp148-ps1	34.5262	3.43244	0.563081	6.09581	1.08884e-09	1.77491e-05
Zfp217	1359.06	2.28949	0.152251	15.0376	4.16374e-51	6.78731e-47
Zfp345	41.1179	2.15352	0.391731	5.49743	3.85359e-08	0.000628173
Zfp385c	306.977	2.7439	0.185149	14.8199	1.08878e-49	1.77482e-45
Zfp407	2195.06	2.03564	0.138186	14.7311	4.06863e-49	6.63227e-45
Zfp462	7214.62	3.90397	0.233233	16.7385	6.86936e-63	1.11977e-58
Zfp488	1757.31	4.01732	0.23454	17.1285	9.09989e-66	1.48337e-61
Zfp609	3805.29	2.98458	0.118889	25.104	4.49911e-139	7.334e-135
Zfp704	6093.72	2.30852	0.0995328	23.1936	5.28505e-119	8.61516e-115
Zfp735	17.1431	2.88295	0.595326	4.84264	1.28124e-06	0.0208855
Zfp831	32.0231	2.82645	0.465724	6.06894	1.28758e-09	2.09889e-05
Zfp853	252.985	4.80917	0.239151	20.1093	6.11905e-90	9.97466e-86
Zfp865	1599.73	2.58712	0.112609	22.9744	8.4047e-117	1.37005e-112
Zfp966	641.724	2.14745	0.167645	12.8096	1.4497e-37	2.36315e-33
Zfp972	65.0724	3.01519	0.551358	5.46865	4.53474e-08	0.000739208
Zfpm1	330.223	2.7009	0.253874	10.6387	1.96789e-26	3.20785e-22
Zmiz1	12965.5	2.47096	0.172022	14.3642	8.67507e-47	1.41412e-42
Zrsr1	783.757	2.38818	0.119739	19.9449	1.6584e-88	2.70335e-84
Zscan2	300.119	2.70928	0.225084	12.0368	2.27709e-33	3.71189e-29
Zscan25	165.123	4.43063	0.311147	14.2397	5.19811e-46	8.47344e-42
Zxda	105.485	9.81042	1.12563	8.71548	2.89518e-18	4.71943e-14
