# Supplementary material for: Integration of multimodal data in the developing tooth reveals candidate regulatory loci driving human odontogenic phenotypes
Source: Front Dent Med. Author manuscript; Available in PMC 2023 Apr 6. (PMC10078798; doi:10.3389/fdmed.2022.1009264)
Supplement: Table S8 [file NIHMS1880454-supplement-Table_S8.xlsx]

## Sheet: Sheet1
ID	name	LogFC	logPadj	Enhancer Category	Hyper_Total_Regions	Hyper_Expected	Hyper_Foreground_Region_Hits	Hyper_Region_Set_Coverage	Hyper_Term_Region_Coverage	Hyper_Foreground_Gene_Hits	Hyper_Background_Gene_Hits	Total_Genes_Annotated	Hyper_Raw_PValue	Hyper_Adjp_BH
GO:0042489	negative regulation of odontogenesis of dentin-containing tooth	19.2476	1.85469	TSE	2	0.103909	2	0.000484614	1	2	2	2	0.00269864	0.0139737
HP:0004608	Anteriorly placed odontoid process	19.2476	1.91074	TSE	2	0.103909	2	0.000484614	1	1	1	1	0.00269864	0.0122816
HP:0002419	Molar tooth sign on MRI	4.51117	5.12622	TSE	64	3.32508	15	0.0036346	0.234375	4	14	19	7.46774e-07	7.47794e-06
GO:0070166	enamel mineralization	4.21042	4.39706	TSE	64	3.32508	14	0.0033923	0.21875	5	7	10	4.17037e-06	4.00809e-05
GO:0042489	negative regulation of odontogenesis of dentin-containing tooth	3.96979	1.33694	STE	3	0.755707	3	0.000118306	1	2	2	2	0.015983	0.0460324
HP:0004608	Anteriorly placed odontoid process	3.96979	1.88445	STE	4	1.00761	4	0.000157741	1	1	1	1	0.0040258	0.0130482
HP:0009722	Dental enamel pits	3.96979	4.63547	STE	9	2.26712	9	0.000354918	1	1	1	3	4.0797e-06	2.31487e-05
HP:0000703	Dentinogenesis imperfecta	3.89278	5.18862	TSE	89	4.62394	18	0.00436152	0.202247	5	8	8	6.39957e-07	6.47711e-06
GO:0042487	regulation of odontogenesis of dentin-containing tooth	3.34741	11.3243	TSE	276	14.3394	48	0.0116307	0.173913	10	12	17	2.06385e-13	4.73961e-12
HP:0011060	Dentinogenesis imperfecta limited to primary teeth	3.2496	3.01366	TSE	77	4.00049	13	0.00314999	0.168831	1	2	2	0.000159182	0.000969041
HP:0000706	Unerupted tooth	3.16006	2.45822	TSE	67	3.48095	11	0.00266537	0.164179	6	6	7	0.000637331	0.00348158
GO:0034505	tooth mineralization	3.14247	3.45073	TSE	98	5.09153	16	0.00387691	0.163265	7	11	14	4.47039e-05	0.000354221
GO:0042488	positive regulation of odontogenesis of dentin-containing tooth	3.06212	1.47525	TSE	44	2.286	7	0.00169615	0.159091	2	3	6	0.00717107	0.0334769
HP:0000695	Natal tooth	3.04639	4.55042	TSE	139	7.22167	22	0.00533075	0.158273	3	7	15	3.11476e-06	2.81566e-05
HP:0006479	Abnormality of the dental pulp	2.92369	4.65454	TSE	158	8.2088	24	0.00581536	0.151899	5	9	9	2.4004e-06	2.21542e-05
GO:0070173	regulation of enamel mineralization	2.83982	1.68944	TSE	61	3.16922	9	0.00218076	0.147541	1	3	6	0.00409651	0.0204435
HP:0000704	Periodontitis	2.83649	2.64841	TSE	95	4.93567	14	0.0033923	0.147368	4	4	8	0.000393952	0.00224692
GO:0042481	regulation of odontogenesis	2.81888	11.6253	TSE	437	22.7041	64	0.0155076	0.146453	14	17	29	1.01011e-13	2.3696e-12
HP:0006292	Abnormality of dental eruption	2.72502	27.0147	TSE	1116	57.9811	158	0.0382845	0.141577	35	45	75	4.68787e-30	9.66726e-28
GO:0042489	negative regulation of odontogenesis of dentin-containing tooth	2.61232	0.504436	Non-Tooth	2	0.765605	2	4.28192e-05	1	2	2	2	0.146536	0.313014
HP:0004608	Anteriorly placed odontoid process	2.61232	1.23444	Non-Tooth	4	1.53121	4	8.56384e-05	1	1	1	1	0.0214716	0.058285
GO:0042476	odontogenesis	2.36535	31.3593	TSE	1896	98.5056	233	0.0564575	0.12289	53	75	106	4.70913e-34	4.37181e-32
HP:0001592	Selective tooth agenesis	2.26443	3.44152	TSE	238	12.3651	28	0.00678459	0.117647	6	10	13	5.17023e-05	0.000361806
HP:0002419	Molar tooth sign on MRI	2.20143	9.79452	STE	110	27.7093	61	0.00240555	0.554546	9	16	19	1.34987e-11	1.60501e-10
HP:0003310	Abnormality of the odontoid process	2.15706	1.52006	TSE	116	6.02671	13	0.00314999	0.112069	6	13	22	0.00735329	0.0301956
GO:0042475	odontogenesis of dentin-containing tooth	2.12659	16.5074	TSE	1421	73.8272	157	0.0380422	0.110486	37	54	79	8.3353e-19	3.10852e-17
HP:3000050	Abnormality of odontoid tissue	1.96507	6.68259	TSE	764	39.6932	78	0.0188999	0.102094	19	41	63	1.50124e-08	2.07687e-07
HP:0000706	Unerupted tooth	1.94881	6.36975	STE	110	27.7093	54	0.0021295	0.490909	6	6	7	5.81474e-08	4.26824e-07
HP:0000703	Dentinogenesis imperfecta	1.92736	7.60014	STE	138	34.7625	67	0.00264216	0.485507	7	8	8	2.85011e-09	2.51106e-08
HP:0011061	Abnormality of dental structure	1.89765	8.71744	TSE	1136	59.0202	112	0.0271384	0.0985916	32	68	113	1.0166e-10	1.91673e-09
GO:0034505	tooth mineralization	1.82819	6.86249	STE	152	38.2891	70	0.00276047	0.460526	10	13	14	2.04773e-08	1.37249e-07
GO:0070166	enamel mineralization	1.8123	4.10473	STE	92	23.175	42	0.00165628	0.456522	7	9	10	1.65428e-05	7.85723e-05
HP:0003310	Abnormality of the odontoid process	1.79485	7.73339	STE	188	47.3576	85	0.003352	0.452128	17	20	22	2.0495e-09	1.84763e-08
HP:0006482	Abnormality of dental morphology	1.76908	6.36475	TSE	1088	56.5264	100	0.0242307	0.0919118	25	49	74	3.5005e-08	4.31772e-07
HP:0010603	Odontogenic keratocysts of the jaw	1.76435	2.2406	STE	54	13.6027	24	0.000946447	0.444444	3	3	3	0.00161099	0.00574644
HP:0000689	Dental malocclusion	1.75577	4.99272	TSE	877	45.564	80	0.0193845	0.0912201	20	36	58	1.03708e-06	1.0169e-05
HP:0003311	Hypoplasia of the odontoid process	1.73543	6.54991	STE	183	46.0981	80	0.00315482	0.437159	15	18	18	3.74637e-08	2.81896e-07
HP:0006297	Hypoplasia of dental enamel	1.72414	3.29105	TSE	614	31.9	55	0.0133269	0.0895766	11	25	39	7.45837e-05	0.000511619
HP:0000682	Abnormality of dental enamel	1.7109	3.49597	TSE	675	35.0692	60	0.0145384	0.0888889	14	33	55	4.52236e-05	0.000319177
GO:0070166	enamel mineralization	1.68596	8.68655	Non-Tooth	141	53.9751	91	0.00194827	0.64539	10	10	10	2.51867e-10	2.05802e-09
HP:0000706	Unerupted tooth	1.61715	7.31993	Non-Tooth	147	56.2719	91	0.00194827	0.619048	6	6	7	5.77434e-09	4.78704e-08
HP:0000678	Dental crowding	1.61654	3.56322	TSE	893	46.3953	75	0.018173	0.0839866	14	38	56	3.78241e-05	0.000273386
GO:0034505	tooth mineralization	1.5971	9.8532	Non-Tooth	211	80.7713	129	0.00276184	0.611374	13	14	14	1.54248e-11	1.40216e-10
HP:0003310	Abnormality of the odontoid process	1.46734	6.8015	Non-Tooth	235	89.9585	132	0.00282607	0.561702	21	21	22	2.05835e-08	1.57943e-07
HP:0006292	Abnormality of dental eruption	1.44787	20.3565	STE	1508	379.869	550	0.0216894	0.364721	53	59	75	9.60355e-23	4.40096e-21
HP:0000695	Natal tooth	1.44552	2.72017	STE	184	46.35	67	0.00264216	0.36413	8	10	15	0.00047654	0.00190472
HP:0002419	Molar tooth sign on MRI	1.39324	2.35755	Non-Tooth	105	40.1942	56	0.00119894	0.533333	14	18	19	0.00122141	0.00438986
HP:0000704	Periodontitis	1.35554	1.32685	STE	123	30.984	42	0.00165628	0.341463	7	7	8	0.016521	0.0471143
HP:0000689	Dental malocclusion	1.25164	5.43504	STE	1164	293.214	367	0.0144727	0.315292	42	49	58	5.80455e-07	3.67251e-06
HP:3000050	Abnormality of odontoid tissue	1.24652	4.53489	STE	1000	251.902	314	0.0123827	0.314	42	48	63	5.2093e-06	2.91818e-05
GO:0042476	odontogenesis	1.23047	9.38871	STE	2410	607.085	747	0.0294582	0.309959	82	90	106	4.61349e-11	4.08596e-10
HP:0006292	Abnormality of dental eruption	1.21422	11.0276	Non-Tooth	1790	685.216	832	0.0178128	0.464805	62	65	75	6.66901e-13	9.38354e-12
HP:0000703	Dentinogenesis imperfecta	1.19648	0.922234	Non-Tooth	131	50.1471	60	0.00128458	0.458015	8	8	8	0.0473073	0.119609
HP:0011061	Abnormality of dental structure	1.18741	3.9471	STE	1461	368.029	437	0.0172332	0.29911	67	81	113	2.20638e-05	0.000112955
HP:0000678	Dental crowding	1.17762	2.92603	STE	1163	292.962	345	0.0136052	0.296647	36	48	56	0.000285327	0.00118569
HP:0000695	Natal tooth	1.16378	1.02516	Non-Tooth	211	80.7713	94	0.0020125	0.445498	12	12	15	0.0364239	0.0943703
HP:0000682	Abnormality of dental enamel	1.13752	1.47708	STE	862	217.14	247	0.00974052	0.286543	35	40	55	0.0110785	0.0333365
GO:0042476	odontogenesis	1.06134	1.78937	Non-Tooth	2801	1072.23	1138	0.0243641	0.406284	87	93	106	0.00524601	0.0162418
GO:0042488	positive regulation of odontogenesis of dentin-containing tooth	1.05335	0.130914	Non-Tooth	62	23.7337	25	0.00053524	0.403226	3	3	6	0.416895	0.739752
HP:0000678	Dental crowding	1.04799	0.708717	Non-Tooth	1366	522.908	548	0.0117325	0.401171	46	50	56	0.0845955	0.195561
HP:0000689	Dental malocclusion	1.04689	0.672004	Non-Tooth	1330	509.127	533	0.0114113	0.400752	46	52	58	0.0927163	0.212812
HP:3000050	Abnormality of odontoid tissue	1.02643	0.304235	Non-Tooth	1130	432.567	444	0.00950587	0.39292	49	51	63	0.250305	0.496323
HP:0011061	Abnormality of dental structure	1.01243	0.179246	Non-Tooth	1672	640.045	648	0.0138734	0.38756	83	90	113	0.352233	0.661842
HP:0000682	Abnormality of dental enamel	1.00413	0.0907187	Non-Tooth	999	382.42	384	0.00822129	0.384384	41	43	55	0.470857	0.811487
HP:0006297	Hypoplasia of dental enamel	0.991578	0.00956347	Non-Tooth	901	344.905	342	0.00732209	0.379578	30	31	39	0.591616	0.97822
GO:0042475	odontogenesis of dentin-containing tooth	0.984929	0	Non-Tooth	2029	776.706	765	0.0163783	0.377033	66	70	79	0.712588	1
HP:0000704	Periodontitis	0.93297	0	Non-Tooth	126	48.2331	45	0.000963432	0.357143	8	8	8	0.751902	1
HP:0006482	Abnormality of dental morphology	0.92651	0	Non-Tooth	1531	586.07	543	0.0116254	0.35467	62	67	74	0.989687	1
HP:0001592	Selective tooth agenesis	0.919148	0	Non-Tooth	324	124.028	114	0.0024407	0.351852	10	11	13	0.886305	1
GO:0070173	regulation of enamel mineralization	0.870772	0	Non-Tooth	78	29.8586	26	0.00055665	0.333333	2	3	6	0.845196	1
GO:0042481	regulation of odontogenesis	0.817852	0	Non-Tooth	543	207.862	170	0.00363963	0.313076	22	24	29	0.999707	1
GO:0042487	regulation of odontogenesis of dentin-containing tooth	0.745206	0	Non-Tooth	319	122.114	91	0.00194827	0.285266	12	14	17	0.999899	1
HP:0006479	Abnormality of the dental pulp	0.740389	0	Non-Tooth	187	71.584	53	0.00113471	0.283423	8	9	9	0.998297	1
HP:0011060	Dentinogenesis imperfecta limited to primary teeth	0.548264	0	Non-Tooth	81	31.007	17	0.000363963	0.209876	2	2	2	0.999729	1
