# Supplementary material for: Integration of multimodal data in the developing tooth reveals candidate regulatory loci driving human odontogenic phenotypes
Source: Front Dent Med. Author manuscript; Available in PMC 2023 Apr 6. (PMC10078798; doi:10.3389/fdmed.2022.1009264)
Supplement: Table S11 [file NIHMS1880454-supplement-Table_S11.xlsx]

## Sheet: Sheet1
Gene Name	p_val	Log Enrichment	Expressed in bulk tooth RNA-seq? (>5 transcripts in at least 3 samples?)	Also a DEG in E13.5 bulk data?	Visible in tooth ISH in pattern similar to Shh?	Novel in EK?	Novel in Tooth?	Specific to tooth?	Genepaint Molar	Tissues of Expression	Publications about gene in tooth/mandible	link to genepaint
Shh	inf.small	2.38734	Y	Y	Y	N	N	N		limbs, tooth	Laurikkala, Johanna, et al. "Identification of a secreted BMP antagonist, ectodin, integrating BMP, FGF, and SHH signals from the tooth enamel knot." Developmental biology 264.1 (2003): 91-105.	https://gp3.mpg.de/GP-IMG/JPG/EH/EH00000005/EH00000005_00022B.jpg
Ifitm3	3e-201	1.96	Y	N	Y	Y	N	N		thymus, tooth, intestines	Rostampour, Nasim, et al. "Expression of new genes in vertebrate tooth development and p63 signaling." Developmental Dynamics 248.8 (2019): 744-755.	https://gp3.mpg.de/GP-IMG/JPG/EB/EB00001198/EB00001198_00020B.jpg
Fst	9e-181	1.95	N	N	Y	Y	N	N		nasal mucosa, misc. other areas	Ruspita, Intan, et al. "An Msx2-Sp6-Follistatin Pathway Operates During Late Stages of Tooth Development to Control Amelogenesis." Frontiers in physiology 11 (2020): 1345.	https://gp3.mpg.de/GP-IMG/JPG/EG/EG00001524/EG00001524_00008B.jpg
Ltb	2e-152	1.94	N	N	Y	Y	Y	Y		tooth		https://gp3.mpg.de/GP-IMG/JPG/ES/ES00000308/ES00000308_00005B.jpg
Ifitm1	2e-244	1.9	N	N	Y	Y	Y	N		tooth, thymus		https://gp3.mpg.de/GP-IMG/JPG/EG/EG00000467/EG00000467_00010B.jpg
Gadd45g	3e-194	1.82	N	N	Y	Y	N	N		ubiquitous, but highest in tooth	Ishida, Kentaro, et al. "Gadd45g regulates dental epithelial cell proliferation through p38 MAPK‐mediated p21 expression." Genes to Cells 18.8 (2013): 660-671.	https://gp3.mpg.de/GP-IMG/JPG/MH/MH00000557/MH00000557_00006B.jpg			**described in EK, but not part of databases
Lrp4	2e-261	1.82	N	N	Y	Y	N	N		tooth, ventricular linings	Ahn, Youngwook, et al. "Multiple modes of Lrp4 function in modulation of Wnt/β-catenin signaling during tooth development." Development 144.15 (2017): 2824-2836. "Lastly, narrower and weaker expression domains of enamel knot markers and their downstream target genes indicate abnormal tooth development in Lrp4-null mice"	https://gp3.mpg.de/GP-IMG/JPG/EH/EH00003395/EH00003395_00008B.jpg
Cdkn1a	2e-246	1.77	N	Y	Y	N	N	N		highest in tooth	Jernvall, Jukka, et al. "The life history of an embryonic signaling center: BMP-4 induces p21 and is associated with apoptosis in the mouse tooth enamel knot." Development 125.2 (1998): 161-169.	https://gp3.mpg.de/GP-IMG/JPG/MH/MH00000192/MH00000192_00007B.jpg
Wnt10a	2e-265	1.73	Y	Y	Y	N	N	N		all epithelium, highest in tooth	Dassule, Hélène R., and Andrew P. McMahon. "Analysis of epithelial–mesenchymal interactions in the initial morphogenesis of the mammalian tooth." Developmental biology 202.2 (1998): 215-227.	https://gp3.mpg.de/GP-IMG/JPG/MH/MH00000887/MH00000887_00007B.jpg
Pfn2	inf.small	1.67	Y	Y	Y	Y	Y	N		ubiquitous, highest in tooth and brain		https://gp3.mpg.de/GP-IMG/JPG/EB/EB00000549/EB00000549_00007B.jpg
Mindy4 (Aqp-1)	2e-166	1.66	N	N	faint	Y	N	N		ubiquitous, highest in brain and mandible
Tubb3	8e-223	1.62	N	Y	faint	Y	N	N		ubiquitous, not highest in tooth	Oshima, Shohei, and Yasutaka Yawaka. "Class III β-tubulin expression during hard tissue formation in developing mouse teeth." Pediatric Dental Journal 30.1 (2020): 9-16.	https://gp3.mpg.de/GP-IMG/JPG/EB/EB00000763/EB00000763_00009B.jpg
Krt18	7e-129	1.59	N	Y	Y	N	N	N		tooth, thymus	Raj, Muhammad T., and Julia C. Boughner. "Detangling the evolutionary developmental integration of dentate jaws: evidence that a p63 gene network regulates odontogenesis exclusive of mandible morphogenesis." Evolution & development 18.5-6 (2016): 317-323.	https://gp3.mpg.de/GP-IMG/JPG/EH/EH00003297/EH00003297_00008B.jpg
Krt17	1.5e-59	1.56	Y	Y	n/a	Y	Y	n/a	n/a
Phlda1	4e-192	1.54	Y	Y	Y	Y	Y	N		highest in tooth, ubiquitously expressed		https://gp3.mpg.de/GP-IMG/JPG/EH/EH00002968/EH00002968_00008B.jpg
Tubb2b	7e-180	1.51	N	N	faint	Y	Y	N		ubiquitous		https://gp3.mpg.de/GP-IMG/JPG/ES/ES00001356/ES00001356_00007B.jpg
Ndufa4l2	3e-119	1.47	Y	Y	faint	Y	Y	N		ubiquitous		https://gp3.mpg.de/GP-IMG/JPG/MH/MH00003394/MH00003394_00018B.jpg
Ntm	1e-125	1.42	N	N	Y	Y, E15.5	Y	N		tooth, not expressed until E15.5 (E14.5 ISH unclear)		https://gp3.mpg.de/GP-IMG/JPG/HB/HB00000404/HB00000404_00005B.jpg
Susd4	1e-222	1.42	Y	Y	Y	Y	Y	N		tooth, surface epithelium		https://gp3.mpg.de/GP-IMG/JPG/EG/EG00000417/EG00000417_00007B.jpg
Socs2	1e-166	1.39	N	Y	n/a	Y	Y	n/a	n/a			n/a
Spry2	4e-189	1.38	N	N	Y	Y	N	N		brain, kidneys, tooth	Lochovska, Katerina, et al. "Sprouty gene dosage influences temporal-spatial dynamics of primary enamel knot formation." BMC developmental biology 15.1 (2015): 1-12.	https://gp3.mpg.de/GP-IMG/JPG/EN/EN00001414/EN00001414_00004B.jpg
S100a6	8.8e-64	1.36	Y	Y	Y	Y	N	N		tooth, digits, highest in tooth	Jágr, Michal, et al. "Comprehensive proteomic analysis of human dentin." European journal of oral sciences 120.4 (2012): 259-268.	https://gp3.mpg.de/GP-IMG/JPG/EH/EH00004600/EH00004600_00009B.jpg
Dsc3	4e-168	1.36	Y	Y	Y	Y	N	n/a	from King et al, 1997	tooth	King, Ian A., et al. "Hierarchical expression of desmosomal cadherins during stratified epithelial morphogenesis in the mouse." Differentiation 62.2 (1997): 83-96
Pgk1	6e-146	1.35	N	N	Y	Y	N	N		higher in tooth vs bone, ubiquitous	Honda, Jun-ya, et al. "Glycolytic enzyme Pgk1 is strongly expressed in the developing tooth germ of the mouse lower first molar." Histology and histopathology (2008).	https://gp3.mpg.de/GP-IMG/JPG/MH/MH00002060/MH00002060_00008B.jpg
Itm2b	5e-141	1.34	Y	Y	Y	Y	Y	N		highest in tooth, ubiquitous	related: Kihara, Makiko, et al. "Itm2a expression in the developing mouse first lower molar, and the subcellular localization of Itm2a in mouse dental epithelial cells." PLoS One 9.7 (2014): e103928.	https://gp3.mpg.de/GP-IMG/JPG/EB/EB00000891/EB00000891_00005B.jpg
Gja1	5e-171	1.34	Y	Y	Y	Y	N	N		high in tooth; ubiquitous	Paznekas, William A., et al. "GJA1 mutations, variants, and connexin 43 dysfunction as it relates to the oculodentodigital dysplasia phenotype." Human mutation 30.5 (2009): 724-733.	https://gp3.mpg.de/GP-IMG/JPG/HD/HD00000012/HD00000012_00007B.jpg
Ier5	1e-201	1.33	N	N	Y	Y	Y	N		some in tooth, highest in brain		https://gp3.mpg.de/GP-IMG/JPG/EN/EN00002659/EN00002659_00007B.jpg
Sp5	8e-142	1.29	N	Y	Y	Y	N	N		highest in tooth, kidneys	Cho, Sung-Won, et al. "Interactions between Shh, Sostdc1 and Wnt signaling and a new feedback loop for spatial patterning of the teeth." Development 138.9 (2011): 1807-1816.	https://gp3.mpg.de/GP-IMG/JPG/MH/MH00003156/MH00003156_00006B.jpg
Epcam	1.5e-82	1.27	N	Y	Y	Y	N	N		epithelial surfaces, high in tooth		https://gp3.mpg.de/GP-IMG/JPG/EN/EN00000381/EN00000381_00005B.jpg
Casz1	6e-195	1.27	Y	Y	Y	Y	N	N		faint staining ubiquitously, more intense in tooth but unclear	Kang, Chung-Min, et al. "Comparison of Stemness and gene expression between gingiva and dental follicles in children." Stem cells international 2016 (2016).	https://gp3.mpg.de/GP-IMG/JPG/EB/EB00002594/EB00002594_00008B.jpg
Tspan5	9e-214	1.27	Y	Y	n/a	Y	Y	n/a	n/a
Fabp5	3.1e-71	1.26	N	Y	Y	Y	N	N		high in tooth; ubiquitous	Yoo, Hong-Il, Hae-Kyoung Shim, and Sun-Hun Kim. "Gene Expression Profiling by Microarray during Tooth Development of Rats." International Journal of Oral Biology 40.3 (2015): 151-159.	https://gp3.mpg.de/GP-IMG/JPG/ES/ES00000597/ES00000597_00006B.jpg
Tbx1	7e-140	1.26	Y	Y	Y	Y	N	Y		tooth	Mitsiadis, Thimios A., et al. "A regulatory relationship between Tbx1 and FGF signaling during tooth morphogenesis and ameloblast lineage determination." Developmental biology 320.1 (2008): 39-48.	https://gp3.mpg.de/GP-IMG/JPG/MH/MH00003134/MH00003134_00007B.jpg
Nav2	1e-169	1.25	N	N	Y	Y	Y	N		highest in tooth, thymus		https://gp3.mpg.de/GP-IMG/JPG/EH/EH00003107/EH00003107_00007B.jpg
Wnt6	2e-172	1.24	N	Y	Y	N	N	N		highest in tooth	Laurikkala, Johanna, et al. "Identification of a secreted BMP antagonist, ectodin, integrating BMP, FGF, and SHH signals from the tooth enamel knot." Developmental biology 264.1 (2003): 91-105.	https://gp3.mpg.de/GP-IMG/JPG/MH/MH00000643/MH00000643_00019B.jpg
Uchl1	1e-178	1.2	N	N	Y	Y	N	N		ubiquitous, dental epithelium	Kim, Hyang-Seok, et al. "Expression of Uchl1 in the Dental Epithelium during Mouse Tooth Development." 해부· 생물인류학 20.3 (2007): 235-244.	https://gp3.mpg.de/GP-IMG/JPG/MH/MH00001013/MH00001013_00021B.jpg
Ly6g6e	7e-168	1.19	N	Y	n/a	Y	Y	n/a	n/a
Krt5	1.1e-40	1.16	Y	Y	Y	N	N	N		tooth, surface epithelium, nasal epithelium	Gaete, Marcia, et al. "Epithelial topography for repetitive tooth formation." Biology open 4.12 (2015): 1625-1634.	https://gp3.mpg.de/GP-IMG/JPG/ES/ES00000634/ES00000634_00017B.jpg
Lef1	3e-136	1.16	Y	Y	Y	N	N	N		tooth, ubiquitous	Kratochwil, Klaus, et al. "Lef1 expression is activated by BMP-4 and regulates inductive tissue interactions in tooth and hair development." Genes & development 10.11 (1996): 1382-1394.	https://gp3.mpg.de/GP-IMG/JPG/MH/MH00000764/MH00000764_00007B.jpg
Aldoa	2e-99	1.14	N	N	Y	Y	Y	N		tooth, ubiquitous		https://gp3.mpg.de/GP-IMG/JPG/MH/MH00001041/MH00001041_00008B.jpg
Spint2	7e-165	1.13	Y	Y	Y	Y	Y	N		tooth, digit, thymus, kidney		https://gp3.mpg.de/GP-IMG/JPG/EG/EG00002099/EG00002099_00007B.jpg
Slc40a1	1.2e-97	1.12	N	Y	Y	Y	N	N		tooth, whisker follicles, intestines	Yoshida, T., et al. "Requirement of integrin β3 for iron transportation during enamel formation." Journal of dental research 91.12 (2012): 1154-1159.	https://gp3.mpg.de/GP-IMG/JPG/EN/EN00000882/EN00000882_00008B.jpg
Atp1b1	2e-118	1.12	N	N	faint	Y	N	N		ubiquitous	Landin, Maria A., et al. "Gene expression profiling during murine tooth development." Frontiers in genetics 3 (2012): 139.	https://gp3.mpg.de/GP-IMG/JPG/EH/EH00000187/EH00000187_00007B.jpg
Hist3h2ba	6e-138	1.1	N	N	faint	Y	Y	N		ubiquitous		https://gp3.mpg.de/GP-IMG/JPG/EH/EH00002678/EH00002678_00020B.jpg
Hes6	3e-132	1.09	N	N	Y	Y	Y	N		tooth, eye, ventricular linings, ribs, vertebrae, surface epithelium		https://gp3.mpg.de/GP-IMG/JPG/EH/EH00002258/EH00002258_00004B.jpg
Cd24a	3.4e-95	1.08	N	Y	Y	Y	N	N		tooth, ubiquitous	Chen, Hong, et al. "Regeneration of pulpo-dentinal–like complex by a group of unique multipotent CD24a+ stem cells." Science advances 6.15 (2020): eaay1514.	https://gp3.mpg.de/GP-IMG/JPG/EH/EH00004753/EH00004753_00008B.jpg
Klf13	3.5e-79	1.07	N	N	faint	Y	Y	N		tooth, ubiquitous		https://gp3.mpg.de/GP-IMG/JPG/EB/EB00000359/EB00000359_00018B.jpg
Pkm	2e-104	1.07	N	N	Y	Y	Y	N		tooth, thymus, kidney, surface epithelium		https://gp3.mpg.de/GP-IMG/JPG/MH/MH00001052/MH00001052_00006B.jpg
Rtn4	1e-126	1.07	N	N	Y	Y	Y	N		tooth, ubiquitous		https://gp3.mpg.de/GP-IMG/JPG/EB/EB00000827/EB00000827_00007B.jpg
Hs3st3b1	4e-142	1.07	N	N	Y	Y	Y	N		tooth, thymus, eye		https://gp3.mpg.de/GP-IMG/JPG/MH/MH00003402/MH00003402_00008B.jpg
Kcnmb4	8e-168	1.07	Y	Y	Y	Y	Y	N		tooth, pituitary, ventricular linings, digits		https://gp3.mpg.de/GP-IMG/JPG/EH/EH00002819/EH00002819_00007B.jpg
Atxn1	6e-126	1.05	N	Y	Y, E15.5	Y	Y	N		highest in tooth, thymus	related: Takahashi, Masahiro, et al. "Whole-exome sequencing analysis of supernumerary teeth occurrence in Japanese individuals." Human genome variation 4.1 (2017): 1-4.	https://gp3.mpg.de/GP-IMG/JPG/HB/HB00000042/HB00000042_00010B.jpg
2010111I01Rik	3e-146	1.04	N	N	Y	Y	Y	N		tooth, pituitary		https://gp3.mpg.de/GP-IMG/JPG/EH/EH00004613/EH00004613_00009B.jpg
Jakmip2	9e-105	1.02	N	Y	Y	Y	N	n/a	Image from Nakagawa 2020, Figure 2C	n/a	NAKAGAWA, Masato, et al. "Identification of Novel Genes Related to Tooth Morphogenesis." Journal of Oral Tissue Engineering 18.2 (2020): 41-54.
Ucp2	1e-110	1.02	N	N	Y	Y	Y	N		tooth, eye, intestines		https://gp3.mpg.de/GP-IMG/JPG/EG/EG00001912/EG00001912_00017B.jpg
Arhgdig	1e-124	1.02	N	N	Y	Y	Y	N		tooth, pituitary, cervical vertebrae		https://gp3.mpg.de/GP-IMG/JPG/EH/EH00000699/EH00000699_00007B.jpg
Mgst3	4.3e-77	1.01	Y	Y	Y	Y	Y	N		tooth, intestines, eye, pituitary		https://gp3.mpg.de/GP-IMG/JPG/ES/ES00000486/ES00000486_00004B.jpg
Irx1	2e-104	1.01	Y	Y	Y	Y	N	N		tooth, thymus, pitutary, kidneys, hindbrain	Yu, Wenjie, et al. "Irx1 regulates dental outer enamel epithelial and lung alveolar type II epithelial differentiation." Developmental biology 429.1 (2017): 44-55.	https://gp3.mpg.de/GP-IMG/JPG/MY/MY00000258/MY00000258_00008B.jpg
Wnt10b	4e-117	1.01	N	N	Y	N	N	N		tooth, surface epithelium	Dassule, Hélène R., and Andrew P. McMahon. "Analysis of epithelial–mesenchymal interactions in the initial morphogenesis of the mammalian tooth." Developmental biology 202.2 (1998): 215-227.	https://gp3.mpg.de/GP-IMG/JPG/MH/MH00000811/MH00000811_00006B.jpg
Stap1	4.5e-95	1	N	N	n/a	Y	Y	n/a	n/a	n/a
Ank3	1.06592e-120	0.9874	Y	N	faint	Y	N	N		tooth, neural tissue	https://journals.plos.org/plosone/article?id=10.1371/journal.pone.0038393
Proser2	4.81592e-128	0.991742	Y	N	Y	Y	N	N		tooth, lower in rest of body	https://journals.biologists.com/dev/article/149/16/dev200539/276352/Understanding-the-development-of-oral-epithelial	https://gp3.mpg.de/viewer/setInfo/EN531/9
Gpi1	1.11105e-99	0.9874	Y	N	faint	Y	Y	N		elevated in tooth, expressed ubiquitously
