# Supplementary material for: Integration of multimodal data in the developing tooth reveals candidate regulatory loci driving human odontogenic phenotypes
Source: Front Dent Med. Author manuscript; Available in PMC 2023 Apr 6. (PMC10078798; doi:10.3389/fdmed.2022.1009264)
Supplement: Table S7 [file NIHMS1880454-supplement-Table_S7.xlsx]

## Sheet: Sheet1
Sample	ObservedSNPs	ExpectedSNPs	PValue	Log2SNPFoldEnrichment	Organism	BHPval	BonPval	BHCorrectedPValueLog	BonferroniCorrectedPValueLog	Label	Lineage
hg19-embryonic_15.5_day_kidney_reproducible_enhancers.bed	4	0.910411	0.00881381	2.13541	Mouse	0.0235939	1	1.6272	0	E15.5 kidney reproducible enhancers	misc
CS13-12830_CF_18state_activeenhances.bed	2	0.579362	0.111308	1.78746	Human	0.195633	1	0.708558	0	CS13 CF	craniofacial
E118_18state_activeenhancers.bed	2	0.0951255	0.00366979	4.39402	Human	0.0127738	0.638543	1.89368	0.19481	E118 enhancers	misc
hg19-embryonic_14.5_day_erythroblast_reproducible_enhancers.bed	3	0.628991	0.0195749	2.25385	Mouse	0.0466581	1	1.33107	0	E14.5 erythroblast reproducible enhancers	misc
E016_18state_activeenhancers.bed	1	0.453177	0.379153	1.14185	Human	0.540751	1	0.267002	0	E016 enhancers	misc
E015_18state_activeenhancers.bed	1	0.390286	0.334719	1.3574	Human	0.485343	1	0.313951	0	E015 enhancers	misc
E124_18state_activeenhancers.bed	1	0.774101	0.576454	0.369406	Human	0.759871	1	0.11926	0	E124 enhancers	misc
E026_18state_activeenhancers.bed	2	0.694964	0.14802	1.52499	Human	0.247649	1	0.606164	0	E026 enhancers	misc
E087_18state_activeenhancers.bed	0	0	1	0	Human	1	1	0	0	E087 enhancers	misc
E065_18state_activeenhancers.bed	1	1.47603	0.805197	-0.561722	Human	0.97975	1	0.00888483	0	E065 enhancers	misc
hg19-embryonic_12.5_day_embryonic-facial-prominence_reproducible_enhancers.bed	3	0.567074	0.0157435	2.40335	Mouse	0.0391339	1	1.40745	0	E12.5 embryonic facial prominence reproducible enhancers	craniofacial
CS13_CF_activeenhancers.bed	5	1.06131	0.00217862	2.23608	Human	0.00842401	0.37908	2.07448	0.421269	CS13_CF_activeenhancers.bed	craniofacial
E115_18state_activeenhancers.bed	0	0	1	0	Human	1	1	0	0	E115 enhancers	misc
hg19-embryonic_10.5_day_heart_reproducible_enhancers.bed	5	1.06436	0.00201374	2.23195	Mouse	0.00796342	0.350391	2.0989	0.455448	E10.5 heart reproducible enhancers	heart
hg19-embryonic_11.5_day_liver_reproducible_enhancers.bed	3	0.654999	0.0214944	2.1954	Mouse	0.0498669	1	1.30219	0	E11.5 liver reproducible enhancers	misc
hg19-embryonic_15.5_day_liver_reproducible_enhancers.bed	3	0.646673	0.0212429	2.21385	Mouse	0.0498669	1	1.30219	0	E15.5 liver reproducible enhancers	misc
hg19-embryonic_12.5_day_palate_reproducible_enhancers.bed	7	0.758518	1.36048e-06	3.2061	Mouse	0.000236724	0.000236724	3.62576	3.62576	E12.5 palate reproducible enhancers	craniofacial
E090_18state_activeenhancers.bed	4	0.983304	0.0104495	2.02429	Human	0.0275486	1	1.5599	0	E090 enhancers	misc
E072_18state_activeenhancers.bed	1	1.27435	0.749584	-0.349761	Human	0.925019	1	0.0338496	0	E072 enhancers	misc
E119_18state_activeenhancers.bed	0	0	1	0	Human	1	1	0	0	E119 enhancers	misc
hg19-embryonic_16.5_day_intestine_reproducible_enhancers.bed	4	0.76494	0.00479625	2.38658	Mouse	0.0151736	0.834547	1.81891	0.078549	E16.5 intestine reproducible enhancers	misc
hg19-embryonic_15.5_day_intestine_reproducible_enhancers.bed	5	0.706684	0.000298166	2.82279	Mouse	0.00305182	0.0518809	2.51544	1.28499	E15.5 intestine reproducible enhancers	misc
hg19-postnatal_0_day_liver_reproducible_enhancers.bed	3	0.681395	0.0235749	2.1384	Mouse	0.0532732	1	1.27349	0	P0 liver reproducible enhancers	misc
E103_18state_activeenhancers.bed	0	0	1	0	Human	1	1	0	0	E103 enhancers	misc
hg19-mouse_cf_all_strong_enhancers_minus_toothspecificenhancers.bed	6	1.33501	0.00074417	2.16811	Mouse	0.00417696	0.129486	2.37914	0.887778	mouse cf minus toothspecificenhancers	craniofacial
E114_18state_activeenhancers.bed	0	0	1	0	Human	1	1	0	0	E114 enhancers	misc
hg19-embryonic_14.5_day_stomach_reproducible_enhancers.bed	5	0.805023	0.00053873	2.63483	Mouse	0.00374956	0.093739	2.42602	1.02808	E14.5 stomach reproducible enhancers	misc
CS17-12611_CF_18state_activeenhances.bed	5	0.644356	0.000185608	2.956	Human	0.0024843	0.0322959	2.6048	1.49085	CS17 CF	craniofacial
hg19-embryonic_15.5_day_stomach_reproducible_enhancers.bed	5	0.819847	0.000638411	2.6085	Mouse	0.00396727	0.111084	2.40151	0.95435	E15.5 stomach reproducible enhancers	misc
E066_18state_activeenhancers.bed	1	0.988972	0.655149	0.0159979	Human	0.838205	1	0.0766498	0	E066 enhancers	misc
hg19-embryonic_12.5_day_heart_reproducible_enhancers.bed	3	1.02626	0.0732486	1.54756	Mouse	0.143205	1	0.844042	0	E12.5 heart reproducible enhancers	heart
hg19-embryonic_14.5_day_embryonic-facial-prominence_reproducible_enhancers.bed	6	0.714616	1.57683e-05	3.06972	Mouse	0.00045728	0.00274368	3.33982	2.56167	E14.5 embryonic facial prominence reproducible enhancers	craniofacial
E058_18state_activeenhancers.bed	0	0	1	0	Human	1	1	0	0	E058 enhancers	misc
hg19-embryonic_11.5_day_limb_reproducible_enhancers.bed	5	0.56538	9.92082e-05	3.14463	Mouse	0.00172622	0.0172622	2.7629	1.7629	E11.5 limb reproducible enhancers	misc
E063_18state_activeenhancers.bed	0	0	1	0	Human	1	1	0	0	E063 enhancers	misc
E121_18state_activeenhancers.bed	2	0.917143	0.226635	1.12478	Human	0.348977	1	0.457203	0	E121 enhancers	misc
hg19-embryonic_13.5_day_lower_palate_reproducible_enhancers.bed	4	0.634227	0.0023913	2.65693	Mouse	0.00904535	0.416086	2.04357	0.380817	E13.5 lower palate reproducible enhancers	craniofacial
E067_18state_activeenhancers.bed	2	1.29976	0.382686	0.62175	Human	0.540751	1	0.267002	0	E067 enhancers	misc
CS15_CF_activeenhancers.bed	5	0.823894	0.000685972	2.6014	Human	0.00402109	0.119359	2.39566	0.923145	CS15_CF_activeenhancers.bed	craniofacial
hg19-embryonic_14.5_day_lung_reproducible_enhancers.bed	5	0.825952	0.000595514	2.5978	Mouse	0.00383775	0.103619	2.41592	0.984559	E14.5 lung reproducible enhancers	misc
hg19-embryonic_9.5_day_embryonic_reproducible_enhancers.bed	5	0.949141	0.00123201	2.39723	Mouse	0.00536226	0.214369	2.27065	0.668838	E9.5 Ereproducible enhancers	misc
E006_18state_activeenhancers.bed	4	1.29825	0.0269692	1.62344	Human	0.0579339	1	1.23707	0	E006 enhancers	misc
E022_18state_activeenhancers.bed	2	0.966033	0.25018	1.04986	Human	0.378533	1	0.421897	0	E022 enhancers	misc
E061_18state_activeenhancers.bed	2	0.604135	0.113546	1.72706	Human	0.197571	1	0.704277	0	E061 enhancers	misc
CS15-13128_CF_18state_activeenhances.bed	5	0.769968	0.000500925	2.69906	Human	0.00374956	0.087161	2.42602	1.05968	CS15 CF	craniofacial
E032_18state_activeenhancers.bed	1	0.13414	0.126961	2.89819	Human	0.218724	1	0.660104	0	E032 enhancers	misc
E044_18state_activeenhancers.bed	0	0	1	0	Human	1	1	0	0	E044 enhancers	misc
E040_18state_activeenhancers.bed	0	0	1	0	Human	1	1	0	0	E040 enhancers	misc
E085_18state_activeenhancers.bed	1	0.728278	0.541287	0.457438	Human	0.730108	1	0.136613	0	E085 enhancers	misc
E094_18state_activeenhancers.bed	2	0.704573	0.152988	1.50518	Human	0.253524	1	0.595981	0	E094 enhancers	misc
hg19-postnatal_0_day_lung_reproducible_enhancers.bed	4	0.879031	0.00784715	2.18601	Mouse	0.0220226	1	1.65713	0	P0 lung reproducible enhancers	misc
E017_18state_activeenhancers.bed	5	0.715712	0.000235672	2.80448	Human	0.00285548	0.0410069	2.54432	1.38714	E017 enhancers	misc
E068_18state_activeenhancers.bed	1	1.54716	0.819787	-0.629623	Human	0.990576	1	0.00411203	0	E068 enhancers	misc
E106_18state_activeenhancers.bed	2	1.79685	0.56546	0.15453	Human	0.751068	1	0.12432	0	E106 enhancers	misc
E099_18state_activeenhancers.bed	0	0	1	0	Human	1	1	0	0	E099 enhancers	misc
E095_18state_activeenhancers.bed	1	1.24492	0.742944	-0.316051	Human	0.923373	1	0.034623	0	E095 enhancers	misc
hg19-embryonic_16.5_day_liver_reproducible_enhancers.bed	3	0.678829	0.0233109	2.14384	Mouse	0.0532732	1	1.27349	0	E16.5 liver reproducible enhancers	misc
E109_18state_activeenhancers.bed	3	2.20566	0.385363	0.443754	Human	0.540751	1	0.267002	0	E109 enhancers	misc
hg19-25pct-embryonic_13.5_day_Tooth_merged_sorted_all_strong_enhancers.bed	6	0.615802	8.65044e-06	3.28443	Mouse	0.0004466	0.00150518	3.35008	2.82241	E13.5 Tooth enhancers	craniofacial
CS13-12690_CF_18state_activeenhances.bed	5	0.85389	0.000824062	2.54981	Human	0.00434505	0.143387	2.362	0.843491	CS13 CF	craniofacial
hg19-embryonic_11.5_day_craniofacial_reproducible_enhancers.bed	5	0.76841	0.000442333	2.70198	Mouse	0.00366504	0.0769659	2.43592	1.1137	E11.5 craniofacial reproducible enhancers	craniofacial
CS17-12191_CF_18state_activeenhances.bed	5	0.757949	0.000419138	2.72176	Human	0.00366504	0.07293	2.43592	1.13709	CS17 CF	craniofacial
hg19-embryonic_15.5_day_limb_reproducible_enhancers.bed	6	0.692018	1.50353e-05	3.11608	Mouse	0.00045728	0.00261615	3.33982	2.58234	E15.5 limb reproducible enhancers	misc
hg19-embryonic_14.5_day_intestine_reproducible_enhancers.bed	5	0.762151	0.000437394	2.71378	Mouse	0.00366504	0.0761065	2.43592	1.11858	E14.5 intestine reproducible enhancers	misc
E007_18state_activeenhancers.bed	4	0.490483	0.000779458	3.02772	Human	0.00423831	0.135626	2.37281	0.867658	E007 enhancers	misc
E071_18state_activeenhancers.bed	0	0	1	0	Human	1	1	0	0	E071 enhancers	misc
E100_18state_activeenhancers.bed	1	0.958591	0.643303	0.0610121	Human	0.831334	1	0.0802245	0	E100 enhancers	misc
hg19-embryonic_13.5_day_snout_reproducible_enhancers.bed	4	0.640385	0.00246339	2.64299	Mouse	0.00911977	0.428629	2.04002	0.367918	E13.5 snout reproducible enhancers	craniofacial
hg19-embryonic_13.5_day_upper_palate_reproducible_enhancers.bed	5	0.672985	0.000246162	2.89328	Mouse	0.00285548	0.0428322	2.54432	1.36823	E13.5 upper palate reproducible enhancers	craniofacial
E120_18state_activeenhancers.bed	3	0.566549	0.0134595	2.40469	Human	0.0339413	1	1.46927	0	E120 enhancers	misc
CS14-12709_CF_18state_activeenhances.bed	4	0.715625	0.00399884	2.48272	Human	0.0131388	0.695798	1.88144	0.157517	CS14 CF	craniofacial
hg19_human_cf_all_strong_enhancers.bed	6	1.46144	0.0012327	2.03757	Mouse	0.00536226	0.21449	2.27065	0.668592	human cf	misc
E080_18state_activeenhancers.bed	1	1.04983	0.692891	-0.0701593	Human	0.873646	1	0.0586647	0	E080 enhancers	misc
E096_18state_activeenhancers.bed	1	1.62762	0.838947	-0.702762	Human	0.99984	1	6.93145e-05	0	E096 enhancers	misc
hg19-postnatal_0_day_intestine_reproducible_enhancers.bed	5	0.783025	0.000501751	2.6748	Mouse	0.00374956	0.0873047	2.42602	1.05896	P0 intestine reproducible enhancers	misc
hg19-embryonic_14.5_day_limb_reproducible_enhancers.bed	5	0.559774	8.20902e-05	3.15901	Mouse	0.00158708	0.0142837	2.7994	1.84516	E14.5 limb reproducible enhancers	misc
hg19-embryonic_12.5_day_limb_reproducible_enhancers.bed	5	0.611033	0.000143646	3.03261	Mouse	0.00208287	0.0249944	2.68134	1.60216	E12.5 limb reproducible enhancers	misc
E048_18state_activeenhancers.bed	0	0	1	0	Human	1	1	0	0	E048 enhancers	misc
E011_18state_activeenhancers.bed	3	1.03984	0.0766138	1.5286	Human	0.1449	1	0.838931	0	E011 enhancers	misc
E074_18state_activeenhancers.bed	1	1.1777	0.721073	-0.235976	Human	0.902638	1	0.0444862	0	E074 enhancers	misc
CS13-12877_CF_18state_activeenhances.bed	4	0.803829	0.00591197	2.31504	Human	0.0180471	1	1.74359	0	CS13 CF	craniofacial
E003_18state_activeenhancers.bed	2	0.663205	0.138265	1.59247	Human	0.235864	1	0.627339	0	E003 enhancers	misc
hg19-embryonic_13.5_day_Tooth_reproducible_enhancers.bed	6	0.615802	8.65044e-06	3.28443	Mouse	0.0004466	0.00150518	3.35008	2.82241	E13.5 Tooth reproducible enhancers	craniofacial
E097_18state_activeenhancers.bed	0	0	1	0	Human	1	1	0	0	E097 enhancers	misc
hg19-embryonic_13.5_day_limb_reproducible_enhancers.bed	6	0.750074	2.15737e-05	2.99986	Mouse	0.00053626	0.00375382	3.27062	2.42553	E13.5 limb reproducible enhancers	misc
E043_18state_activeenhancers.bed	0	0	1	0	Human	1	1	0	0	E043 enhancers	misc
CS15-13019_CF_18state_activeenhances.bed	5	0.723332	0.000374324	2.7892	Human	0.00361846	0.0651323	2.44148	1.1862	CS15 CF	craniofacial
E013_18state_activeenhancers.bed	2	1.16433	0.32882	0.780502	Human	0.480796	1	0.318039	0	E013 enhancers	misc
CS13-12383_CF_18state_activeenhances.bed	5	0.986105	0.0015244	2.34211	Human	0.00646941	0.265246	2.18914	0.576351	CS13 CF	craniofacial
E122_18state_activeenhancers.bed	1	0.217115	0.201724	2.20347	Human	0.316216	1	0.500016	0	E122 enhancers	misc
hg19-embryonic_13.5_day_embryonic-facial-prominence_reproducible_enhancers.bed	4	0.61181	0.00198296	2.70884	Mouse	0.00796342	0.345035	2.0989	0.462136	E13.5 embryonic facial prominence reproducible enhancers	craniofacial
E105_18state_activeenhancers.bed	2	0.824309	0.196855	1.27874	Human	0.311389	1	0.506697	0	E105 enhancers	misc
E014_18state_activeenhancers.bed	2	0.67694	0.143209	1.5629	Human	0.241926	1	0.616318	0	E014 enhancers	misc
CS14-12913_CF_18state_activeenhances.bed	4	0.772415	0.00518164	2.37255	Human	0.0161001	0.901606	1.79317	0.0449832	CS14 CF	craniofacial
hg19-mouse_cf_all_strong_enhancers.bed	6	1.40551	0.000977631	2.09387	Mouse	0.00477607	0.170108	2.32093	0.769276	mouse cf	misc
E089_18state_activeenhancers.bed	3	0.762812	0.0335029	1.97556	Human	0.0710914	1	1.14818	0	E089 enhancers	misc
hg19-embryonic_14.5_day_heart_reproducible_enhancers.bed	3	1.0452	0.0763186	1.52118	Mouse	0.1449	1	0.838931	0	E14.5 heart reproducible enhancers	heart
E034_18state_activeenhancers.bed	0	0	1	0	Human	1	1	0	0	E034 enhancers	misc
E112_18state_activeenhancers.bed	1	0.652946	0.498093	0.614964	Human	0.677095	1	0.16935	0	E112 enhancers	misc
E102_18state_activeenhancers.bed	0	0	1	0	Human	1	1	0	0	E102 enhancers	misc
hg19-embryonic_11.5_day_heart_reproducible_enhancers.bed	3	1.03661	0.0752635	1.53308	Mouse	0.1449	1	0.838931	0	E11.5 heart reproducible enhancers	heart
E108_18state_activeenhancers.bed	1	0.920159	0.630563	0.120046	Human	0.824947	1	0.0835739	0	E108 enhancers	misc
hg19-postnatal_0_day_heart_reproducible_enhancers.bed	3	1.00347	0.069054	1.57997	Mouse	0.136539	1	0.864744	0	P0 heart reproducible enhancers	heart
E091_18state_activeenhancers.bed	1	1.00388	0.665513	-0.00558796	Human	0.84525	1	0.0730146	0	E091 enhancers	misc
E111_18state_activeenhancers.bed	0	0	1	0	Human	1	1	0	0	E111 enhancers	misc
hg19-embryonic_15.5_day_lung_reproducible_enhancers.bed	5	0.903824	0.00096655	2.46781	Mouse	0.00477607	0.16818	2.32093	0.774226	E15.5 lung reproducible enhancers	misc
E126_18state_activeenhancers.bed	2	0.558547	0.0984328	1.84025	Human	0.174768	1	0.757537	0	E126 enhancers	misc
E123_18state_activeenhancers.bed	0	0	1	0	Human	1	1	0	0	E123 enhancers	misc
E076_18state_activeenhancers.bed	0	0	1	0	Human	1	1	0	0	E076 enhancers	misc
E075_18state_activeenhancers.bed	2	1.19723	0.342484	0.740304	Human	0.492498	1	0.307595	0	E075 enhancers	misc
CS20-12104_CF_18state_activeenhances.bed	6	0.911821	7.2018e-05	2.71814	Human	0.00156639	0.0125311	2.8051	1.90201	CS20 CF	craniofacial
hg19-embryonic_10.5_day_limb_reproducible_enhancers.bed	5	0.796706	0.00053866	2.64981	Mouse	0.00374956	0.0937268	2.42602	1.02814	E10.5 limb reproducible enhancers	misc
E039_18state_activeenhancers.bed	0	0	1	0	Human	1	1	0	0	E039 enhancers	misc
E101_18state_activeenhancers.bed	2	1.07354	0.293256	0.897627	Human	0.438626	1	0.357906	0	E101 enhancers	misc
E073_18state_activeenhancers.bed	2	1.37494	0.411406	0.54063	Human	0.568132	1	0.245551	0	E073 enhancers	misc
E046_18state_activeenhancers.bed	3	0.47944	0.00808568	2.64554	Human	0.0223319	1	1.65107	0	E046 enhancers	misc
hg19-embryonic_16.5_day_lung_reproducible_enhancers.bed	5	0.912626	0.000988153	2.45383	Mouse	0.00477607	0.171939	2.32093	0.764627	E16.5 lung reproducible enhancers	misc
hg19-embryonic_16.5_day_kidney_reproducible_enhancers.bed	4	0.82759	0.00638133	2.27301	Mouse	0.0185059	1	1.73269	0	E16.5 kidney reproducible enhancers	misc
E084_18state_activeenhancers.bed	3	0.884034	0.0487563	1.76279	Human	0.0986465	1	1.00592	0	E084 enhancers	misc
E117_18state_activeenhancers.bed	0	0	1	0	Human	1	1	0	0	E117 enhancers	misc
CS17-12341_CF_18state_activeenhances.bed	5	0.582456	0.000117319	3.10171	Human	0.00185577	0.0204135	2.73148	1.69008	CS17 CF	craniofacial
E047_18state_activeenhancers.bed	0	0	1	0	Human	1	1	0	0	E047 enhancers	misc
E021_18state_activeenhancers.bed	0	0	1	0	Human	1	1	0	0	E021 enhancers	misc
E129_18state_activeenhancers.bed	3	0.813198	0.0368735	1.88328	Human	0.0763808	1	1.11702	0	E129 enhancers	misc
E093_18state_activeenhancers.bed	2	0.534235	0.0950311	1.90445	Human	0.170468	1	0.768357	0	E093 enhancers	misc
CS14_CF_activeenhancers.bed	4	0.808227	0.00617995	2.30717	Human	0.0185059	1	1.73269	0	CS14_CF_activeenhancers.bed	craniofacial
hg19-postnatal_0_day_kidney_reproducible_enhancers.bed	4	0.904462	0.00863259	2.14487	Mouse	0.0234699	1	1.62949	0	P0 kidney reproducible enhancers	misc
E127_18state_activeenhancers.bed	3	0.365857	0.00400205	3.03561	Human	0.0131388	0.696357	1.88144	0.157168	E127 enhancers	misc
E092_18state_activeenhancers.bed	3	0.976743	0.0639442	1.61891	Human	0.127888	1	0.893169	0	E092 enhancers	misc
hg19-postnatal_0_day_stomach_reproducible_enhancers.bed	3	0.775035	0.0361581	1.95263	Mouse	0.0758012	1	1.12032	0	P0 stomach reproducible enhancers	misc
CS15-13000_CF_18state_activeenhances.bed	2	0.711206	0.156707	1.49166	Human	0.254831	1	0.593747	0	CS15 CF	craniofacial
E012_18state_activeenhancers.bed	1	0.533458	0.429922	0.906554	Human	0.589028	1	0.229864	0	E012 enhancers	misc
hg19-embryonic_15.5_day_heart_reproducible_enhancers.bed	5	1.05367	0.00181215	2.2465	Mouse	0.00750748	0.315314	2.12451	0.501256	E15.5 heart reproducible enhancers	heart
E005_18state_activeenhancers.bed	4	0.888374	0.00676232	2.17076	Human	0.0192892	1	1.71468	0	E005 enhancers	misc
hg19_all_strong_enhancers.bed	9	6.29558	0.0905415	0.515587	Mouse	0.165834	1	0.780327	0		misc
E125_18state_activeenhancers.bed	1	0.742516	0.549	0.429507	Human	0.734815	1	0.133822	0	E125 enhancers	misc
hg19-embryonic_10.5_day_embryonic-facial-prominence_reproducible_enhancers.bed	4	0.995177	0.012655	2.00697	Mouse	0.0323818	1	1.4897	0	E10.5 embryonic facial prominence reproducible enhancers	craniofacial
E059_18state_activeenhancers.bed	1	0.949285	0.645	0.0750863	Human	0.831334	1	0.0802245	0	E059 enhancers	misc
hg19-embryonic_16.5_day_stomach_reproducible_enhancers.bed	4	0.961992	0.0108432	2.0559	Mouse	0.0281599	1	1.55037	0	E16.5 stomach reproducible enhancers	misc
E128_18state_activeenhancers.bed	3	0.628323	0.018647	2.25538	Human	0.0450637	1	1.34617	0	E128 enhancers	misc
E008_18state_activeenhancers.bed	3	0.614918	0.0174306	2.2865	Human	0.0427173	1	1.3694	0	E008 enhancers	misc
E056_18state_activeenhancers.bed	4	0.803284	0.00367063	2.31602	Human	0.0127738	0.63869	1.89368	0.19471	E056 enhancers	misc
E104_18state_activeenhancers.bed	1	1.35815	0.774237	-0.44164	Human	0.948712	1	0.0228654	0	E104 enhancers	misc
CS13-12829_CF_18state_activeenhances.bed	4	0.71142	0.00381734	2.49123	Human	0.0130239	0.664218	1.88526	0.17769	CS13 CF	craniofacial
hg19-embryonic_12.5_day_liver_reproducible_enhancers.bed	3	0.694853	0.0250275	2.11018	Mouse	0.0558305	1	1.25313	0	E12.5 liver reproducible enhancers	misc
CS14-12408_CF_18state_activeenhances.bed	4	0.744321	0.00455767	2.426	Human	0.0146858	0.793034	1.8331	0.100708	CS14 CF	craniofacial
E020_18state_activeenhancers.bed	3	0.438983	0.00636663	2.77273	Human	0.0185059	1	1.73269	0	E020 enhancers	misc
hg19-embryonic_10.5_day_craniofacial_reproducible_enhancers.bed	5	0.925169	0.00107711	2.43414	Mouse	0.00506533	0.187417	2.29539	0.727191	E10.5 craniofacial reproducible enhancers	craniofacial
CS17-12331_CF_18state_activeenhances.bed	5	0.688283	0.000262696	2.86085	Human	0.00285681	0.045709	2.54412	1.34	CS17 CF	craniofacial
E078_18state_activeenhancers.bed	0	0	1	0	Human	1	1	0	0	E078 enhancers	misc
E062_18state_activeenhancers.bed	0	0	1	0	Human	1	1	0	0	E062 enhancers	misc
hg19-embryonic_14.5_day_kidney_reproducible_enhancers.bed	5	0.948858	0.00118175	2.39766	Mouse	0.00536226	0.205625	2.27065	0.686925	E14.5 kidney reproducible enhancers	misc
E038_18state_activeenhancers.bed	0	0	1	0	Human	1	1	0	0	E038 enhancers	misc
E045_18state_activeenhancers.bed	1	0.380592	0.327932	1.39368	Human	0.480796	1	0.318039	0	E045 enhancers	misc
hg19-embryonic_15.5_day_embryonic-facial-prominence_reproducible_enhancers.bed	6	0.664607	1.02667e-05	3.17439	Mouse	0.0004466	0.0017864	3.35008	2.74802	E15.5 embryonic facial prominence reproducible enhancers	craniofacial
E041_18state_activeenhancers.bed	0	0	1	0	Human	1	1	0	0	E041 enhancers	misc
hg19-embryonic_16.5_day_heart_reproducible_enhancers.bed	3	1.06027	0.0793498	1.50053	Mouse	0.146882	1	0.833033	0	E16.5 heart reproducible enhancers	heart
E019_18state_activeenhancers.bed	1	0.180583	0.170362	2.46926	Human	0.271955	1	0.565504	0	E019 enhancers	misc
E049_18state_activeenhancers.bed	4	0.734864	0.00296586	2.44445	Human	0.0107512	0.51606	1.96854	0.2873	E049 enhancers	misc
CS17_CF_activeenhancers.bed	5	0.816542	0.000593287	2.61433	Human	0.00383775	0.103232	2.41592	0.986186	CS17_CF_activeenhancers.bed	craniofacial
E029_18state_activeenhancers.bed	1	0.0959572	0.0947816	3.38146	Human	0.170468	1	0.768357	0	E029 enhancers	misc
hg19-embryonic_13.5_day_heart_reproducible_enhancers.bed	3	1.06034	0.0793005	1.50044	Mouse	0.146882	1	0.833033	0	E13.5 heart reproducible enhancers	heart
E042_18state_activeenhancers.bed	1	0.161788	0.154497	2.62782	Human	0.253609	1	0.595835	0	E042 enhancers	misc
hg19-embryonic_9.5_day_craniofacial_reproducible_enhancers.bed	5	0.842968	0.000693292	2.56838	Mouse	0.00402109	0.120633	2.39566	0.918535	E9.5 craniofacial reproducible enhancers	craniofacial
E004_18state_activeenhancers.bed	4	1.43229	0.0384689	1.48168	Human	0.078748	1	1.10376	0	E004 enhancers	misc
hg19-embryonic_13.5_day_liver_reproducible_enhancers.bed	3	0.713671	0.0267131	2.07163	Mouse	0.0579339	1	1.23707	0	E13.5 liver reproducible enhancers	misc
E050_18state_activeenhancers.bed	1	0.220191	0.204816	2.18317	Human	0.318197	1	0.497305	0	E050 enhancers	misc
E079_18state_activeenhancers.bed	3	1.44849	0.16412	1.05041	Human	0.264416	1	0.577713	0	E079 enhancers	misc
E116_18state_activeenhancers.bed	1	0.333873	0.294938	1.58263	Human	0.438626	1	0.357906	0	E116 enhancers	misc
E037_18state_activeenhancers.bed	1	0.474242	0.394531	1.0763	Human	0.549187	1	0.26028	0	E037 enhancers	misc
E113_18state_activeenhancers.bed	1	1.53573	0.826608	-0.618929	Human	0.991929	1	0.00351923	0	E113 enhancers	misc
E069_18state_activeenhancers.bed	0	0	1	0	Human	1	1	0	0	E069 enhancers	misc
E098_18state_activeenhancers.bed	1	0.265388	0.241236	1.91383	Human	0.368202	1	0.433913	0	E098 enhancers	misc
E055_18state_activeenhancers.bed	3	0.733118	0.026427	2.03285	Human	0.0579339	1	1.23707	0	E055 enhancers	misc
