# Supplementary material for: Integration of multimodal data in the developing tooth reveals candidate regulatory loci driving human odontogenic phenotypes
Source: Front Dent Med. Author manuscript; Available in PMC 2023 Apr 6. (PMC10078798; doi:10.3389/fdmed.2022.1009264)
Supplement: Table S6 [file NIHMS1880454-supplement-Table_S6.xlsx]

## Sheet: Sheet1
Sample	ObservedSNPs	ExpectedSNPs	PValue	Log2SNPFoldEnrichment	Organism	BHPval	BonPval	BHCorrectedPValueLog	BonferroniCorrectedPValueLog	Label	Lineage
E119_18state_activeenhancers.bed	0	0	1	0	Human	1	1	0	0	E119 enhancers	misc
E114_18state_activeenhancers.bed	0	0	1	0	Human	1	1	0	0	E114 enhancers	misc
E044_18state_activeenhancers.bed	0	0	1	0	Human	1	1	0	0	E044 enhancers	misc
E040_18state_activeenhancers.bed	0	0	1	0	Human	1	1	0	0	E040 enhancers	misc
E043_18state_activeenhancers.bed	0	0	1	0	Human	1	1	0	0	E043 enhancers	misc
E034_18state_activeenhancers.bed	0	0	1	0	Human	1	1	0	0	E034 enhancers	misc
E039_18state_activeenhancers.bed	0	0	1	0	Human	1	1	0	0	E039 enhancers	misc
E117_18state_activeenhancers.bed	0	0	1	0	Human	1	1	0	0	E117 enhancers	misc
E047_18state_activeenhancers.bed	0	0	1	0	Human	1	1	0	0	E047 enhancers	misc
E062_18state_activeenhancers.bed	0	0	1	0	Human	1	1	0	0	E062 enhancers	misc
E038_18state_activeenhancers.bed	0	0	1	0	Human	1	1	0	0	E038 enhancers	misc
E041_18state_activeenhancers.bed	0	0	1	0	Human	1	1	0	0	E041 enhancers	misc
E069_18state_activeenhancers.bed	1	2.50518	0.935654	-1.32491	Human	1	1	0	0	E069 enhancers	misc
E074_18state_activeenhancers.bed	1	2.2913	0.916344	-1.19616	Human	0.990335	1	0.00421789	0	E074 enhancers	misc
E071_18state_activeenhancers.bed	1	2.15037	0.901431	-1.10459	Human	0.980306	1	0.00863816	0	E071 enhancers	misc
E097_18state_activeenhancers.bed	1	1.50769	0.79789	-0.592343	Human	0.873162	1	0.058905	0	E097 enhancers	misc
E104_18state_activeenhancers.bed	2	2.79444	0.796892	-0.482557	Human	0.873162	1	0.058905	0	E104 enhancers	misc
E072_18state_activeenhancers.bed	2	2.7402	0.786718	-0.454279	Human	0.871904	1	0.0595313	0	E072 enhancers	misc
E058_18state_activeenhancers.bed	1	1.18689	0.715809	-0.247184	Human	0.798403	1	0.097778	0	E058 enhancers	misc
E013_18state_activeenhancers.bed	2	2.31763	0.698619	-0.212651	Human	0.784256	1	0.105542	0	E013 enhancers	misc
E091_18state_activeenhancers.bed	2	2.24052	0.682617	-0.163831	Human	0.771268	1	0.112795	0	E091 enhancers	misc
E016_18state_activeenhancers.bed	1	0.958088	0.633865	0.0617702	Human	0.720866	1	0.142146	0	E016 enhancers	misc
E066_18state_activeenhancers.bed	2	2.04954	0.627474	-0.0353026	Human	0.720088	1	0.142615	0	E066 enhancers	misc
E068_18state_activeenhancers.bed	3	3.10309	0.625248	-0.0487435	Human	0.720088	1	0.142615	0	E068 enhancers	misc
E100_18state_activeenhancers.bed	2	1.996	0.61292	0.00288596	Human	0.720088	1	0.142615	0	E100 enhancers	misc
E048_18state_activeenhancers.bed	1	0.943313	0.629042	0.084191	Human	0.720088	1	0.142615	0	E048 enhancers	misc
E059_18state_activeenhancers.bed	2	1.99391	0.614008	0.004403	Human	0.720088	1	0.142615	0	E059 enhancers	misc
E113_18state_activeenhancers.bed	3	3.05422	0.617371	-0.0258393	Human	0.720088	1	0.142615	0	E113 enhancers	misc
E063_18state_activeenhancers.bed	2	1.93954	0.596851	0.0442836	Human	0.714859	1	0.14578	0	E063 enhancers	misc
E108_18state_activeenhancers.bed	2	1.94839	0.599824	0.0377174	Human	0.714859	1	0.14578	0	E108 enhancers	misc
E099_18state_activeenhancers.bed	1	0.859806	0.588466	0.217916	Human	0.711063	1	0.148092	0	E099 enhancers	misc
E015_18state_activeenhancers.bed	1	0.80912	0.568339	0.305574	Human	0.691545	1	0.16018	0	E015 enhancers	misc
E045_18state_activeenhancers.bed	1	0.806899	0.567265	0.30954	Human	0.691545	1	0.16018	0	E045 enhancers	misc
E067_18state_activeenhancers.bed	3	2.74237	0.534344	0.129537	Human	0.662477	1	0.178829	0	E067 enhancers	misc
E073_18state_activeenhancers.bed	3	2.75553	0.536834	0.122633	Human	0.662477	1	0.178829	0	E073 enhancers	misc
E102_18state_activeenhancers.bed	2	1.67799	0.513146	0.25327	Human	0.642356	1	0.192225	0	E102 enhancers	misc
E021_18state_activeenhancers.bed	1	0.649266	0.488478	0.623119	Human	0.615906	1	0.210485	0	E021 enhancers	misc
E026_18state_activeenhancers.bed	2	1.54274	0.467635	0.374501	Human	0.595399	1	0.225192	0	E026 enhancers	misc
E003_18state_activeenhancers.bed	2	1.5474	0.468791	0.370156	Human	0.595399	1	0.225192	0	E003 enhancers	misc
E116_18state_activeenhancers.bed	1	0.603495	0.467539	0.728585	Human	0.595399	1	0.225192	0	E116 enhancers	misc
E124_18state_activeenhancers.bed	2	1.47489	0.446354	0.439397	Human	0.579594	1	0.236876	0	E124 enhancers	misc
E125_18state_activeenhancers.bed	2	1.42913	0.426693	0.484862	Human	0.55823	1	0.253187	0	E125 enhancers	misc
E096_18state_activeenhancers.bed	4	3.27989	0.422023	0.286351	Human	0.556303	1	0.254689	0	E096 enhancers	misc
E050_18state_activeenhancers.bed	1	0.512898	0.413745	0.963255	Human	0.549554	1	0.25999	0	E050 enhancers	misc
E101_18state_activeenhancers.bed	3	2.29607	0.409259	0.385798	Human	0.547777	1	0.261396	0	E101 enhancers	misc
E078_18state_activeenhancers.bed	3	2.25451	0.397037	0.412147	Human	0.535539	1	0.271209	0	E078 enhancers	misc
E087_18state_activeenhancers.bed	3	2.20798	0.383851	0.442238	Human	0.52423	1	0.280479	0	E087 enhancers	misc
E112_18state_activeenhancers.bed	2	1.31878	0.38564	0.600797	Human	0.52423	1	0.280479	0	E112 enhancers	misc
E065_18state_activeenhancers.bed	4	2.99908	0.351723	0.415481	Human	0.485713	1	0.31362	0	E065 enhancers	misc
E122_18state_activeenhancers.bed	1	0.409783	0.343914	1.28707	Human	0.478729	1	0.31991	0	E122 enhancers	misc
E080_18state_activeenhancers.bed	3	2.06168	0.339507	0.541142	Human	0.476405	1	0.322024	0	E080 enhancers	misc
E012_18state_activeenhancers.bed	2	1.15243	0.323191	0.795325	Human	0.457197	1	0.339897	0	E012 enhancers	misc
E019_18state_activeenhancers.bed	1	0.37793	0.32291	1.40381	Human	0.457197	1	0.339897	0	E019 enhancers	misc
E126_18state_activeenhancers.bed	2	1.13854	0.317697	0.812813	Human	0.456854	1	0.340223	0	E126 enhancers	misc
E061_18state_activeenhancers.bed	2	1.12426	0.311854	0.831022	Human	0.452189	1	0.34468	0	E061 enhancers	misc
E042_18state_activeenhancers.bed	1	0.344882	0.299351	1.53583	Human	0.437706	1	0.358818	0	E042 enhancers	misc
E106_18state_activeenhancers.bed	5	3.65817	0.294002	0.450804	Human	0.436397	1	0.360119	0	E106 enhancers	misc
E123_18state_activeenhancers.bed	1	0.339716	0.295947	1.5576	Human	0.436397	1	0.360119	0	E123 enhancers	misc
E109_18state_activeenhancers.bed	6	4.45447	0.270766	0.429708	Human	0.406149	1	0.391314	0	E109 enhancers	misc
E105_18state_activeenhancers.bed	3	1.67404	0.230306	0.841626	Human	0.348463	1	0.457844	0	E105 enhancers	misc
E032_18state_activeenhancers.bed	1	0.240705	0.2196	2.05466	Human	0.335179	1	0.474724	0	E032 enhancers	misc
E111_18state_activeenhancers.bed	3	1.62705	0.218268	0.882705	Human	0.335179	1	0.474724	0	E111 enhancers	misc
E094_18state_activeenhancers.bed	3	1.60413	0.210935	0.903168	Human	0.327702	1	0.484521	0	E094 enhancers	misc
E103_18state_activeenhancers.bed	3	1.58195	0.205996	0.923262	Human	0.322913	1	0.490914	0	E103 enhancers	misc
E129_18state_activeenhancers.bed	3	1.55022	0.195986	0.952486	Human	0.310015	1	0.508618	0	E129 enhancers	misc
E085_18state_activeenhancers.bed	3	1.53584	0.192749	0.965936	Human	0.307691	1	0.511886	0	E085 enhancers	misc
E055_18state_activeenhancers.bed	3	1.51462	0.184908	0.986007	Human	0.297907	1	0.525919	0	E055 enhancers	misc
E011_18state_activeenhancers.bed	4	2.1972	0.167721	0.864335	Human	0.272742	1	0.564248	0	E011 enhancers	misc
E079_18state_activeenhancers.bed	5	2.97488	0.160688	0.749097	Human	0.263771	1	0.578773	0	E079 enhancers	misc
E029_18state_activeenhancers.bed	1	0.157418	0.149523	2.66733	Human	0.247781	1	0.605932	0	E029 enhancers	misc
E098_18state_activeenhancers.bed	2	0.671155	0.142996	1.57528	Human	0.239244	1	0.621159	0	E098 enhancers	misc
E076_18state_activeenhancers.bed	3	1.26996	0.128544	1.24017	Human	0.217152	1	0.663237	0	E076 enhancers	misc
E115_18state_activeenhancers.bed	2	0.598636	0.119373	1.74025	Human	0.203636	1	0.691146	0	E115 enhancers	misc
E006_18state_activeenhancers.bed	5	2.71531	0.118033	0.880812	Human	0.203343	1	0.69177	0	E006 enhancers	misc
E095_18state_activeenhancers.bed	5	2.68627	0.115778	0.896323	Human	0.201453	1	0.695826	0	E095 enhancers	misc
hg19_all_strong_enhancers.bed	15	11.8747	0.112442	0.337074	Mouse	0.197626	1	0.704157	0		misc
E121_18state_activeenhancers.bed	4	1.90698	0.110105	1.06871	Human	0.195493	1	0.70887	0	E121 enhancers	misc
E093_18state_activeenhancers.bed	3	1.16197	0.104523	1.36839	Human	0.187494	1	0.727012	0	E093 enhancers	misc
E075_18state_activeenhancers.bed	5	2.55329	0.0973947	0.96957	Human	0.176528	1	0.753187	0	E075 enhancers	misc
E120_18state_activeenhancers.bed	3	1.11308	0.0941684	1.43041	Human	0.172477	1	0.763269	0	E120 enhancers	misc
E037_18state_activeenhancers.bed	3	1.11183	0.0918659	1.43203	Human	0.17005	1	0.769424	0	E037 enhancers	misc
E046_18state_activeenhancers.bed	3	1.09332	0.0892176	1.45625	Human	0.166923	1	0.777483	0	E046 enhancers	misc
E014_18state_activeenhancers.bed	4	1.59882	0.0671524	1.32299	Human	0.127006	1	0.896177	0	E014 enhancers	misc
E004_18state_activeenhancers.bed	6	2.96494	0.0580015	1.01696	Human	0.110904	1	0.955053	0	E004 enhancers	misc
E092_18state_activeenhancers.bed	5	2.1842	0.0547906	1.19482	Human	0.105929	1	0.974987	0	E092 enhancers	misc
E022_18state_activeenhancers.bed	5	2.13581	0.0498413	1.22715	Human	0.0974425	1	1.01125	0	E022 enhancers	misc
E020_18state_activeenhancers.bed	3	0.857485	0.0479934	1.80678	Human	0.094896	1	1.02275	0	E020 enhancers	misc
E008_18state_activeenhancers.bed	4	1.3945	0.043358	1.52025	Human	0.086716	1	1.0619	0	E008 enhancers	misc
CS15-13000_CF_18state_activeenhances.bed	4	1.36153	0.0423801	1.55477	Human	0.0857458	1	1.06679	0	CS15 CF	craniofacial
E127_18state_activeenhancers.bed	3	0.768079	0.0376093	1.96564	Human	0.0769885	1	1.11357	0	E127 enhancers	misc
E128_18state_activeenhancers.bed	4	1.3058	0.0353284	1.61507	Human	0.0731802	1	1.13561	0	E128 enhancers	misc
E084_18state_activeenhancers.bed	5	1.90178	0.032618	1.39458	Human	0.0683799	1	1.16507	0	E084 enhancers	misc
E118_18state_activeenhancers.bed	2	0.217403	0.0191069	3.20156	Human	0.0405439	1	1.39207	0	E118 enhancers	misc
E049_18state_activeenhancers.bed	5	1.67302	0.0185615	1.57947	Human	0.039873	1	1.39932	0	E049 enhancers	misc
E089_18state_activeenhancers.bed	5	1.63537	0.0182773	1.61231	Human	0.0397532	1	1.40063	0	E089 enhancers	misc
E056_18state_activeenhancers.bed	5	1.67528	0.0180752	1.57753	Human	0.0397532	1	1.40063	0	E056 enhancers	misc
E090_18state_activeenhancers.bed	6	2.26168	0.0171398	1.40757	Human	0.0382349	1	1.41754	0	E090 enhancers	misc
CS14-12913_CF_18state_activeenhances.bed	5	1.58413	0.0163989	1.65824	Human	0.0370572	1	1.43113	0	CS14 CF	craniofacial
hg19-embryonic_13.5_day_liver_reproducible_enhancers.bed	5	1.58346	0.0152279	1.65885	Mouse	0.034864	1	1.45762	0	E13.5 liver reproducible enhancers	misc
hg19-embryonic_12.5_day_liver_reproducible_enhancers.bed	5	1.56558	0.0144568	1.67524	Mouse	0.0335397	1	1.47444	0	E12.5 liver reproducible enhancers	misc
hg19-embryonic_15.5_day_liver_reproducible_enhancers.bed	5	1.52856	0.0130933	1.70976	Mouse	0.030787	1	1.51163	0	E15.5 liver reproducible enhancers	misc
hg19-embryonic_11.5_day_liver_reproducible_enhancers.bed	5	1.48813	0.0118756	1.74843	Mouse	0.0283062	1	1.54812	0	E11.5 liver reproducible enhancers	misc
hg19-postnatal_0_day_liver_reproducible_enhancers.bed	5	1.48297	0.0115506	1.75344	Mouse	0.0280567	1	1.55196	0	P0 liver reproducible enhancers	misc
hg19-embryonic_16.5_day_liver_reproducible_enhancers.bed	5	1.48479	0.0116097	1.75167	Mouse	0.0280567	1	1.55196	0	E16.5 liver reproducible enhancers	misc
hg19-embryonic_14.5_day_erythroblast_reproducible_enhancers.bed	5	1.44971	0.0104265	1.78616	Mouse	0.0259173	1	1.58641	0	E14.5 erythroblast reproducible enhancers	misc
hg19-postnatal_0_day_lung_reproducible_enhancers.bed	6	1.91287	0.00809083	1.64922	Mouse	0.020403	1	1.69031	0	P0 lung reproducible enhancers	misc
E005_18state_activeenhancers.bed	6	1.82114	0.00585836	1.72012	Human	0.0149905	1	1.82418	0	E005 enhancers	misc
hg19-postnatal_0_day_stomach_reproducible_enhancers.bed	6	1.67769	0.00408799	1.83849	Mouse	0.0106166	0.71131	1.97402	0.147941	P0 stomach reproducible enhancers	misc
CS13-12830_CF_18state_activeenhances.bed	5	1.09183	0.00347386	2.19518	Human	0.00915836	0.604452	2.03818	0.218638	CS13 CF	craniofacial
CS13-12877_CF_18state_activeenhances.bed	6	1.57276	0.00313895	1.93166	Human	0.00840273	0.546178	2.07558	0.262666	CS13 CF	craniofacial
CS13-12383_CF_18state_activeenhances.bed	7	1.88793	0.00150373	1.89055	Human	0.00408826	0.261648	2.38846	0.582282	CS13 CF	craniofacial
E007_18state_activeenhancers.bed	5	0.902274	0.00139881	2.47029	Human	0.00386338	0.243393	2.41303	0.613692	E007 enhancers	misc
hg19-postnatal_0_day_kidney_reproducible_enhancers.bed	7	1.87568	0.00137934	1.89994	Mouse	0.00386338	0.240005	2.41303	0.61978	P0 kidney reproducible enhancers	misc
CS13-12829_CF_18state_activeenhances.bed	6	1.33158	0.00137445	2.17182	Human	0.00386338	0.239154	2.41303	0.621323	CS13 CF	craniofacial
CS14_CF_activeenhancers.bed	7	1.6123	0.000599776	2.11824	Human	0.00173935	0.104361	2.75961	0.981462	CS14_CF_activeenhancers.bed	craniofacial
hg19-embryonic_16.5_day_intestine_reproducible_enhancers.bed	7	1.61448	0.000539863	2.11629	Mouse	0.00159214	0.0939362	2.79802	1.02717	E16.5 intestine reproducible enhancers	misc
hg19-embryonic_10.5_day_embryonic-facial-prominence_reproducible_enhancers.bed	8	2.10145	0.000508097	1.92861	Mouse	0.00152429	0.088409	2.81693	1.0535	E10.5 embryonic facial prominence reproducible enhancers	craniofacial
hg19-embryonic_16.5_day_stomach_reproducible_enhancers.bed	8	2.13162	0.000504746	1.90805	Mouse	0.00152429	0.0878257	2.81693	1.05638	E16.5 stomach reproducible enhancers	misc
hg19-embryonic_9.5_day_embryonic_reproducible_enhancers.bed	8	2.10586	0.000479233	1.92559	Mouse	0.00148905	0.0833865	2.82709	1.0789	E9.5 Ereproducible enhancers	misc
CS15-13128_CF_18state_activeenhances.bed	7	1.54003	0.000432422	2.1844	Human	0.00136803	0.0752415	2.86391	1.12354	CS15 CF	craniofacial
CS15-13019_CF_18state_activeenhances.bed	7	1.54874	0.000410913	2.17626	Human	0.00132405	0.0714988	2.87809	1.1457	CS15 CF	craniofacial
CS14-12408_CF_18state_activeenhances.bed	7	1.5197	0.00040857	2.20357	Human	0.00132405	0.0710912	2.87809	1.14818	CS14 CF	craniofacial
E017_18state_activeenhancers.bed	7	1.56642	0.000376396	2.15988	Human	0.00125948	0.0654929	2.89981	1.18381	E017 enhancers	misc
CS14-12709_CF_18state_activeenhances.bed	7	1.41626	0.000259899	2.30526	Human	0.000886714	0.0452224	3.05222	1.34465	CS14 CF	craniofacial
hg19-embryonic_15.5_day_kidney_reproducible_enhancers.bed	8	1.9339	0.000257065	2.04848	Mouse	0.000886714	0.0447294	3.05222	1.34941	E15.5 kidney reproducible enhancers	misc
hg19_human_cf_all_strong_enhancers.bed	10	3.07156	0.000222353	1.70296	Mouse	0.000789579	0.0386894	3.1026	1.41241	human cf	misc
hg19-embryonic_9.5_day_craniofacial_reproducible_enhancers.bed	8	1.8559	0.000193472	2.10788	Mouse	0.000701335	0.0336641	3.15407	1.47283	E9.5 craniofacial reproducible enhancers	craniofacial
hg19-embryonic_13.5_day_heart_reproducible_enhancers.bed	9	2.42091	0.000179031	1.89437	Mouse	0.000662796	0.0311514	3.17862	1.50652	E13.5 heart reproducible enhancers	heart
hg19-embryonic_16.5_day_kidney_reproducible_enhancers.bed	8	1.83468	0.000174687	2.12447	Mouse	0.000660774	0.0303956	3.17995	1.51719	E16.5 kidney reproducible enhancers	misc
hg19-embryonic_16.5_day_heart_reproducible_enhancers.bed	9	2.41772	0.000169081	1.89628	Mouse	0.000653779	0.02942	3.18457	1.53136	E16.5 heart reproducible enhancers	heart
hg19-embryonic_14.5_day_heart_reproducible_enhancers.bed	9	2.38655	0.00015304	1.915	Mouse	0.000605203	0.0266289	3.2181	1.57465	E14.5 heart reproducible enhancers	heart
hg19-embryonic_12.5_day_heart_reproducible_enhancers.bed	9	2.34346	0.000135464	1.94128	Mouse	0.000548156	0.0235707	3.2611	1.62763	E12.5 heart reproducible enhancers	heart
hg19-postnatal_0_day_intestine_reproducible_enhancers.bed	8	1.77143	0.000132513	2.17508	Mouse	0.000548156	0.0230573	3.2611	1.63719	P0 intestine reproducible enhancers	misc
hg19-embryonic_11.5_day_heart_reproducible_enhancers.bed	9	2.31845	0.000121826	1.95676	Mouse	0.000517019	0.0211978	3.28649	1.67371	E11.5 heart reproducible enhancers	heart
hg19-embryonic_15.5_day_stomach_reproducible_enhancers.bed	8	1.7362	0.000116366	2.20407	Mouse	0.000506191	0.0202476	3.29569	1.69363	E15.5 stomach reproducible enhancers	misc
hg19-embryonic_12.5_day_embryonic-facial-prominence_reproducible_enhancers.bed	7	1.2467	0.000113182	2.48924	Mouse	0.000504964	0.0196936	3.29674	1.70568	E12.5 embryonic facial prominence reproducible enhancers	craniofacial
CS15_CF_activeenhancers.bed	8	1.65874	9.27628e-05	2.26991	Human	0.000424756	0.0161407	3.37186	1.79208	CS15_CF_activeenhancers.bed	craniofacial
hg19-embryonic_10.5_day_limb_reproducible_enhancers.bed	8	1.66299	8.85116e-05	2.26622	Mouse	0.000416244	0.015401	3.38065	1.81245	E10.5 limb reproducible enhancers	misc
hg19-postnatal_0_day_heart_reproducible_enhancers.bed	9	2.20634	8.26492e-05	2.02827	Mouse	0.000399471	0.014381	3.39851	1.84221	P0 heart reproducible enhancers	heart
CS13_CF_activeenhancers.bed	9	2.08673	6.60035e-05	2.10868	Human	0.000328132	0.0114846	3.48395	1.93988	CS13_CF_activeenhancers.bed	craniofacial
hg19-embryonic_10.5_day_craniofacial_reproducible_enhancers.bed	9	2.09624	6.06365e-05	2.10212	Mouse	0.000310316	0.0105508	3.5082	1.97672	E10.5 craniofacial reproducible enhancers	craniofacial
hg19-embryonic_15.5_day_lung_reproducible_enhancers.bed	9	2.04923	4.865e-05	2.13484	Mouse	0.000256518	0.0084651	3.59088	2.07237	E15.5 lung reproducible enhancers	misc
hg19-embryonic_16.5_day_lung_reproducible_enhancers.bed	9	1.9975	3.93413e-05	2.17173	Mouse	0.000213918	0.00684538	3.66975	2.1646	E16.5 lung reproducible enhancers	misc
hg19-embryonic_15.5_day_intestine_reproducible_enhancers.bed	8	1.48715	3.5776e-05	2.42745	Mouse	0.000200807	0.00622503	3.69722	2.20586	E15.5 intestine reproducible enhancers	misc
hg19-embryonic_14.5_day_kidney_reproducible_enhancers.bed	9	1.95138	3.51487e-05	2.20543	Mouse	0.000200807	0.00611587	3.69722	2.21354	E14.5 kidney reproducible enhancers	misc
hg19-embryonic_13.5_day_snout_reproducible_enhancers.bed	8	1.4609	3.34132e-05	2.45315	Mouse	0.000200479	0.00581389	3.69793	2.23553	E13.5 snout reproducible enhancers	craniofacial
hg19-embryonic_13.5_day_lower_palate_reproducible_enhancers.bed	8	1.46704	3.31933e-05	2.4471	Mouse	0.000200479	0.00577563	3.69793	2.2384	E13.5 lower palate reproducible enhancers	craniofacial
hg19-embryonic_14.5_day_lung_reproducible_enhancers.bed	9	1.88208	2.39795e-05	2.25759	Mouse	0.000154535	0.00417244	3.81097	2.37961	E14.5 lung reproducible enhancers	misc
hg19-mouse_cf_all_strong_enhancers.bed	11	2.9158	2.18786e-05	1.91554	Mouse	0.000146419	0.00380688	3.8344	2.41943	mouse cf	misc
hg19-embryonic_13.5_day_embryonic-facial-prominence_reproducible_enhancers.bed	8	1.38447	2.18521e-05	2.53067	Mouse	0.000146419	0.00380226	3.8344	2.41996	E13.5 embryonic facial prominence reproducible enhancers	craniofacial
hg19-embryonic_14.5_day_stomach_reproducible_enhancers.bed	9	1.80292	1.79695e-05	2.31959	Mouse	0.000130279	0.00312669	3.88513	2.50492	E14.5 stomach reproducible enhancers	misc
CS17_CF_activeenhancers.bed	9	1.79748	1.64325e-05	2.32395	Human	0.000124315	0.00285925	3.90548	2.54375	CS17_CF_activeenhancers.bed	craniofacial
hg19-mouse_cf_all_strong_enhancers_minus_toothspecificenhancers.bed	11	2.77958	1.3601e-05	1.98457	Mouse	0.000107572	0.00236658	3.9683	2.62588	mouse cf minus toothspecificenhancers	craniofacial
hg19-embryonic_12.5_day_limb_reproducible_enhancers.bed	8	1.2707	1.22755e-05	2.65438	Mouse	0.000101711	0.00213594	3.99263	2.67041	E12.5 limb reproducible enhancers	misc
CS13-12690_CF_18state_activeenhances.bed	9	1.7033	1.20683e-05	2.40159	Human	0.000101711	0.00209989	3.99263	2.6778	CS13 CF	craniofacial
hg19-embryonic_11.5_day_craniofacial_reproducible_enhancers.bed	9	1.72611	1.20516e-05	2.3824	Mouse	0.000101711	0.00209698	3.99263	2.67841	E11.5 craniofacial reproducible enhancers	craniofacial
hg19-embryonic_14.5_day_intestine_reproducible_enhancers.bed	9	1.69491	1.07533e-05	2.40872	Mouse	0.000101711	0.00187107	3.99263	2.72791	E14.5 intestine reproducible enhancers	misc
hg19-embryonic_11.5_day_limb_reproducible_enhancers.bed	8	1.18932	7.22988e-06	2.74987	Mouse	7.4e-05	0.001258	4.13077	2.90032	E11.5 limb reproducible enhancers	misc
CS17-12191_CF_18state_activeenhances.bed	9	1.6388	7.14976e-06	2.45728	Human	7.4e-05	0.00124406	4.13077	2.90516	CS17 CF	craniofacial
CS20-12104_CF_18state_activeenhances.bed	10	2.15944	6.95814e-06	2.21127	Human	7.4e-05	0.00121072	4.13077	2.91696	CS20 CF	craniofacial
CS17-12331_CF_18state_activeenhances.bed	9	1.55097	4.63324e-06	2.53676	Human	5.75845e-05	0.000806184	4.23969	3.09357	CS17 CF	craniofacial
hg19-embryonic_13.5_day_upper_palate_reproducible_enhancers.bed	9	1.46913	3.53546e-06	2.61496	Mouse	4.73207e-05	0.000615169	4.32495	3.21101	E13.5 upper palate reproducible enhancers	craniofacial
CS17-12611_CF_18state_activeenhances.bed	9	1.4635	2.6309e-06	2.6205	Human	3.81481e-05	0.000457777	4.41853	3.33935	CS17 CF	craniofacial
hg19-embryonic_15.5_day_heart_reproducible_enhancers.bed	11	2.41361	2.06578e-06	2.18824	Mouse	3.26769e-05	0.000359446	4.48576	3.44437	E15.5 heart reproducible enhancers	heart
CS17-12341_CF_18state_activeenhances.bed	9	1.3657	1.46181e-06	2.72028	Human	2.54355e-05	0.000254355	4.59456	3.59456	CS17 CF	craniofacial
hg19-embryonic_14.5_day_limb_reproducible_enhancers.bed	9	1.25716	7.29437e-07	2.83976	Mouse	1.41024e-05	0.000126922	4.85071	3.89646	E14.5 limb reproducible enhancers	misc
hg19-embryonic_13.5_day_limb_reproducible_enhancers.bed	10	1.51226	3.21403e-07	2.72522	Mouse	6.99052e-06	5.59242e-05	5.15549	4.2524	E13.5 limb reproducible enhancers	misc
hg19-embryonic_14.5_day_embryonic-facial-prominence_reproducible_enhancers.bed	10	1.52106	3.12162e-07	2.71685	Mouse	6.99052e-06	5.43162e-05	5.15549	4.26507	E14.5 embryonic facial prominence reproducible enhancers	craniofacial
hg19-embryonic_15.5_day_limb_reproducible_enhancers.bed	10	1.47494	2.5942e-07	2.76127	Mouse	6.99052e-06	4.51391e-05	5.15549	4.34545	E15.5 limb reproducible enhancers	misc
hg19-25pct-embryonic_13.5_day_Tooth_merged_sorted_all_strong_enhancers.bed	10	1.39352	1.6586e-07	2.8432	Mouse	5.77193e-06	2.88596e-05	5.23868	4.53971	E13.5 Tooth enhancers	craniofacial
hg19-embryonic_13.5_day_Tooth_reproducible_enhancers.bed	10	1.39352	1.6586e-07	2.8432	Mouse	5.77193e-06	2.88596e-05	5.23868	4.53971	E13.5 Tooth reproducible enhancers	craniofacial
hg19-embryonic_10.5_day_heart_reproducible_enhancers.bed	12	2.35272	1.64848e-07	2.35064	Mouse	5.77193e-06	2.86836e-05	5.23868	4.54237	E10.5 heart reproducible enhancers	heart
hg19-embryonic_15.5_day_embryonic-facial-prominence_reproducible_enhancers.bed	10	1.41101	1.5192e-07	2.8252	Mouse	5.77193e-06	2.6434e-05	5.23868	4.57784	E15.5 embryonic facial prominence reproducible enhancers	craniofacial
hg19-embryonic_12.5_day_palate_reproducible_enhancers.bed	11	1.74705	8.57168e-08	2.65451	Mouse	5.77193e-06	1.49147e-05	5.23868	4.82638	E12.5 palate reproducible enhancers	craniofacial
