# Supplementary material for: Integration of multimodal data in the developing tooth reveals candidate regulatory loci driving human odontogenic phenotypes
Source: Front Dent Med. Author manuscript; Available in PMC 2023 Apr 6. (PMC10078798; doi:10.3389/fdmed.2022.1009264)
Supplement: Table S5 [file NIHMS1880454-supplement-Table_S5.xlsx]

## Sheet: Sheet1
TF Motif PValue LogPValue AdjustedPValue Hits PctHits BgdHits PctBgd logqvalue enrichment logenrichment logHits
Pitx1:Ebox YTAATTRAWWCCAGATGT 1e-177 -409.8 0 1062 4.19 2288 1.53 5 2.73856209150327 1.4534185910067 10.0525680508042
TCF4 SMCATCTGKH 1e-34 -79.95 0 5534 21.82 28052.1 18.73 5 1.16497597437266 0.220300202080562 12.43410692861
BHLHA15 NAMCAGCTGK 1e-28 -66.47 0 5103 20.12 26052.1 17.4 5 1.15632183908046 0.209542999069437 12.3171299263845
Sox4 YCTTTGTTCC 1e-27 -64.37 0 2973 11.72 14399.9 9.61 5 1.21956295525494 0.286364233648498 11.5377037479076
Six2 GWAAYHTGAKMC 1e-26 -60.35 0 2847 11.23 13817 9.23 5 1.21668472372698 0.282955374754827 11.4752267777423
NeuroG2 ACCATCTGTT 1e-24 -56.08 0 5386 21.24 27977.2 18.68 5 1.13704496788009 0.185289311094492 12.3949985145017
TEAD1 CYRCATTCCA 1e-23 -55.25 0 3054 12.04 15070.1 10.06 5 1.19681908548708 0.259205086954175 11.5764843467969
Sox3 CCWTTGTY 1e-23 -55.24 0 5557 21.91 28969.4 19.34 5 1.13288521199586 0.180001689513381 12.4400905249505
Sox10 CCWTTGTYYB 1e-23 -54.61 0 5321 20.98 27663.9 18.47 5 1.13589604764483 0.18383081159483 12.377481688183
TEAD3 TRCATTCCAG 1e-23 -53.98 0 3501 13.81 17553.4 11.72 5 1.17832764505119 0.236740749835803 11.7735513464285
Twist2 MCAGCTGBYH 1e-21 -50.53 0 6129 24.17 32378.9 21.62 5 1.11794634597595 0.160850950030932 12.5814359894544
TEAD4 CCWGGAATGY 1e-21 -50.51 0 2744 10.82 13509.5 9.02 5 1.19955654101996 0.262501160571435 11.4220647661728
ZBTB18 AACATCTGGA 1e-21 -50.12 0 1882 7.42 8882 5.93 5 1.25126475548061 0.3233870820748 10.8780509127285
Sox15 RAACAATGGN 1e-19 -43.8 0 3382 13.34 17207.3 11.49 5 1.16100957354221 0.215379868538472 11.72366094441
Sox2 BCCATTGTTC 1e-18 -43.13 0 2891 11.4 14521.7 9.7 5 1.17525773195876 0.232977171977614 11.497352893477
Sox21 BCCWTTGTBYKV 1e-17 -39.84 0 5818 22.94 31049.5 20.73 5 1.10660877954655 0.14614527490641 12.5063075811003
Sox9 AGGVNCCTTTGT 1e-17 -39.32 0 2993 11.8 15201.7 10.15 5 1.16256157635468 0.217307132176665 11.5473765634981
TEAD YCWGGAATGY 1e-16 -37.66 0 2079 8.2 10244.8 6.84 5 1.19883040935673 0.261627584619548 11.0216740428584
Olig2 RCCATMTGTT 1e-15 -36.64 0 6379 25.16 34395.2 22.97 5 1.09534175010884 0.131381065501365 12.6391145631794
TEAD2 CCWGGAATGY 1e-15 -36.17 0 1716 6.77 8322.6 5.56 5 1.21762589928058 0.284070950851489 10.7448338374995
ZFX AGGCCTRG 1e-15 -35.53 0 4322 17.04 22758.2 15.2 5 1.12105263157895 0.16485401189489 12.0774833568595
Atoh1 VNRVCAGCTGGY 1e-14 -34.13 0 3924 15.47 20575.2 13.74 5 1.12590975254731 0.171091192630936 11.9381093262192
Zfp281 CCCCTCCCCCAC 1e-14 -33.5 0 1101 4.34 5112.5 3.41 5 1.27272727272727 0.347923303420307 10.1045987535644
Tcf21 NAACAGCTGG 1e-13 -30.91 0 3504 13.82 18346.1 12.25 5 1.12816326530612 0.173975866498326 11.7747870596012
Six1 GKVTCADRTTWC 1e-12 -29.03 0 719 2.84 3212.5 2.14 5 1.32710280373832 0.408280133103535 9.4898479604393
SCL AVCAGCTG 1e-12 -27.81 0 13960 55.05 79135.5 52.84 5 1.04182437547313 0.0591120972049034 13.769011321097
Maz GGGGGGGG 1e-11 -26.02 0 4214 16.62 22565.6 15.07 5 1.10285335102853 0.141240965172521 12.0409745988173
Six4 TGWAAYCTGABACCB 1e-11 -25.87 0 196 0.77 683.7 0.46 5 1.67391304347826 0.743224584637888 7.61470984411521
ZNF711 AGGCCTAG 1e-10 -23.19 0 5380 21.22 29364.9 19.61 5 1.08210096889342 0.113835120722616 12.393390457444
NeuroD1 GCCATCTGTT 1e-09 -22.63 0 2828 11.15 14896.9 9.95 5 1.12060301507538 0.164275279376656 11.4655664048094
Smad3 TWGTCTGV 1e-09 -20.86 0 9249 36.47 51918.1 34.67 5 1.05191808479954 0.0730223631332788 13.1750816748283
Sox6 CCATTGTTNY 1e-08 -19.79 0 4666 18.4 25469.8 17.01 5 1.08171663727219 0.11332262528099 12.1879705919842
Sox17 CCATTGTTYB 1e-07 -17.94 0 2044 8.06 10705.9 7.15 5 1.12727272727273 0.172836596862216 10.9971794809376
Foxo1 CTGTTTAC 1e-07 -17.69 0 5889 23.22 32633.9 21.79 5 1.0656264341441 0.0917017757496597 12.5238069581873
Smad2 CTGTCTGG 1e-07 -17.51 0 5082 20.04 27995.3 18.69 5 1.07223113964687 0.10061593945005 12.3111806600534
Ap4 NAHCAGCTGD 1e-07 -17.18 0 4259 16.8 23294.1 15.55 5 1.08038585209003 0.111546652648158 12.0562990145503
Rbpj1 HTTTCCCASG 1e-07 -16.94 0 4569 18.02 25085.5 16.75 5 1.07582089552239 0.105437915581041 12.1576627272084
Smad4 VBSYGTCTGG 1e-07 -16.5 0 5188 20.46 28672.6 19.14 5 1.06896551724138 0.096215315259303 12.3409627642517
HRE TTCTAGAABNTTCTA 1e-07 -16.15 0 655 2.58 3140.6 2.1 5 1.22857142857143 0.296981737757132 9.35535109642481
ERG ACAGGAAGTG 1e-06 -15.69 0 5260 20.74 29142.1 19.46 5 1.06577595066804 0.091904184032114 12.3608470841797
WT1 MCTCCCMCRCAB 1e-06 -15.61 0 1876 7.4 9865.1 6.59 5 1.12291350531108 0.16724680550826 10.8734441125154
Pitx1 TAATCCCN 1e-06 -14.6 0 11553 45.56 65936.9 44.03 5 1.03474903474903 0.0492809027712185 13.4959799085181
NPAS NVCACGTG 1e-06 -14.53 0 4244 16.74 23376.8 15.61 5 1.07238949391416 0.100828990572435 12.0512089409148
Ets1-distal MACAGGAAGT 1e-06 -14.35 0 1110 4.38 5661.8 3.78 5 1.15873015873016 0.212544635380101 10.1163439612375
EWS:FLI1-fusion VACAGGAAAT 1e-06 -14.3 0 1905 7.51 10087 6.74 5 1.11424332344214 0.156064316332413 10.8955752823807
EWS:ERG-fusion ATTTCCTGTN 1e-05 -13.64 0 2325 9.17 12485.8 8.34 5 1.09952038369305 0.136874350150391 11.1830150008828
Zac1 HAWGRGGCCM 1e-05 -13.38 0 8145 32.12 46070.1 30.76 5 1.04421326397919 0.0624163895554878 12.9916989834129
Foxo3 DGTAAACA 1e-05 -13.13 0 2008 7.92 10721.4 7.16 5 1.10614525139665 0.145540842815353 10.9715435539508
FOXK1 NVWTGTTTAC 1e-05 -12.99 0 2758 10.88 14977.9 10 5 1.088 0.121678556588252 11.429406741514
CHR SRGTTTCAAA 1e-05 -12.99 0 1509 5.95 7927.9 5.29 5 1.12476370510397 0.16962194608128 10.5593770905267
p63 NNDRCATGYCYNRRCATGYH 1e-05 -12.7 0 1056 4.16 5422.2 3.62 5 1.14917127071823 0.200593831057887 10.0443941193585
LRF AAGACCCYYN 1e-05 -11.73 1e-04 3767 14.86 20829 13.91 4 1.06829618979152 0.0953116959963571 11.8792003179474
GLIS3 CTCCCTGGGAGGCCN 1e-04 -11.38 1e-04 4010 15.81 22252.4 14.86 4 1.06393001345895 0.0894032518197746 11.9693865213423
Foxh1 NNTGTGGATTSS 1e-04 -11.27 1e-04 1471 5.8 7791.5 5.2 4 1.11538461538462 0.15754127698648 10.5225815312548
MNT DGCACACGTG 1e-04 -11.17 1e-04 2751 10.85 15048.2 10.05 4 1.07960199004975 0.110499541265551 11.4257404243162
Tcfcp2l1 NRAACCRGTTYRAACCRGYT 1e-04 -11.12 1e-04 490 1.93 2384.8 1.59 4 1.21383647798742 0.279574081983725 8.93663793900257
FOXK2 SCHTGTTTACAT 1e-04 -11 1e-04 1711 6.75 9154.2 6.11 4 1.10474631751227 0.143715122119464 10.7406240444894
FOXP1 NYYTGTTTACHN 1e-04 -10.86 1e-04 1203 4.74 6310.4 4.21 4 1.12589073634204 0.171066825831863 10.2324209271761
STAT4 NYTTCCWGGAAR 1e-04 -10.54 2e-04 2724 10.74 14934.1 9.97 3.69897000433602 1.07723169508526 0.107328583587216 11.4115109880121
RUNX1 AAACCACARM 1e-04 -10.14 3e-04 3014 11.89 16621.3 11.1 3.52287874528034 1.07117117117117 0.0991890385081877 11.5574637015978
STAT6 TTCCKNAGAA 1e-04 -10.01 3e-04 1469 5.79 7840.2 5.23 3.52287874528034 1.10707456978967 0.146752401742295 10.5206186805563
AP-2gamma SCCTSAGGSCAW 1e-04 -9.752 4e-04 2985 11.77 16482.5 11.01 3.39794000867204 1.06902815622162 0.0962998514740751 11.5435152161522
Fli1 NRYTTCCGGH 1e-04 -9.717 4e-04 3355 13.23 18609.5 12.43 3.39794000867204 1.06436041834272 0.0899867652261919 11.7120970510875
Etv2 NNAYTTCCTGHN 1e-04 -9.523 5e-04 3040 11.99 16815 11.23 3.30102999566398 1.06767586821015 0.0944737310136223 11.5698556083309
STAT6 ABTTCYYRRGAA 1e-04 -9.518 5e-04 1409 5.56 7527.5 5.03 3.30102999566398 1.10536779324056 0.14452648291798 10.4604558963096
Foxf1 WWATRTAAACAN 1e-04 -9.268 6e-04 2348 9.26 12870.3 8.59 3.22184874961636 1.07799767171129 0.108354062121773 11.1972166931101
Fox:Ebox NNNVCTGWGYAAACASN 0.001 -9.03 8e-04 3109 12.26 17247.2 11.52 3.09691001300806 1.06423611111111 0.0898182622484692 11.6022349013411
EBF1 GTCCCCWGGGGA 0.001 -8.865 9e-04 3322 13.1 18486 12.34 3.04575749056068 1.06158833063209 0.0862244172753948 11.6978363579624
ZNF675 ARGAGGMCAAAATGW 0.001 -8.849 9e-04 391 1.54 1912.3 1.28 3.04575749056068 1.203125 0.266786540694901 8.61102479730735
p53 RRCATGYCYRGRCATGYYYN 0.001 -8.664 0.0011 271 1.07 1277.2 0.85 2.95860731484178 1.25882352941176 0.332076050263445 8.08214904135387
p53 RRCATGYCYRGRCATGYYYN 0.001 -8.664 0.0011 271 1.07 1277.2 0.85 2.95860731484178 1.25882352941176 0.332076050263445 8.08214904135387
Sp5 RGKGGGCGGAGC 0.001 -8.559 0.0012 2639 10.41 14584.6 9.74 2.92081875395238 1.06878850102669 0.0959763912170749 11.3657756353263
ETV4 ACCGGAAGTG 0.001 -8.52 0.0012 3379 13.33 18841 12.58 2.92081875395238 1.05961844197138 0.083544858209684 11.7223806351638
BMYB NHAACBGYYV 0.001 -8.21 0.0016 4088 16.12 22962.2 15.33 2.79588001734407 1.0515329419439 0.0724940468691901 11.9971794809376
Twist VCAKCTGGNNNCCAGMTGBN 0.001 -7.96 0.002 419 1.65 2088.7 1.39 2.69897000433602 1.18705035971223 0.247381141522308 8.71080643369935
LEF1 CCTTTGATST 0.001 -7.752 0.0025 1961 7.73 10761.1 7.19 2.60205999132796 1.07510431154381 0.10447664348555 10.9373738201921
NF1:FOXA1 WNTGTTTRYTTTGGCA 0.001 -7.726 0.0025 196 0.77 903.6 0.6 2.60205999132796 1.28333333333333 0.359895945086383 7.61470984411521
Stat3+il21 SVYTTCCNGGAARB 0.001 -7.677 0.0026 2080 8.2 11446.9 7.64 2.58502665202918 1.07329842931937 0.102051271469697 11.0223678130285
p73 NRRRCAWGTCCDGRCATGYY 0.001 -7.632 0.0027 150 0.59 667.9 0.45 2.56863623584101 1.31111111111111 0.390789953032167 7.22881869049588
c-Myc VVCCACGTGG 0.001 -7.586 0.0028 1301 5.13 7019.3 4.69 2.55284196865778 1.09381663113006 0.129370903091677 10.3454052467178
NFkB-p65 WGGGGATTTCCC 0.001 -7.578 0.0028 1406 5.54 7614.8 5.08 2.55284196865778 1.09055118110236 0.125057479277023 10.4573808790725
NFAT:AP1 SARTGGAAAAWRTGAGTCAB 0.001 -7.299 0.0036 443 1.75 2239.3 1.5 2.44369749923271 1.16666666666667 0.222392421336448 8.79116288855502
Tlx? CTGGCAGSCTGCCA 0.001 -7.214 0.0039 1682 6.63 9205.5 6.15 2.4089353929735 1.0780487804878 0.108422459885985 10.7159619902551
Gfi1b MAATCACTGC 0.001 -6.97 0.0049 1702 6.71 9335.5 6.23 2.30980391997149 1.07704654895666 0.107080603176181 10.733015321686
NFkB-p50,p52 GGGGGAATCCCC 0.01 -6.908 0.0052 268 1.06 1302.4 0.87 2.2839966563652 1.2183908045977 0.284976958714471 8.06608919045777
n-Myc VRCCACGTGG 0.01 -6.838 0.0055 1729 6.82 9498.5 6.34 2.25963731050576 1.07570977917981 0.105288898884765 10.7557221536423
ETV1 AACCGGAAGT 0.01 -6.754 0.0059 4309 16.99 24384.5 16.28 2.22914798835786 1.04361179361179 0.0615851529179733 12.0731373831104
RUNX2 NWAACCACADNN 0.01 -6.729 0.006 2393 9.44 13311.1 8.89 2.22184874961636 1.06186726659168 0.0866034405320712 11.2246046815385
NFkB-p65-Rel GGAAATTCCC 0.01 -6.713 0.006 182 0.72 850.5 0.57 2.22184874961636 1.26315789473684 0.337034987277571 7.5077946401987
ZNF143|STAF ATTTCCCAGVAKSCY 0.01 -6.254 0.0094 1160 4.57 6296.8 4.2 2.0268721464003 1.08809523809524 0.121804837391947 10.1799090900149
BMAL1 GNCACGTG 0.01 -6.171 0.0101 4743 18.7 26970.6 18.01 1.99567862621736 1.03831204886174 0.054240088868723 12.2115841530795
Tcf7 CTTTGATGTGSB 0.01 -6.169 0.0101 948 3.74 5101.4 3.41 1.99567862621736 1.09677419354839 0.133266530863464 9.88874324889826
RUNX-AML GCTGTGGTTW 0.01 -6.162 0.0101 2102 8.29 11685 7.8 1.99567862621736 1.06282051282051 0.0878979777461397 11.0375469539622
Zfp809 GGGGCTYGKCTGGGA 0.01 -6.011 0.0115 536 2.11 2798.4 1.87 1.93930215964639 1.1283422459893 0.174204728819548 9.06608919045777
Sox7 VVRRAACAATGG 0.01 -5.902 0.0127 842 3.32 4517.1 3.02 1.89619627904404 1.09933774834437 0.136634692021846 9.7176764230664
GABPA RACCGGAAGT 0.01 -5.888 0.0127 2752 10.85 15452.6 10.32 1.89619627904404 1.05135658914729 0.0722520719085874 11.4262647547021
AP-2alpha ATGCCCTGAGGC 0.01 -5.884 0.0127 2204 8.69 12293.2 8.21 1.89619627904404 1.0584652862363 0.0819739550365952 11.1059085085712
STAT1 NATTTCCNGGAAAT 0.01 -5.741 0.0144 796 3.14 4266.1 2.85 1.84163750790475 1.10175438596491 0.139802639839523 9.63662462054365
ETS:RUNX RCAGGATGTGGT 0.01 -5.704 0.0148 263 1.04 1307.8 0.87 1.82973828460504 1.19540229885057 0.257496222292364 8.0389189892923
ZNF467 TGGGGAAGGGCM 0.01 -5.7 0.0148 2868 11.31 16140.9 10.78 1.82973828460504 1.04916512059369 0.069241751237315 11.4858293087019
ZNF652/HepG2-ZNF652.Flag-ChIP-Seq TTAACCCTTTVNKKN 0.01 -5.689 0.0148 591 2.33 3118.2 2.08 1.82973828460504 1.12019230769231 0.163746426513188 9.20701432017753
PRDM14 RGGTCTCTAACY 0.01 -5.62 0.0156 861 3.4 4639.6 3.1 1.80687540164554 1.09677419354839 0.133266530863464 9.74986942739684
TATA-Box CCTTTTAWAGSC 0.01 -5.58 0.0161 3463 13.66 19598.4 13.09 1.79317412396815 1.04354469060351 0.0614923863448498 11.7578066721972
Max RCCACGTGGYYN 0.01 -5.498 0.0173 1724 6.8 9566.1 6.39 1.7619538968712 1.0641627543036 0.0897188151907074 10.7515440590891
NFAT ATTTTCCATT 0.01 -5.39 0.0191 2359 9.3 13229.3 8.83 1.71896663275227 1.05322763306908 0.074817278346928 11.2039597032395
Elk4 NRYTTCCGGY 0.01 -5.321 0.0203 1376 5.43 7586.8 5.07 1.69250396208679 1.07100591715976 0.0989664508010209 10.4262647547021
KLF14 RGKGGGCGKGGC 0.01 -5.273 0.0211 4985 19.66 28488.2 19.02 1.67571754470231 1.03364879074658 0.0477460754800172 12.2833777892856
RUNX SAAACCACAG 0.01 -5.24 0.0216 2013 7.94 11248.8 7.51 1.66554624884907 1.05725699067909 0.0803260996286863 10.9751314569213
ZNF416 WDNCTGGGCA 0.01 -5.187 0.0226 4351 17.16 24804.2 16.56 1.6458915608526 1.03623188405797 0.0513468800002206 12.0871313015405
Phox2a YTAATYNRATTA 0.01 -5.087 0.0247 715 2.82 3844 2.57 1.60730304674033 1.09727626459144 0.133926803204916 9.48179943166575
EBF2 NABTCCCWDGGGAVH 0.01 -5.068 0.025 2767 10.91 15618.1 10.43 1.60205999132796 1.04602109300096 0.0649119438038416 11.43410692861
Elk1 HACTTCCGGY 0.01 -4.977 0.0271 1386 5.47 7668.8 5.12 1.56703070912559 1.068359375 0.0953970227925566 10.4367115421372
MyoD RRCAGCTGYTSY 0.01 -4.839 0.0308 2593 10.23 14634.9 9.77 1.51144928349956 1.04708290685773 0.0663756777769436 11.3404064908533
NF1 CYTGGCABNSTGCCAR 0.01 -4.791 0.0321 1472 5.8 8175.2 5.46 1.49349496759513 1.06227106227106 0.087151949095082 10.523561956057
Stat3 CTTCCGGGAA 0.01 -4.735 0.0336 1405 5.54 7795.6 5.21 1.47366072261016 1.06333973128599 0.0886026037706801 10.4563544151083
Bcl6 NNNCTTTCCAGGAAA 0.01 -4.71 0.0341 4141 16.33 23640.9 15.79 1.4672456210075 1.034198860038 0.048513619701458 12.0157634873699
HRE BSTTCTRGAABVTTCYAGAA 0.01 -4.677 0.035 424 1.67 2229.1 1.49 1.45593195564972 1.12080536912752 0.164535772011891 8.7279204545632
SPDEF ASWTCCTGBT 0.1 -4.551 0.0394 3055 12.05 17343.7 11.58 1.40450377817443 1.0405872193437 0.0573978931280874 11.5769566647061
FoxD3 TGTTTAYTTAGC 0.1 -4.442 0.0435 2516 9.92 14229.5 9.5 1.36151074304536 1.04421052631579 0.062412607168565 11.2969162068793
Foxa2 CYTGTTTACWYW 0.1 -4.425 0.0439 2095 8.26 11795.7 7.88 1.35753547975788 1.04822335025381 0.0679461519630692 11.0327345285867
Oct4:Sox17 CCATTGTATGCAAAT 0.1 -4.35 0.0469 330 1.3 1719.5 1.15 1.32882715728492 1.1304347826087 0.176877762084079 8.36632221424582
ZNF768 RHHCAGAGAGGB 0.1 -4.337 0.0471 117 0.46 557 0.37 1.3269790928711 1.24324324324324 0.314108590428063 6.8703647195834
Zic2 CHCAGCRGGRGG 0.1 -4.326 0.0473 1278 5.04 7098.2 4.74 1.32513885926219 1.06329113924051 0.0885366746016572 10.319672120947
FoxL2 WWTRTAAACAVG 0.1 -4.173 0.0547 2094 8.26 11814 7.89 1.26201267366657 1.0468948035488 0.0661164814059868 11.0320457269308
MYB GGCVGTTR 0.1 -4.132 0.0565 4624 18.23 26535.8 17.72 1.24795155218056 1.02878103837472 0.0409359574841162 12.1749256825007
JunD ATGACGTCATCN 0.1 -4.122 0.0566 175 0.69 874.7 0.58 1.24718356881173 1.18965517241379 0.250543461650597 7.45121111183233
Sp2 YGGCCCCGCCCC 0.1 -3.99 0.0641 3911 15.42 22394.8 14.95 1.19314197048118 1.0314381270903 0.0446572808295669 11.9333218207329
GLI3 CGTGGGTGGTCC 0.1 -3.65 0.0894 333 1.31 1764.2 1.18 1.04866248120408 1.11016949152542 0.150779952175609 8.37937836707126
Dlx3 NDGTAATTAC 0.1 -3.647 0.0894 1534 6.05 8629.1 5.76 1.04866248120408 1.05034722222222 0.0708663307196446 10.5830827675029
OCT:OCT ATGAATATTCATGAG 0.1 -3.625 0.0902 22 0.09 82.6 0.06 1.04479346245806 1.5 0.584962500721156 4.4594316186373
NF1-halfsite YTGCCAAG 0.1 -3.513 0.1001 5613 22.14 32417.2 21.65 0.999565922520681 1.02263279445727 0.032288197167465 12.4545563439619
c-Jun-CRE ATGACGTCATCY 0.1 -3.482 0.1025 629 2.48 3446.3 2.3 0.989276134608227 1.07826086956522 0.1087062594425 9.29691620687929
Rfx6 TGTTKCCTAGCAACM 0.1 -3.471 0.1029 3177 12.53 18186.9 12.14 0.987584625237567 1.03212520593081 0.0456179930661785 11.6334493747135
Prop1 NTAATBNAATTA 0.1 -3.412 0.1083 1155 4.55 6465.4 4.32 0.96537154337468 1.05324074074074 0.07483523292259 10.1736771363034
AMYB TGGCAGTTGG 0.1 -3.398 0.109 4143 16.34 23834.2 15.91 0.962573502059376 1.02702702702703 0.0384741478146356 12.0164601049792
Zic3 GGCCYCCTGCTGDGH 0.1 -3.39 0.109 1671 6.59 9446.1 6.31 0.962573502059376 1.04437400950872 0.0626384600255028 10.7064960180612
STAT5 RTTTCTNAGAAA 0.1 -3.356 0.1121 919 3.62 5113.5 3.41 0.950394387405027 1.06158357771261 0.0862179580590328 9.84392105128904
USF1 SGTCACGTGR 0.1 -3.304 0.1171 1005 3.96 5611.3 3.75 0.931443104927637 1.056 0.0786098346963665 9.97297978606629
ZNF136 YTKGATAHAGTATTCTWGGTNGGCA 0.1 -3.125 0.1391 209 0.82 1093.8 0.73 0.856672870007954 1.12328767123288 0.167727445738067 7.70735913208088
Atf2 NRRTGACGTCAT 0.1 -3.12 0.1391 686 2.71 3795.2 2.53 0.856672870007954 1.07114624505929 0.0991554666595615 9.42206476617281
EHF AVCAGGAAGT 0.1 -3.088 0.1423 3935 15.52 22667.6 15.14 0.846795099915716 1.02509907529723 0.0357633522013959 11.9421479203948
p53 ACATGCCCGGGCAT 0.1 -3.045 0.1475 53 0.21 245.7 0.16 0.831207979685818 1.3125 0.39231742277876 5.7279204545632
Tcf12 VCAGCTGYTG 0.1 -3.021 0.15 3169 12.5 18203.2 12.15 0.823908740944319 1.02880658436214 0.0409717810563061 11.6298119443822
ZNF16 MACCTTCYATGGCTCCCTAKTGCCY 0.1 -3.008 0.1509 21 0.08 83.4 0.06 0.82131076022441 1.33333333333333 0.415037499278844 4.39231742277876
ETS1 ACAGGAAGTG 0.1 -3.003 0.1509 3142 12.39 18048.5 12.05 0.82131076022441 1.02821576763485 0.0401430410232774 11.6174674652942
Atf3 DATGASTCATHN 0.1 -2.899 0.1659 1515 5.97 8594.1 5.74 0.780153613975639 1.04006968641115 0.0566801945891172 10.5651020783603
ETS AACCGGAAGT 0.1 -2.861 0.1713 820 3.23 4583.4 3.06 0.766242637034489 1.05555555555556 0.0780025120012732 9.67948009950545
DLX5 SSTAATTA 0.1 -2.835 0.1746 1826 7.2 10406.2 6.95 0.757955760630449 1.03597122302158 0.0509839287188049 10.8344710499842
Egr1 TGCGTGGGYG 0.1 -2.739 0.1909 1760 6.94 10034.6 6.7 0.719194071606333 1.03582089552239 0.050774567233126 10.7813597135247
Hand2 TGACANARRCCAGRC 0.1 -2.731 0.1912 1568 6.18 8920.8 5.96 0.718512112059919 1.03691275167785 0.0522945074422128 10.6147098441152
Tcf3 ASWTCAAAGG 0.1 -2.674 0.2009 715 2.82 3994.1 2.67 0.697020063251751 1.0561797752809 0.0788554207112395 9.48179943166575
Unknown-ESC-element CACAGCAGGGGG 0.1 -2.606 0.2137 1826 7.2 10434.4 6.97 0.670195477835931 1.03299856527977 0.0468382504612516 10.8344710499842
Srebp1a RTCACSCCAY 0.1 -2.588 0.2162 482 1.9 2665 1.78 0.665144310382708 1.06741573033708 0.09412217736455 8.91288933622996
ETS:E-box AGGAARCAGCTG 0.1 -2.587 0.2162 311 1.23 1690.7 1.13 0.665144310382708 1.08849557522124 0.122335542924052 8.2807707701306
MITF RTCATGTGAC 0.1 -2.57 0.2172 2237 8.82 12832.7 8.57 0.663140179083191 1.0291715285881 0.0414834514450207 11.1273495410591
Znf263 CVGTSCTCCC 0.1 -2.505 0.2304 5340 21.06 31004.6 20.7 0.637517525248826 1.01739130434783 0.0248746686390292 12.3826240265749
AP-1 VTGACTCATC 0.1 -2.453 0.2412 1746 6.89 9988.2 6.67 0.617622696531886 1.03298350824588 0.0468172215197062 10.7698378436294
EBNA1 GGYAGCAYDTGCTDCCCNNN 0.1 -2.432 0.2446 54 0.21 262.5 0.18 0.611543547299733 1.16666666666667 0.222392421336448 5.75488750216347
FOXA1 WAAGTAAACA 0.1 -2.43 0.2446 3210 12.66 18536.2 12.38 0.611543547299733 1.02261712439418 0.0322660902140767 11.6483575820097
Hoxc9 GGCCATAAATCA 0.1 -2.396 0.2505 1087 4.29 6167.4 4.12 0.601192269796735 1.04126213592233 0.0583333103163273 10.0861362250273
CEBP:AP1 DRTGTTGCAA 0.1 -2.374 0.2544 1702 6.71 9742.9 6.51 0.594482893023624 1.03072196620584 0.043655223034548 10.733015321686
Fra1 NNATGASTCATH 0.1 -2.35 0.259 1246 4.91 7094.9 4.74 0.586700235918748 1.03586497890295 0.0508359654164338 10.283088353024
MYNN TTCAAAWTAAAAGTC 0.1 -2.348 0.259 548 2.16 3059.3 2.04 0.586700235918748 1.05882352941176 0.082462160191973 9.09803208296053
Hoxa13 CYHATAAAAN 0.1 -2.321 0.2634 6305 24.86 36712.1 24.51 0.579384229374235 1.01427988576091 0.0204558121856453 12.6222806552156
NRF1 CTGCGCATGCGC 1 -2.299 0.2677 140 0.55 739.6 0.49 0.572351628813067 1.12244897959184 0.166649869409452 7.12928301694497
JunB RATGASTCAT 1 -2.291 0.2683 1255 4.95 7153.9 4.78 0.571379327328061 1.03556485355649 0.0504179069862235 10.2934716488381
Nkx6.1 GKTAATGR 1 -2.272 0.2718 6185 24.39 36018.9 24.05 0.565750547603525 1.01413721413721 0.0202528641387795 12.5945578798637
CArG CCATATATGGNM 1 -2.269 0.2718 721 2.84 4062.4 2.71 0.565750547603525 1.0479704797048 0.0675980781508105 9.49385544924082
KLF10 GGGGGTGTGTCC 1 -2.258 0.2722 1990 7.85 11436.9 7.64 0.565111879132684 1.02748691099476 0.0391200157432407 10.958552715431
ZSCAN22 SMCAGTCWGAKGGAGGAGGC 1 -2.249 0.2731 230 0.91 1248.1 0.83 0.563678299860267 1.09638554216867 0.132755208851772 7.84549005094437
CDX4 NGYCATAAAWCH 1 -2.208 0.2829 2040 8.04 11735.5 7.84 0.548367052543009 1.02551020408163 0.0363418470637204 10.9943534368589
ELF3 ANCAGGAAGT 1 -2.206 0.2829 2245 8.85 12932.3 8.63 0.548367052543009 1.02549246813441 0.0363168957914045 11.1324997296285
DLX1 NSNNTAATTA 1 -2.194 0.2834 3192 12.59 18472.2 12.33 0.547600154088558 1.02108678021087 0.0301054833161775 11.6402449362223
Foxa3 BSNTGTTTACWYWGN 1 -2.133 0.2996 805 3.17 4560.8 3.05 0.523458190972571 1.03934426229508 0.0556735976891586 9.65284497300198
PRDM15 YCCDNTCCAGGTTTT 1 -2.103 0.307 2907 11.46 16820.2 11.23 0.512861624522813 1.02048085485307 0.0292491163563037 11.5053153561362
CREB5 VVATGACGTCAT 1 -2.089 0.3095 726 2.86 4107 2.74 0.509339346643863 1.04379562043796 0.0618392538178626 9.50382573799575
Usf2 GTCACGTGGT 1 -2.066 0.3149 653 2.58 3687.6 2.46 0.501827339363456 1.04878048780488 0.0687127500840143 9.35093918154643
Zic CCTGCTGAGH 1 -2.02 0.3279 2379 9.38 13745.9 9.18 0.484258583330635 1.02178649237473 0.0310937691015687 11.2161395564251
FOXA1 WAAGTAAACA 1 -1.996 0.3341 2621 10.34 15165.8 10.13 0.476123524361869 1.02073050345508 0.0296020115137963 11.3559016383284
Atf7 NGRTGACGTCAY 1 -1.96 0.3443 943 3.72 5378.3 3.59 0.463062977295326 1.03621169916435 0.0513187772849802 9.8811139606751
BATF DATGASTCAT 1 -1.931 0.3526 1496 5.9 8601.6 5.74 0.452717692036697 1.02787456445993 0.0396642175735158 10.5468944598876
PR VAGRACAKNCTGTBC 1 -1.925 0.3526 6528 25.74 38120.4 25.45 0.452717692036697 1.01139489194499 0.0163463972576442 12.6724253419715
TFE3 GTCACGTGACYV 1 -1.867 0.3716 158 0.62 858.1 0.57 0.429924294678396 1.08771929824561 0.121306296222134 7.3037807481771
Ascl1 NNVVCAGCTGBN 1 -1.767 0.4084 4822 19.02 28127.3 18.78 0.388914266585127 1.01277955271565 0.0183201832067888 12.2354159356025
THRa GGTCANYTGAGGWCA 1 -1.753 0.412 1019 4.02 5844.5 3.9 0.385102783966865 1.03076923076923 0.0437213774293178 9.99293833616581
Bcl11a TYTGACCASWRG 1 -1.744 0.4137 1883 7.43 10890.5 7.27 0.383314479104488 1.02200825309491 0.0314068466190019 10.8788172846142
IRF:BATF CTTTCANTATGACTV 1 -1.726 0.4188 271 1.07 1511.4 1.01 0.377993326993195 1.05940594059406 0.0832555036493523 8.08214904135387
ELF1 AVCCGGAAGT 1 -1.724 0.4188 1277 5.04 7352.2 4.91 0.377993326993195 1.02647657841141 0.0377007091852235 10.3185428097027
HLF RTTATGYAAB 1 -1.712 0.4204 1641 6.47 9480.3 6.33 0.376337292643795 1.02211690363349 0.031560212564166 10.6803595235137
Reverb GTRGGTCASTGGGTCA 1 -1.707 0.4204 354 1.4 1990.4 1.33 0.376337292643795 1.05263157894737 0.0740005814437768 8.467605550083
Nkx2.2 BTBRAGTGSN 1 -1.702 0.4204 5497 21.68 32113.9 21.44 0.376337292643795 1.01119402985075 0.0160598508960991 12.4244287640378
Elf4 ACTTCCKGKT 1 -1.697 0.4204 3060 12.07 17795.1 11.88 0.376337292643795 1.01599326599327 0.0228908399542557 11.57931593758
IRF4 ACTGAAACCA 1 -1.659 0.4339 1059 4.18 6089.4 4.07 0.362610349870788 1.02702702702703 0.0384741478146356 10.0484868739923
RORa AAWCTAGGTCARDNN 1 -1.628 0.4454 323 1.27 1817.6 1.21 0.351249787301981 1.0495867768595 0.0698214494975714 8.33539035469392
Isl1 CTAATKGV 1 -1.607 0.4524 4947 19.51 28903.9 19.3 0.344477403746582 1.01088082901554 0.0156129304535835 12.2723381841586
RAR:RXR RGGTCADNNAGAGGTCAV 1 -1.603 0.4524 85 0.34 456.5 0.3 0.344477403746582 1.13333333333333 0.180572245641821 6.4093909361377
Fosl2 NATGASTCABNN 1 -1.532 0.4825 776 3.06 4455.7 2.98 0.316502682320189 1.02684563758389 0.0382193222304901 9.59991284218713
NFIL3 VTTACGTAAYNNNNN 1 -1.466 0.5127 1136 4.48 6566 4.38 0.290136682559601 1.02283105022831 0.0325678624564309 10.1497471195047
DMRT6 YDGHTACAWTGTADC 1 -1.453 0.5171 448 1.77 2555.1 1.71 0.28642546222793 1.03508771929825 0.0497530351970997 8.8073549220576
Fos NDATGASTCAYN 1 -1.428 0.5273 1314 5.18 7612.8 5.08 0.277942228668536 1.01968503937008 0.028123600914388 10.3597495603223
Fra2 GGATGACTCATC 1 -1.403 0.538 1072 4.23 6200.1 4.14 0.269217724333611 1.02173913043478 0.0310268956206246 10.0660891904578
Gli2 YSTGGGTGGTCT 1 -1.348 0.5658 711 2.8 4098.3 2.74 0.247337056879028 1.02189781021898 0.0312509339844395 9.47370574961942
TCFL2 ACWTCAAAGG 1 -1.345 0.5658 221 0.87 1248.8 0.83 0.247337056879028 1.04819277108434 0.0679040645018038 7.78790255939143
Tbox:Smad AGGTGHCAGACA 1 -1.334 0.5679 529 2.09 3038.7 2.03 0.245728131316541 1.02955665024631 0.0420232148957065 9.04712391211403
OCT:OCT YATGCATATRCATRT 1 -1.329 0.568 226 0.89 1278.4 0.85 0.245651664288981 1.04705882352941 0.0663424948286961 7.82017896241519
Myf5 BAACAGCTGT 1 -1.323 0.5689 2308 9.1 13461.8 8.99 0.244964066232229 1.01223581757508 0.0175454295716113 11.1724275086455
EBF DGTCCCYRGGGA 1 -1.322 0.5689 614 2.42 3535.7 2.36 0.244964066232229 1.02542372881356 0.0362201879127532 9.26209484537018
ZNF322 GAGCCTGGTACTGWGCCTGR 1 -1.312 0.5699 862 3.4 4985 3.33 0.244201343026169 1.02102102102102 0.0300125690664394 9.7515440590891
ZFP3 GGGTTTTGAAGGATGARTAGGAGTT 1 -1.255 0.6002 5 0.02 21.5 0.01 0.221704008911166 2 1 2.32192809488736
DMRT1 TWGHWACAWTGTWDC 1 -1.229 0.613 520 2.05 2997.1 2 0.212539525481585 1.025 0.0356239097307212 9.02236781302845
Pax8 GTCATGCHTGRCTGS 1 -1.153 0.658 975 3.84 5670.2 3.79 0.181774106386044 1.0131926121372 0.0189084625500643 9.92925840863697
LHX9 NGCTAATTAG 1 -1.153 0.658 3401 13.41 19931.4 13.31 0.181774106386044 1.00751314800902 0.0107986659925822 11.7317432907078
Arnt:Ahr TBGCACGCAA 1 -1.132 0.666 1446 5.7 8438 5.63 0.176525770829699 1.01243339253996 0.0178269969718744 10.4978518369511
Barx1 AAACMATTAN 1 -1.121 0.6704 1052 4.15 6127.4 4.09 0.17366599437778 1.01466992665037 0.0210104932925385 10.0389189892923
CRE CSGTGACGTCAC 1 -1.103 0.679 380 1.5 2193.5 1.46 0.168130225719498 1.02739726027397 0.0389941316158638 8.56985560833095
ZNF669 GARTGGTCATCGCCC 1 -1.088 0.6866 120 0.47 680.9 0.45 0.163296200910269 1.04444444444444 0.0627357553479624 6.90689059560852
THRb GGTCACCTGAGGTCA 1 -1.08 0.6888 1392 5.49 8131.8 5.43 0.161906861554402 1.01104972375691 0.0158539512008374 10.4429434958487
HIF2a GCACGTACCC 1 -1.065 0.696 635 2.5 3690.3 2.46 0.157390760389438 1.01626016260163 0.0232697793228473 9.31061278165953
PU.1 AGAGGAAGTG 1 -1.064 0.696 1475 5.82 8622.9 5.76 0.157390760389438 1.01041666666667 0.0149503414659716 10.5264992391366
OCT:OCT ATGAATWATTCATGA 1 -1.061 0.696 36 0.14 197.1 0.13 0.157390760389438 1.07692307692308 0.106915203916512 5.16992500144231
Brn2 ATGAATATTC 1 -1.058 0.696 155 0.61 886 0.59 0.157390760389438 1.03389830508475 0.0480942882010452 7.27612440527424
E2F6 GGCGGGAARN 1 -1.045 0.6969 865 3.41 5042.5 3.37 0.156829535480102 1.01186943620178 0.017023147842314 9.75655632252409
E2F3 BTKGGCGGGAAA 1 -1.022 0.71 973 3.84 5680.4 3.79 0.148741651280925 1.0131926121372 0.0189084625500643 9.92629599478111
DLX2 NNNTAATTAS 1 -1.01 0.7152 3589 14.15 21081.2 14.08 0.145572494212139 1.00497159090909 0.0071547190819473 11.8093662078161
IRF3 AGTTTCAKTTTC 1 -0.9913 0.7257 792 3.12 4622.1 3.09 0.139242876918458 1.00970873786408 0.0139391909578738 9.62935662007961
Pax7 NTAATTDGCYAATTANNWWD 1 -0.9851 0.727 42 0.17 234.7 0.16 0.138465589140962 1.0625 0.0874628412503394 5.39231742277876
c-Myc VCCACGTG 1 -0.9849 0.727 832 3.28 4858.2 3.24 0.138465589140962 1.01234567901235 0.0177020017334587 9.70043971814109
Brachyury ANTTMRCASBNNNGTGYKAAN 1 -0.9721 0.73 635 2.5 3703.4 2.47 0.136677139879544 1.01214574898785 0.0174170530774094 9.31061278165953
PAX6 NGTGTTCAVTSAAGCGKAAA 1 -0.9666 0.7308 220 0.87 1271.6 0.85 0.1362014613195 1.02352941176471 0.0335525597110264 7.78135971352466
Lhx3 ADBTAATTAR 1 -0.9544 0.7366 3924 15.47 23074.7 15.41 0.132768285481106 1.00389357560026 0.00560633493425042 11.9381093262192
T1ISRE ACTTTCGTTTCT 1 -0.9302 0.7514 29 0.11 161.7 0.11 0.124128809272634 1 0 4.85798099512757
E-box SSGGTCACGTGA 1 -0.9223 0.7541 121 0.48 696.3 0.46 0.12257105921178 1.04347826086957 0.0614005446641433 6.91886323727459
GRHL2 AAACYKGTTWDACMRGTTTB 1 -0.9149 0.7564 932 3.68 5458.6 3.64 0.121248479826998 1.01098901098901 0.0157673158583166 9.86418614465428
Srebp2 CGGTCACSCCAC 1 -0.9132 0.7564 304 1.2 1768.7 1.18 0.121248479826998 1.01694915254237 0.0242475462466772 8.24792751344359
CTCF-SatelliteElement TGCAGTTCCMVNWRTGGCCA 1 -0.895 0.7651 39 0.15 220.9 0.15 0.11628179803604 1 0 5.28540221886225
E2F4 GGCGGGAAAH 1 -0.8884 0.7668 515 2.03 3010.2 2.01 0.115317895793975 1.00995024875622 0.0142842260062475 9.00842862207058
Chop ATTGCATCAT 1 -0.8682 0.7792 366 1.44 2137.3 1.43 0.108351056129441 1.00699300699301 0.0100536646639231 8.51569983828404
PRDM10 TGGTACATTCCA 1 -0.8648 0.7792 1565 6.17 9196.9 6.14 0.108351056129441 1.00488599348534 0.0070318337792385 10.61194694182
ZNF519 GAGSCCGAGC 1 -0.8331 0.8003 462 1.82 2706.8 1.81 0.0967471831060415 1.00552486187845 0.00794875311549105 8.85174904141606
ZNF528 AGAAATGACTTCCCT 1 -0.8154 0.8112 17 0.07 95.8 0.06 0.0908720580107392 1.16666666666667 0.222392421336448 4.08746284125034
CLOCK GHCACGTG 1 -0.8099 0.8123 1187 4.68 6981.8 4.66 0.0902835467656554 1.00429184549356 0.00617857492912409 10.2131042196419
ZBTB12 NGNTCTAGAACCNGV 1 -0.7857 0.8287 1104 4.35 6497.6 4.34 0.0816026611562998 1.00230414746544 0.00332035829161124 10.1085244567782
GFY ACTACAATTCCC 1 -0.7753 0.834 115 0.45 671.4 0.45 0.0788339493622613 1 0 6.84549005094437
ZKSCAN1 GCACAYAGTAGGKCY 1 -0.7551 0.8475 68 0.27 396.2 0.26 0.0718602931248802 1.03846153846154 0.0544477840223765 6.08746284125034
CEBP:CEBP NTNATGCAAYMNNHTGMAAY 1 -0.7369 0.8595 265 1.05 1558.7 1.04 0.0657541189769288 1.00961538461538 0.0138057995250304 8.04984854945056
En1 NDCTAATTAS 1 -0.7297 0.8622 4353 17.17 25691.9 17.15 0.0643919814821307 1.00116618075802 0.00168146294195972 12.0877943047879
HOXB13 TTTTATKRGG 1 -0.7199 0.8672 2540 10.02 14990.1 10.01 0.0618807308056883 1.000999000999 0.00144053435921499 11.3106127816595
MyoG AACAGCTG 1 -0.6978 0.883 3354 13.23 19805 13.22 0.0540392964224314 1.00075642965204 0.00109088477098509 11.7116669735643
ZNF692 GTGGGCCCCA 1 -0.6703 0.9039 320 1.26 1891.9 1.26 0.0438796136069804 1 0 8.32192809488736
Atf4 MTGATGCAAT 1 -0.6621 0.9078 480 1.89 2838.9 1.9 0.0420098215931696 0.994736842105263 -0.00761318410987521 8.90689059560852
bHLHE40 KCACGTGMCN 1 -0.6474 0.9175 612 2.41 3621.5 2.42 0.0373939270758731 0.995867768595041 -0.00597390104463271 9.25738784269265
Ronin RACTACAACTCCCAGVAKGC 1 -0.6416 0.9192 18 0.07 106.8 0.07 0.0365899843197712 1 0 4.16992500144231
IRF8 GRAASTGAAAST 1 -0.6393 0.9192 780 3.08 4616.5 3.08 0.0365899843197712 1 0 9.60733031374961
Phox2b TTAATTNAATTA 1 -0.6257 0.9266 322 1.27 1909.1 1.27 0.0331077041328636 1 0 8.33091687811462
PAX5 GCAGCCAAGCRTGACH 1 -0.6256 0.9266 920 3.63 5447.3 3.64 0.0331077041328636 0.997252747252747 -0.00396890220294572 9.84549005094438
MafK GCTGASTCAGCA 1 -0.6051 0.9385 652 2.57 3866.6 2.58 0.0275657230426349 0.996124031007752 -0.00560270622937618 9.34872815423108
CRX GCTAATCC 1 -0.5849 0.9539 6107 24.08 36124.2 24.12 0.0204971512125987 0.998341625207297 -0.0023945151403829 12.5762481298433
E2F1 CWGGCGGGAA 1 -0.5827 0.9539 223 0.88 1328.5 0.89 0.0204971512125987 0.98876404494382 -0.0163018123291005 7.8008998999203
PAX5 GTCACGCTCSCTGM 1 -0.5812 0.9539 226 0.89 1346.5 0.9 0.0204971512125987 0.988888888888889 -0.0161196653632769 7.82017896241519
GATA NAGATWNBNATCTNN 1 -0.5802 0.9539 129 0.51 770.8 0.51 0.0204971512125987 1 0 7.01122725542325
Hoxa11 TTTTATGGCM 1 -0.5718 0.9539 5813 22.92 34394.8 22.97 0.0204971512125987 0.99782324771441 -0.00314381262101879 12.5050671932319
ELF5 ACVAGGAAGT 1 -0.5656 0.954 2090 8.24 12386.8 8.27 0.0204516252959049 0.996372430471584 -0.00524299198805625 11.0292872269682
ZNF341 GGAACAGCCG 1 -0.5633 0.954 2112 8.33 12518 8.36 0.0204516252959049 0.996411483253589 -0.00518644671533495 11.0443941193585
RBPJ:Ebox GGGRAARRGRMCAGMTG 1 -0.5461 0.9653 996 3.93 5917.8 3.95 0.0153376938098934 0.994936708860759 -0.00732334080585885 9.96000193206808
Mouse_Recombination_Hotspot ACTYKNATTCGTGNTACTTC 1 -0.5407 0.9669 126 0.5 756.4 0.51 0.0146184397680031 0.980392156862745 -0.028569152196771 6.97727992349992
PU.1:IRF8 GGAAGTGAAAST 1 -0.5368 0.9671 486 1.92 2896.1 1.93 0.0145286167104123 0.994818652849741 -0.00749453654692427 8.92481250360578
Atf1 GATGACGTCA 1 -0.534 0.9671 1289 5.08 7656.5 5.11 0.0145286167104123 0.99412915851272 -0.00849479416545556 10.3320365483617
NRF STGCGCATGCGC 1 -0.5289 0.9674 261 1.03 1561 1.04 0.0143939169475635 0.990384615384615 -0.0139391909578737 8.02790599656988
Lhx2 TAATTAGN 1 -0.5262 0.9674 2483 9.79 14727.6 9.83 0.0143939169475635 0.995930824008138 -0.00588255673688574 11.2778685461768
ISRE AGTTTCASTTTC 1 -0.5088 0.9797 135 0.53 813.3 0.54 0.00890689195111257 0.981481481481482 -0.0269670476002693 7.07681559705083
Pax7 TAATCHGATTAC 1 -0.5055 0.9797 36 0.14 220.4 0.15 0.00890689195111257 0.933333333333333 -0.0995356735509142 5.16992500144231
RORg WAABTAGGTCAV 1 -0.4943 0.9868 189 0.75 1137.7 0.76 0.00577085918230157 0.986842105263158 -0.0191088229477047 7.56224242422107
NPAS2 KCCACGTGAC 1 -0.4915 0.9868 2622 10.34 15565.3 10.39 0.00577085918230157 0.995187680461983 -0.00695946858927728 11.3564519702218
PGR AAGAACATWHTGTTC 1 -0.4886 0.9868 567 2.24 3387.3 2.26 0.00577085918230157 0.991150442477876 -0.0128240403575833 9.14720492494223
ZNF41 CCTCATGGTGYCYTWYTCCCTTGTG 1 -0.471 0.999 59 0.23 361.4 0.24 0.000434511774017692 0.958333333333333 -0.0614005446641433 5.88264304936184
Rfx5 SCCTAGCAACAG 1 -0.4688 0.999 922 3.64 5500.4 3.67 0.000434511774017692 0.991825613079019 -0.0118416126445164 9.84862294042934
PBX2 RTGATTKATRGN 1 -0.4224 1 1695 6.68 10103.7 6.75 0 0.98962962962963 -0.015039399464141 10.7270695580237
ZNF165 AAGGKGRCGCAGGCA 1 -0.4107 1 299 1.18 1807.3 1.21 0 0.975206611570248 -0.0362201879127533 8.2240016741981
MafA TGCTGACTCA 1 -0.4008 1 2298 9.06 13689.6 9.14 0 0.991247264770241 -0.0126831150118346 11.1661630826461
LXRE RGGTTACTANAGGTCA 1 -0.3954 1 89 0.35 549.1 0.37 0 0.945945945945946 -0.0801703486839833 6.4757334309664
ZNF7 CTGCCWVCTTTTRTA 1 -0.3632 1 1325 5.23 7931 5.3 0 0.986792452830189 -0.01918141320362 10.3717766443379
Bach2 TGCTGAGTCA 1 -0.3619 1 451 1.78 2726.8 1.82 0 0.978021978021978 -0.0320612092322986 8.81698362325538
HIF-1a TACGTGCV 1 -0.3605 1 423 1.67 2559.3 1.71 0 0.976608187134503 -0.0341482224118456 8.72451385311995
Sp1 GGCCCCGCCCCC 1 -0.35 1 313 1.23 1903.6 1.27 0 0.968503937007874 -0.0461701814329261 8.29001884693262
HIF-1b RTACGTGC 1 -0.342 1 2302 9.08 13745 9.18 0 0.989106753812636 -0.0158018561228929 11.1686721181322
FOXM1 TRTTTACTTW 1 -0.3417 1 2756 10.87 16438.8 10.98 0 0.989981785063752 -0.0145261139778897 11.4283601727043
Ptf1a ACAGCTGTTN 1 -0.3396 1 7801 30.76 46314.1 30.92 0 0.994825355756792 -0.00748481596302081 12.9294433576842
ZNF189 TGGAACAGMA 1 -0.3302 1 2485 9.8 14837.5 9.91 0 0.988900100908174 -0.0161033081839176 11.2790301364496
GRE NRGVACABNVTGTYCY 1 -0.3232 1 337 1.33 2053.5 1.37 0 0.970802919708029 -0.0427496474593372 8.39660478118186
Zfp57 NANTGCSGCA 1 -0.3195 1 465 1.83 2821.3 1.88 0 0.973404255319149 -0.0388890133935948 8.86108690599539
Lhx1 NNYTAATTAR 1 -0.3062 1 2609 10.29 15588.9 10.41 0 0.988472622478386 -0.0167270864054487 11.3492812288175
GRE VAGRACAKWCTGTYC 1 -0.2815 1 602 2.37 3653.8 2.44 0 0.971311475409836 -0.0419940886646271 9.2336196767597
Jun-AP1 GATGASTCATCN 1 -0.2748 1 537 2.12 3266.1 2.18 0 0.972477064220183 -0.0402638702137273 9.06877827798541
DUX BCWGATTCAATCAAN 1 -0.2305 1 3 0.01 25.2 0.02 0 0.5 -1 1.58496250072116
IRF2 GAAASYGAAASY 1 -0.2287 1 225 0.89 1401.2 0.94 0 0.946808510638298 -0.0788554207112395 7.81378119121704
MafB WNTGCTGASTCAGCANWTTY 1 -0.2284 1 1110 4.38 6714.2 4.48 0 0.977678571428571 -0.0325678624564309 10.1163439612375
Pit1 ATGMATATDC 1 -0.2273 1 1969 7.76 11837.4 7.9 0 0.982278481012658 -0.0257960008773377 10.9432473959016
Rfx1 KGTTGCCATGGCAA 1 -0.2199 1 527 2.08 3227 2.15 0 0.967441860465116 -0.047753131448368 9.04165915163721
KLF6 MKGGGYGTGGCC 1 -0.2184 1 2520 9.94 15123.9 10.1 0 0.984158415841584 -0.0230375360768709 11.2992080183873
MafF HWWGTCAGCAWWTTT 1 -0.2149 1 526 2.07 3222.3 2.15 0 0.962790697674419 -0.0547058920901351 9.0389189892923
GFY-Staf RACTACAATTCCCAGAAKGC 1 -0.2021 1 72 0.28 470.4 0.31 0 0.903225806451613 -0.146841388329271 6.16992500144231
ZNF317 GTCWGCTGTYYCTCT 1 -0.201 1 208 0.82 1305.4 0.87 0 0.942528735632184 -0.0853914912306447 7.70043971814109
Hoxd13 NCYAATAAAA 1 -0.199 1 3780 14.91 22630.1 15.11 0 0.986763732627399 -0.0192234028813867 11.8841705191084
KLF1 VDGGGYGGGGCY 1 -0.1925 1 2106 8.31 12680.9 8.47 0 0.981109799291617 -0.0275134925618541 11.0402897210257
PU.1-IRF MGGAAGTGAAAC 1 -0.1776 1 3858 15.21 23117.7 15.44 0 0.985103626943005 -0.0216525995435837 11.9136374280491
Nkx3.1 AAGCACTTAA 1 -0.1679 1 6235 24.59 37235.2 24.86 0 0.989139179404666 -0.0157545614564026 12.606173844717
Otx2 NYTAATCCYB 1 -0.1655 1 1995 7.87 12042.4 8.04 0 0.978855721393035 -0.0308318656714421 10.9621730311097
Hoxa10 GGYAATGAAA 1 -0.1558 1 1216 4.8 7395.7 4.94 0 0.97165991902834 -0.0414766359761594 10.2479275134436
PRDM9 ADGGYAGYAGCATCT 1 -0.1521 1 1016 4.01 6199.8 4.14 0 0.968599033816425 -0.046028531044405 9.98868468677217
Pdx1 YCATYAATCA 1 -0.152 1 1990 7.85 12025.9 8.03 0 0.977584059775841 -0.0327073337383251 10.958552715431
FXR AGGTCANTGACCTB 1 -0.1441 1 874 3.45 5352.1 3.57 0 0.966386554621849 -0.0493277123635681 9.7714894695006
Hoxb4 TGATTRATGGCY 1 -0.1434 1 389 1.53 2426.4 1.62 0 0.944444444444444 -0.082462160191973 8.60362634498619
GATA3 AGATSTNDNNDSAGATAASN 1 -0.1415 1 129 0.51 837.8 0.56 0 0.910714285714286 -0.134929580086109 7.01122725542325
TR4 GAGGTCAAAGGTCA 1 -0.1366 1 271 1.07 1711.6 1.14 0 0.93859649122807 -0.0914230277635945 8.08214904135387
OCT:OCT-short ATGCATWATGCATRW 1 -0.1348 1 1248 4.92 7604.2 5.08 0 0.968503937007874 -0.0461701814329261 10.2854022188622
Hnf1 GGTTAAWCATTAA 1 -0.1301 1 231 0.91 1469.8 0.98 0 0.928571428571429 -0.106915203916512 7.85174904141606
Hoxd11 VGCCATAAAA 1 -0.1291 1 6015 23.72 35992.5 24.03 0 0.987099459009571 -0.0187326385838627 12.5543490220634
Pax7 TAATCAATTA 1 -0.127 1 147 0.58 953.4 0.64 0 0.90625 -0.142019004872428 7.19967234483636
PSE WAVTCACCMTAASYDAAAAG 1 -0.1269 1 1087 4.29 6645.6 4.44 0 0.966216216216216 -0.0495820288505605 10.0861362250273
Klf9 GCCACRCCCACY 1 -0.1266 1 942 3.71 5774.4 3.86 0 0.961139896373057 -0.0571816606472772 9.87958324961278
Npas4 NHRTCACGACDN 1 -0.1265 1 1451 5.72 8828.8 5.9 0 0.969491525423729 -0.0446998074708143 10.5028318040667
E2F7 VDTTTCCCGCCA 1 -0.1249 1 95 0.37 631 0.42 0 0.880952380952381 -0.182864057149811 6.56985560833095
bZIP:IRF NAGTTTCABTHTGACTNW 1 -0.1127 1 1114 4.39 6820.7 4.55 0 0.964835164835165 -0.0516456055507004 10.12153351734
HOXA2 GYCATCMATCAT 1 -0.1088 1 186 0.73 1201.7 0.8 0 0.9125 -0.132103536007345 7.53915881110803
KLF3 NRGCCCCRCCCHBNN 1 -0.1036 1 1112 4.39 6817.6 4.55 0 0.964835164835165 -0.0516456055507004 10.1189410727235
ZNF415 GRTGMTRGAGCC 1 -0.09872 1 1310 5.17 8012.7 5.35 0 0.966355140186916 -0.0493746109735746 10.3553510964248
Duxbl TAAYCYAATCAA 1 -0.09262 1 115 0.45 766.4 0.51 0 0.882352941176471 -0.180572245641821 6.84549005094437
VDR ARAGGTCANWGAGTTCANNN 1 -0.08796 1 436 1.72 2745.2 1.83 0 0.939890710382514 -0.0894350835819446 8.76818432477693
OCT4-SOX2-TCF-NANOG ATTTGCATAACAATG 1 -0.08539 1 329 1.3 2093.5 1.4 0 0.928571428571429 -0.106915203916512 8.36194377373524
ZBTB33 GGVTCTCGCGAGAAC 1 -0.08508 1 13 0.05 108.1 0.07 0 0.714285714285714 -0.485426827170242 3.70043971814109
GSC RGGATTAR 1 -0.08485 1 2845 11.22 17218.2 11.5 0 0.975652173913043 -0.0355611852229447 11.4742129371939
Pit1+1bp ATGCATAATTCA 1 -0.07902 1 570 2.25 3568.5 2.38 0 0.945378151260504 -0.0810365720909063 9.1548181090521
RFX CGGTTGCCATGGCAAC 1 -0.07482 1 216 0.85 1404.4 0.94 0 0.904255319148936 -0.145197915539936 7.75488750216347
Nrf2 HTGCTGAGTCAT 1 -0.07427 1 103 0.41 698.1 0.47 0 0.872340425531915 -0.197036847059554 6.68650052718322
Mef2d GCTATTTTTAGC 1 -0.07037 1 478 1.89 3016.4 2.01 0 0.940298507462687 -0.0888092669578559 8.90086680798075
PAX3:FKHR-fusion ACCRTGACTAATTNN 1 -0.06782 1 403 1.59 2560.7 1.71 0 0.929824561403509 -0.104969559601542 8.65463602852797
CTCF AYAGTGCCMYCTRGTGGCCA 1 -0.06575 1 231 0.91 1503.1 1 0 0.91 -0.136061549576028 7.85174904141606
Cdx2 GYMATAAAAH 1 -0.06256 1 1433 5.65 8802.4 5.88 0 0.960884353741497 -0.0575652875338142 10.4848228942621
NF-E2 GATGACTCAGCA 1 -0.06065 1 125 0.49 844.5 0.56 0 0.875 -0.192645077942396 6.96578428466209
FOXA1:AR AGTAAACAAAAAAGAACAND 1 -0.06033 1 170 0.67 1127.7 0.75 0 0.893333333333333 -0.162729500038108 7.4093909361377
HOXA1 TGATKGATGR 1 -0.06015 1 475 1.87 3008.5 2.01 0 0.930348258706468 -0.104157231291292 8.89178370321831
KLF5 DGGGYGKGGC 1 -0.05909 1 3218 12.69 19501.3 13.02 0 0.974654377880184 -0.0370373793245297 11.6519486107234
RORgt AAYTAGGTCA 1 -0.05788 1 251 0.99 1633.7 1.09 0 0.908256880733945 -0.138827704697317 7.97154355395077
RORgt AAYTAGGTCA 1 -0.05788 1 251 0.99 1633.7 1.09 0 0.908256880733945 -0.138827704697317 7.97154355395077
ARE RGRACASNSTGTYCYB 1 -0.05348 1 719 2.84 4503.9 3.01 0 0.943521594684385 -0.0838725572550199 9.4898479604393
GATA NNNNNBAGATAWYATCTVHN 1 -0.04312 1 226 0.89 1491.5 1 0 0.89 -0.168122758808327 7.82017896241519
Mef2b GCTATTTTTGGM 1 -0.04192 1 1900 7.49 11655 7.78 0 0.962724935732648 -0.0548044365274409 10.8917837032183
E2F TTSGCGCGAAAA 1 -0.04133 1 44 0.17 332.4 0.22 0 0.772727272727273 -0.371968777386958 5.4594316186373
X-box GGTTGCCATGGCAA 1 -0.03886 1 285 1.12 1864 1.24 0 0.903225806451613 -0.146841388329271 8.1548181090521
YY1 CAAGATGGCGGC 1 -0.03741 1 104 0.41 726.5 0.49 0 0.836734693877551 -0.257157839497125 6.70043971814109
Cux2 HNRAATCAAT 1 -0.03562 1 705 2.78 4448.3 2.97 0 0.936026936026936 -0.0953780480772586 9.46147944728616
HINFP TWVGGTCCGC 1 -0.03552 1 217 0.86 1443.4 0.96 0 0.895833333333333 -0.158697746019058 7.76155123244448
Bapx1 TTRAGTGSYK 1 -0.0355 1 5757 22.7 34718 23.18 0 0.979292493528904 -0.0301882688281944 12.4911014969165
GATA3 AGATGKDGAGATAAG 1 -0.03097 1 129 0.51 892 0.6 0 0.85 -0.234465253637023 7.01122725542325
CEBP ATTGCGCAAC 1 -0.03014 1 1256 4.95 7807.8 5.21 0 0.950095969289827 -0.0738548473115362 10.2946207488916
Mef2c DCYAAAAATAGM 1 -0.02706 1 995 3.92 6234.6 4.16 0 0.942307692307692 -0.085729874025884 9.95855271543101
Mef2a CYAAAAATAG 1 -0.02688 1 925 3.65 5809.1 3.88 0 0.940721649484536 -0.0881601884197481 9.85330955540367
IRF1 GAAAGTGAAAGT 1 -0.02451 1 296 1.17 1953 1.3 0 0.9 -0.15200309344505 8.20945336562895
AR-halfsite CCAGGAACAG 1 -0.0245 1 11570 45.63 69256.1 46.24 0 0.986807958477509 -0.0191587440550259 13.4981012439949
Nr5a2 BTCAAGGTCA 1 -0.02418 1 1986 7.83 12234.4 8.17 0 0.958384332925337 -0.0613237708546427 10.9556499075284
DUX4 NWTAAYCYAATCAWN 1 -0.02387 1 59 0.23 444.3 0.3 0 0.766666666666667 -0.383328639551506 5.88264304936184
PRDM1 ACTTTCACTTTC 1 -0.02377 1 1379 5.44 8573.3 5.72 0 0.951048951048951 -0.0724084955280499 10.429406741514
Tbr1 AAGGTGTKAA 1 -0.02276 1 3304 13.03 20152.3 13.46 0 0.968053491827637 -0.0468413260421827 11.6899979714194
REST-NRSF GGMGCTGTCCATGGTGCTGA 1 -0.02025 1 6 0.02 71.7 0.05 0 0.4 -1.32192809488736 2.58496250072116
Rfx2 GTTGCCATGGCAACM 1 -0.01869 1 231 0.91 1557.8 1.04 0 0.875 -0.192645077942396 7.85174904141606
ZNF264 RGGGCACTAACY 1 -0.01831 1 1403 5.53 8742.5 5.84 0 0.946917808219178 -0.0786888886453101 10.4542992936199
Bach1 AWWNTGCTGAGTCAT 1 -0.0162 1 110 0.43 789.9 0.53 0 0.811320754716981 -0.301655699861101 6.78135971352466
GFX ATTCTCGCGAGA 1 -0.01461 1 1 0 25.1 0.02 0 0 -Inf 0
RXR TAGGGCAAAGGTCA 1 -0.01406 1 3169 12.5 19405.2 12.96 0 0.964506172839506 -0.0521376233351754 11.6298119443822
Nr5a2 BTCAAGGTCA 1 -0.01346 1 1499 5.91 9351.7 6.24 0 0.947115384615385 -0.0783878986847159 10.5497846679479
SpiB AAAGRGGAAGTG 1 -0.01285 1 593 2.34 3827.4 2.56 0 0.9140625 -0.129635280416596 9.211888294546
Unknown SSCMATWAAA 1 -0.0119 1 1470 5.8 9187 6.13 0 0.946166394779772 -0.0798341736758471 10.5216004397237
ZNF382 GNCTGTASTRNTGBCTCHTT 1 -0.0111 1 50 0.2 399.6 0.27 0 0.740740740740741 -0.432959407276106 5.64385618977472
PBX1 GSCTGTCACTCA 1 -0.01095 1 189 0.75 1310.9 0.88 0 0.852272727272727 -0.230612928141416 7.56224242422107
HNF6 NTATYGATCH 1 -0.01028 1 871 3.43 5549 3.71 0 0.924528301886792 -0.113210610447991 9.76652890859886
Oct11 GATTTGCATA 1 -0.007066 1 580 2.29 3780.3 2.52 0 0.908730158730159 -0.138076135402973 9.17990909001493
PPARE TGACCTTTGCCCCA 1 -0.005991 1 2612 10.3 16153.6 10.79 0 0.954587581093605 -0.067050527417436 11.3509391815464
Nanog RGCCATTAAC 1 -0.00592 1 10586 41.75 63689.4 42.53 0 0.981660004702563 -0.0267046573769867 13.3698699386349
ERE VAGGTCACNSTGACC 1 -0.005608 1 629 2.48 4096.9 2.74 0 0.905109489051095 -0.143835772573652 9.29691620687929
Nkx2.5 RRSCACTYAA 1 -0.004388 1 6001 23.67 36495.1 24.37 0 0.971276159212146 -0.0420465449887258 12.5509872145215
Hoxd10 GGCMATGAAA 1 -0.003696 1 2622 10.34 16262.1 10.86 0 0.952117863720074 -0.0707879174894269 11.3564519702218
Tbx20 GGTGYTGACAGS 1 -0.002212 1 536 2.11 3564.2 2.38 0 0.886554621848739 -0.173718574600758 9.06608919045777
Oct4 ATTTGCATAW 1 -0.001987 1 901 3.55 5836.5 3.9 0 0.91025641025641 -0.135655099357566 9.81538329581354
Pknox1 SCTGTCAVTCAV 1 -0.001835 1 504 1.99 3372.4 2.25 0 0.884444444444444 -0.177156570673388 8.97727992349992
PPARa VNAGGKCAAAGGTCA 1 -0.001808 1 2891 11.4 17955.8 11.99 0 0.950792326939116 -0.0727978343621195 11.497352893477
HEB VCAGCTGBNN 1 -0.001677 1 5435 21.43 33239.8 22.19 0 0.965750337990086 -0.0502778175204639 12.4080643199147
Nkx2.1 RSCACTYRAG 1 -0.001432 1 7960 31.39 48318.2 32.26 0 0.973031618102914 -0.0394414095735273 12.958552715431
Nur77 TGACCTTTNCNT 1 -0.001358 1 360 1.42 2476 1.65 0 0.860606060606061 -0.216575094741134 8.49185309632967
HNF4a CARRGKBCAAAGTYCA 1 -0.001158 1 1206 4.76 7747.2 5.17 0 0.920696324951644 -0.119202707006991 10.2360141919001
Klf4 GCCACACCCA 1 -0.001116 1 871 3.43 5683.8 3.8 0 0.902631578947368 -0.147790842158135 9.76652890859886
Hoxa9 RGCAATNAAA 1 -0.000747 1 6560 25.87 40059.2 26.75 0 0.967102803738318 -0.0482588374911306 12.6794800995054
SCRT1 GCAACAGGTG 1 -0.000699 1 549 2.16 3697.3 2.47 0 0.874493927125506 -0.193479729421209 9.1006623390052
Pbx3 SCTGTCAMTCAN 1 -0.00063 1 544 2.15 3670.6 2.45 0 0.877551020408163 -0.188445089413111 9.08746284125034
Hoxd12 HDGYAATGAAAN 1 -0.000431 1 4036 15.92 24996.6 16.69 0 0.953864589574596 -0.06814361881895 11.9787104591064
Egr2 NGCGTGGGCGGR 1 -0.000382 1 311 1.23 2205.7 1.47 0 0.836734693877551 -0.257157839497124 8.2807707701306
HIC1 TGCCAGCB 1 -0.000304 1 5841 23.03 35865.9 23.95 0 0.961586638830898 -0.0565112448306969 12.5119996694415
Brn1 TATGCWAATBAV 1 -0.000289 1 581 2.29 3936.2 2.63 0 0.870722433460076 -0.199715201195358 9.18239435340453
ERRg GTGACCTTGRVN 1 -0.000274 1 2029 8 12883.8 8.6 0 0.930232558139535 -0.104336659814736 10.9865531497567
NFE2L2 AWWWTGCTGAGTCAT 1 -0.000224 1 97 0.38 799.1 0.53 0 0.716981132075472 -0.479992941119614 6.59991284218713
EAR2 NRBCARRGGTCA 1 -0.000192 1 3189 12.58 19958.4 13.33 0 0.943735933983496 -0.083544858209684 11.6388883822523
BORIS CNNBRGCGCCCCCTGSTGGC 1 -0.000184 1 291 1.15 2098.7 1.4 0 0.821428571428571 -0.283792966000591 8.18487534290828
HNF1b GTTAATNATTAA 1 -0.000181 1 218 0.86 1620.5 1.08 0 0.796296296296296 -0.328622747461371 7.76818432477693
Oct2 ATATGCAAAT 1 -0.000144 1 481 1.9 3329.7 2.22 0 0.855855855855856 -0.224560258019158 8.90989308377004
Hnf6b TATTGAYY 1 -0.000122 1 1448 5.71 9374.6 6.26 0 0.912140575079872 -0.132671911569776 10.4998458870832
Erra CAAAGGTCAG 1 -6.4e-05 1 6133 24.19 37777.9 25.22 0 0.959159397303727 -0.0601575063482947 12.5823772356407
GATA:SCL CRGCTGBNGNSNNSAGATAA 1 -4.8e-05 1 256 1.01 1907 1.27 0 0.795275590551181 -0.330473204020371 8
COUP-TFII AGRGGTCA 1 -3.7e-05 1 4135 16.31 25818.1 17.24 0 0.946055684454756 -0.0800029923772138 12.0136716140586
bHLHE41 KCACGTGMCN 1 -2.5e-05 1 2161 8.52 13853.5 9.25 0 0.921081081081081 -0.118599935177836 11.0774833568595
EKLF NWGGGTGTGGCY 1 -2.3e-05 1 488 1.92 3438.9 2.3 0 0.834782608695652 -0.260527550223219 8.93073733756289
COUP-TFII GKBCARAGGTCA 1 -1.8e-05 1 3550 14 22337 14.91 0 0.938967136150235 -0.0908534304511135 11.7936033092794
SF1 CAAGGHCANV 1 -1.7e-05 1 1251 4.93 8262.3 5.52 0 0.893115942028985 -0.163080620400258 10.2888660741658
Tbx21 AGGTGTGAAA 1 -1.6e-05 1 2193 8.65 14076.8 9.4 0 0.920212765957447 -0.119960624040913 11.0986900966736
CUX1 TATCGATNAN 1 -1.2e-05 1 1047 4.13 7003.3 4.68 0 0.882478632478633 -0.180366748163959 10.0320457269308
RARg AGGTCAAGGTCA 1 -7e-06 1 160 0.63 1305.4 0.87 0 0.724137931034483 -0.465663572348812 7.32192809488736
RAR:RXR AGGTCAAGGTCA 1 -2e-06 1 355 1.4 2643.3 1.76 0 0.795454545454545 -0.330148601692331 8.47167521439204
Esrrb KTGACCTTGA 1 -2e-06 1 1523 6.01 10067.5 6.72 0 0.894345238095238 -0.161096242067575 10.5727002264873
RARa TTGAMCTTTG 1 -2e-06 1 7445 29.36 45976.7 30.7 0 0.956351791530945 -0.064386687414329 12.8620561334695
Tbet AGGTGTGAAM 1 0 1 2225 8.77 14507.5 9.69 0 0.905056759545924 -0.143919822970348 11.1195896207411
Oct6 WATGCAAATGAG 1 0 1 797 3.14 5588.3 3.73 0 0.841823056300268 -0.248411071363611 9.63843591399047
E2A DNRCAGCTGY 1 0 1 3989 15.73 25448 16.99 0 0.92583872866392 -0.111167181768534 11.9618114080872
Ascl2 SSRGCAGCTGCH 1 0 1 3056 12.05 19788.1 13.21 0 0.91218773656321 -0.132597320129504 11.5774288280357
NFY RGCCAATSRG 1 0 1 1476 5.82 10105.2 6.75 0 0.862222222222222 -0.213868349029909 10.5274770060604
Eomes ATTAACACCT 1 0 1 5015 19.78 32038.9 21.39 0 0.924731182795699 -0.112894056405933 12.2920339854995
Tgif2 TGTCANYT 1 0 1 8310 32.77 52423.7 35 0 0.936285714285714 -0.0949792491769312 13.0206327616577
THRb TRAGGTCA 1 0 1 10640 41.96 66431.6 44.36 0 0.945897204688909 -0.0802446875844424 13.3772105303886
Tgif1 YTGWCADY 1 0 1 7753 30.57 49266.6 32.9 0 0.929179331306991 -0.105971031735634 12.9205389495838
Tbx6 DAGGTGTBAA 1 0 1 2208 8.71 15313.8 10.23 0 0.851417399804497 -0.232061521146464 11.1085244567782
E2A NVCACCTGBN 1 0 1 2597 10.24 21083.5 14.08 0 0.727272727272727 -0.459431618637297 11.3426302986784
Gata2 BBCTTATCTS 1 0 1 1324 5.22 10100.3 6.74 0 0.774480712166172 -0.368698784611974 10.3706874068072
GATA3 AGATAASR 1 0 1 3248 12.81 22121.8 14.77 0 0.867298578199052 -0.205399350423143 11.6653359171852
Gata4 NBWGATAAGR 1 0 1 2085 8.22 15047.7 10.05 0 0.817910447761194 -0.289985202384608 11.025831668332
Gata6 YCTTATCTBN 1 0 1 1853 7.31 13712.8 9.16 0 0.798034934497816 -0.325476192144507 10.8556471660273
Gata1 SAGATAAGRV 1 0 1 1139 4.49 8994.3 6.01 0 0.747088186356073 -0.420649545970038 10.1535520317081
Meis1 VGCTGWCAVB 1 0 1 4287 16.91 28522.4 19.04 0 0.88813025210084 -0.17115681889796 12.065752701817
Snail1 TRCACCTGCY 1 0 1 1385 5.46 12391.2 8.27 0 0.660217654171705 -0.598986378251422 10.4356702609366
Slug SNGCACCTGCHS 1 0 1 796 3.14 8008.6 5.35 0 0.586915887850467 -0.768774332396882 9.63662462054365
Tbx5 AGGTGTCA 1 0 1 7927 31.26 51160.4 34.16 0 0.915105386416862 -0.127990196620826 12.9525592610568
TRPS1 AGATAAGANN 1 0 1 4436 17.49 29597.9 19.76 0 0.885121457489878 -0.176052657663025 12.1150436501617
ZEB1 VCAGGTRDRY 1 0 1 3256 12.84 24967.7 16.67 0 0.770245950809838 -0.376608901864114 11.6688849842662
ZEB2 GNMCAGGTGTGC 1 0 1 1744 6.88 13532.2 9.04 0 0.761061946902655 -0.39391420771309 10.7681843247769
