# Supplementary material for: Integration of multimodal data in the developing tooth reveals candidate regulatory loci driving human odontogenic phenotypes
Source: Front Dent Med. Author manuscript; Available in PMC 2023 Apr 6. (PMC10078798; doi:10.3389/fdmed.2022.1009264)
Supplement: Table S4 [file NIHMS1880454-supplement-Table_S4.xlsx]

## Sheet: Sheet1
Chrom	Start	Stop
chr1	9639400	9639525	chr1_9639400_9639600
chr1	11025400	11025800	chr1_11025400_11025800
chr1	11354800	11355400	chr1_11354800_11355400
chr1	12032400	12032800	chr1_12032400_12032800
chr1	12051800	12052200	chr1_12051800_12052200
chr1	12291800	12292200	chr1_12291800_12292200
chr1	12571800	12572400	chr1_12571800_12572400
chr1	12689400	12690400	chr1_12689400_12690400
chr1	12697800	12698200	chr1_12697800_12698200
chr1	12711000	12711400	chr1_12711000_12711400
chr1	12776000	12776889	chr1_12776000_12777000
chr1	12791810	12792200	chr1_12791800_12792200
chr1	13861000	13861782	chr1_13861000_13861800
chr1	14185200	14186800	chr1_14185200_14186800
chr1	14208000	14208600	chr1_14208000_14208600
chr1	14310800	14311400	chr1_14310800_14311400
chr1	14357600	14358200	chr1_14357600_14358200
chr1	14502800	14503200	chr1_14502800_14503200
chr1	14511000	14513622	chr1_14511000_14514000
chr1	15899573	15900400	chr1_15899200_15900400
chr1	16268425	16268800	chr1_16268400_16268800
chr1	19672600	19673000	chr1_19672600_19673000
chr1	19767600	19768000	chr1_19767600_19768000
chr1	20998000	20998800	chr1_20998000_20998800
chr1	21499813	21500200	chr1_21499800_21500200
chr1	21522000	21522400	chr1_21522000_21522400
chr1	30536400	30538000	chr1_30536400_30538000
chr1	35986401	35986963	chr1_35986200_35987400
chr1	36566400	36566799	chr1_36566400_36566800
chr1	36576200	36576591	chr1_36576200_36576600
chr1	36723223	36723800	chr1_36723200_36723800
chr1	36724200	36724496	chr1_36724200_36724600
chr1	37053400	37054200	chr1_37053400_37054200
chr1	37111400	37111800	chr1_37111400_37111800
chr1	37113400	37113800	chr1_37113400_37113800
chr1	37165605	37166400	chr1_37165600_37166400
chr1	37232138	37232400	chr1_37232000_37232400
chr1	38304400	38305200	chr1_38304400_38305200
chr1	38305800	38306200	chr1_38305800_38306200
chr1	38436486	38436800	chr1_38436200_38436800
chr1	38508800	38509800	chr1_38508800_38509800
chr1	38528800	38529400	chr1_38528800_38529400
chr1	38657776	38659351	chr1_38657400_38659400
chr1	38661002	38661400	chr1_38661000_38661400
chr1	38696000	38696800	chr1_38696000_38696800
chr1	38698800	38699400	chr1_38698800_38699400
chr1	38699800	38700007	chr1_38699800_38700400
chr1	38757600	38758800	chr1_38757600_38758800
chr1	38759400	38759512	chr1_38759400_38759600
chr1	38770200	38770800	chr1_38770200_38770800
chr1	38888479	38889112	chr1_38888200_38889400
chr1	39479223	39479344	chr1_39479200_39479400
chr1	39830600	39831400	chr1_39830600_39831400
chr1	39884800	39885200	chr1_39884800_39885200
chr1	39903400	39903576	chr1_39903400_39904000
chr1	41002600	41003000	chr1_41002600_41003000
chr1	41007000	41007400	chr1_41007000_41007400
chr1	41055400	41057049	chr1_41055400_41057400
chr1	41886016	41886400	chr1_41886000_41886400
chr1	41895800	41896000	chr1_41895800_41896000
chr1	41896200	41896400	chr1_41896200_41896400
chr1	42295800	42296400	chr1_42295800_42296400
chr1	42673200	42674600	chr1_42673200_42674600
chr1	42771800	42772600	chr1_42771800_42772600
chr1	43010356	43011200	chr1_43009800_43011200
chr1	43672000	43672400	chr1_43672000_43672400
chr1	44778800	44779200	chr1_44778800_44779200
chr1	44878200	44878400	chr1_44878200_44878400
chr1	45319800	45320200	chr1_45319800_45320200
chr1	45599800	45600200	chr1_45599800_45600200
chr1	54119800	54120200	chr1_54119800_54120200
chr1	54846600	54847389	chr1_54846600_54847400
chr1	54945000	54945600	chr1_54945000_54945600
chr1	54960400	54960984	chr1_54960400_54961000
chr1	54964600	54966400	chr1_54964600_54966400
chr1	57076800	57077200	chr1_57076800_57077200
chr1	57477473	57478600	chr1_57477000_57478600
chr1	57479000	57479200	chr1_57479000_57479200
chr1	57684400	57685200	chr1_57684400_57685200
chr1	57816000	57817596	chr1_57816000_57817600
chr1	57820000	57820600	chr1_57820000_57820600
chr1	59256600	59257000	chr1_59256600_59257000
chr1	59269404	59269800	chr1_59269000_59269800
chr1	59287800	59288200	chr1_59287800_59288200
chr1	59340600	59340800	chr1_59340600_59340800
chr1	59456800	59457200	chr1_59456800_59457200
chr1	59458006	59458200	chr1_59458000_59458200
chr1	59484200	59485000	chr1_59484200_59485000
chr1	62016600	62017200	chr1_62016600_62017200
chr1	62392400	62394200	chr1_62392400_62394200
chr1	62435600	62436200	chr1_62435600_62436200
chr1	62726200	62726600	chr1_62726200_62726600
chr1	62760000	62760600	chr1_62760000_62760600
chr1	62805600	62806600	chr1_62805600_62806600
chr1	62884600	62885200	chr1_62884600_62885200
chr1	62887623	62888252	chr1_62887400_62888400
chr1	62908400	62908800	chr1_62908400_62908800
chr1	62909400	62910600	chr1_62909400_62910600
chr1	64843600	64844400	chr1_64843600_64844400
chr1	69488600	69489000	chr1_69488600_69489000
chr1	71877000	71877600	chr1_71877000_71877600
chr1	71896400	71896800	chr1_71896400_71896800
chr1	71953400	71953800	chr1_71953400_71953800
chr1	71980800	71981169	chr1_71980800_71981200
chr1	72038200	72038680	chr1_72038200_72038800
chr1	72309000	72310800	chr1_72309000_72310800
chr1	72729784	72730280	chr1_72729600_72731000
chr1	72751800	72752200	chr1_72751800_72752200
chr1	72823400	72823600	chr1_72823400_72823600
chr1	73088600	73088869	chr1_73088600_73089000
chr1	73089600	73090400	chr1_73089600_73090400
chr1	73116800	73117200	chr1_73116800_73117200
chr1	73758600	73759000	chr1_73758600_73759000
chr1	73787616	73788000	chr1_73787600_73788000
chr1	73847600	73847800	chr1_73847600_73847800
chr1	73848000	73848200	chr1_73848000_73848200
chr1	74715600	74715882	chr1_74715600_74716000
chr1	75610200	75613184	chr1_75610200_75613200
chr1	75640055	75640400	chr1_75640000_75640400
chr1	75656400	75657600	chr1_75656400_75657600
chr1	75663000	75663583	chr1_75663000_75663600
chr1	75667800	75668600	chr1_75667800_75668600
chr1	75771200	75773400	chr1_75771200_75773400
chr1	75829694	75830000	chr1_75829600_75830000
chr1	75844000	75845600	chr1_75844000_75845600
chr1	75884200	75886263	chr1_75884200_75886400
chr1	75888400	75890400	chr1_75888400_75890400
chr1	75925600	75926397	chr1_75925600_75926400
chr1	75930800	75932000	chr1_75930800_75932000
chr1	75974805	75975400	chr1_75974800_75975400
chr1	76050000	76050400	chr1_76050000_76050400
chr1	76866200	76866400	chr1_76866200_76866400
chr1	76866800	76867000	chr1_76866800_76867000
chr1	77265600	77266000	chr1_77265600_77266000
chr1	77325400	77325800	chr1_77325400_77325800
chr1	77341432	77341590	chr1_77341000_77341600
chr1	77404000	77404598	chr1_77404000_77404600
chr1	77510600	77511000	chr1_77510600_77511000
chr1	78021800	78022200	chr1_78021800_78022200
chr1	78231600	78232000	chr1_78231600_78232000
chr1	78448400	78448800	chr1_78448400_78448800
chr1	78485400	78485800	chr1_78485400_78485800
chr1	79978400	79979608	chr1_79978400_79980200
chr1	80730400	80731200	chr1_80730400_80731200
chr1	82042400	82042800	chr1_82042400_82042800
chr1	82360800	82362200	chr1_82360800_82362200
chr1	84097400	84097600	chr1_84097400_84097600
chr1	84097800	84098000	chr1_84097800_84098000
chr1	86516200	86516600	chr1_86516200_86516600
chr1	87837094	87837398	chr1_87837000_87837400
chr1	89441726	89442000	chr1_89441600_89442000
chr1	89517600	89518400	chr1_89517600_89518400
chr1	89568800	89569200	chr1_89568800_89569200
chr1	89816467	89817000	chr1_89816400_89817000
chr1	89838200	89839000	chr1_89838200_89839000
chr1	89845620	89845800	chr1_89845600_89845800
chr1	89846000	89846200	chr1_89846000_89846200
chr1	90052000	90052800	chr1_90052000_90052800
chr1	90176000	90176533	chr1_90176000_90177000
chr1	90230800	90232400	chr1_90230800_90232400
chr1	90251600	90252200	chr1_90251600_90252200
chr1	90433400	90435600	chr1_90433400_90435600
chr1	90452043	90452400	chr1_90452000_90452400
chr1	90470600	90471200	chr1_90470600_90471200
chr1	90473400	90473792	chr1_90473400_90473800
chr1	90551600	90553400	chr1_90551600_90553400
chr1	90554800	90555200	chr1_90554800_90555200
chr1	90582000	90582190	chr1_90582000_90582400
chr1	90588000	90588400	chr1_90588000_90588400
chr1	91055000	91055400	chr1_91055000_91055400
chr1	91596400	91597200	chr1_91596400_91597200
chr1	91605200	91606548	chr1_91605200_91606600
chr1	91630000	91631200	chr1_91630000_91631200
chr1	91659200	91659974	chr1_91659200_91660000
chr1	91668200	91668589	chr1_91668200_91669000
chr1	91671004	91671541	chr1_91670600_91671600
chr1	91685000	91686305	chr1_91685000_91686400
chr1	91688800	91689200	chr1_91688800_91689200
chr1	91770200	91770400	chr1_91770200_91770400
chr1	91833048	91833600	chr1_91832800_91833600
chr1	92384000	92384200	chr1_92384000_92384200
chr1	93123676	93124000	chr1_93123200_93124000
chr1	93227401	93227800	chr1_93227400_93227800
chr1	93232800	93233200	chr1_93232800_93233200
chr1	93536600	93537685	chr1_93536600_93538000
chr1	105312200	105312600	chr1_105312200_105312600
chr1	106572200	106573400	chr1_106572200_106573400
chr1	111020400	111021000	chr1_111020400_111021000
chr1	118799382	118800048	chr1_118798800_118800200
chr1	118879000	118879200	chr1_118879000_118879200
chr1	118902200	118902457	chr1_118902200_118902600
chr1	119055012	119055242	chr1_119055000_119055400
chr1	119064402	119065400	chr1_119064400_119065400
chr1	119070538	119071400	chr1_119070200_119071400
chr1	119083653	119083800	chr1_119083400_119083800
chr1	119308421	119309200	chr1_119308400_119309200
chr1	120714855	120715200	chr1_120714800_120715200
chr1	120715800	120716127	chr1_120715800_120716200
chr1	121096200	121096793	chr1_121096200_121096800
chr1	121252400	121252549	chr1_121252400_121252600
chr1	125996245	125996600	chr1_125996200_125996600
chr1	131541000	131542690	chr1_131541000_131542800
chr1	131909653	131909800	chr1_131909600_131909800
chr1	133232000	133232369	chr1_133232000_133232400
chr1	133385600	133386200	chr1_133385600_133386200
chr1	133732600	133733600	chr1_133732600_133733600
chr1	133840201	133840400	chr1_133840200_133840400
chr1	133840600	133840800	chr1_133840600_133840800
chr1	133841915	133842200	chr1_133841400_133842200
chr1	134115600	134116000	chr1_134115600_134116000
chr1	134289600	134290400	chr1_134289600_134290400
chr1	134967062	134967600	chr1_134967000_134967600
chr1	134992000	134992600	chr1_134992000_134992600
chr1	135018809	135019200	chr1_135018800_135019200
chr1	135488591	135490000	chr1_135488400_135490000
chr1	135598800	135599200	chr1_135598800_135599200
chr1	136030038	136030600	chr1_136030000_136030600
chr1	136416600	136417400	chr1_136416600_136417400
chr1	136589400	136589800	chr1_136589400_136589800
chr1	136628400	136629400	chr1_136628400_136629400
chr1	137270402	137270800	chr1_137270400_137270800
chr1	137767600	137768000	chr1_137767600_137768000
chr1	138010846	138011400	chr1_138010800_138011400
chr1	138039000	138039600	chr1_138039000_138039600
chr1	138622400	138622800	chr1_138622400_138622800
chr1	138856200	138856400	chr1_138856200_138856400
chr1	150164600	150164800	chr1_150164600_150164800
chr1	150545372	150546400	chr1_150545200_150546400
chr1	150570397	150571600	chr1_150569800_150571600
chr1	150927600	150928187	chr1_150927600_150928200
chr1	150934000	150934172	chr1_150934000_150934200
chr1	150943600	150943800	chr1_150943600_150943800
chr1	150944000	150944200	chr1_150944000_150944200
chr1	151580156	151581200	chr1_151580000_151581200
chr1	151878800	151879000	chr1_151878800_151879000
chr1	151879200	151879400	chr1_151879200_151879400
chr1	152563000	152563400	chr1_152563000_152563400
chr1	152587200	152588600	chr1_152587200_152588600
chr1	154672600	154673000	chr1_154672600_154673000
chr1	155026000	155026400	chr1_155026000_155026400
chr1	155072800	155073200	chr1_155072800_155073200
chr1	156643000	156644800	chr1_156643000_156644800
chr1	156757800	156758600	chr1_156757800_156758600
chr1	156784200	156785600	chr1_156784200_156785600
chr1	156787458	156787800	chr1_156787400_156787800
chr1	156795600	156796678	chr1_156795600_156796800
chr1	158741000	158741400	chr1_158741000_158741400
chr1	158812200	158812600	chr1_158812200_158812600
chr1	158960000	158960400	chr1_158960000_158960400
chr1	159813200	159813600	chr1_159813200_159813600
chr1	161918400	161918800	chr1_161918400_161918800
chr1	161990600	161991400	chr1_161990600_161991400
chr1	162100400	162101000	chr1_162100400_162101000
chr1	162124000	162124539	chr1_162124000_162124600
chr1	162159000	162159600	chr1_162159000_162159600
chr1	162160600	162161400	chr1_162160600_162161400
chr1	162205800	162206400	chr1_162205800_162206400
chr1	162220400	162221200	chr1_162220400_162221200
chr1	162231600	162233000	chr1_162231600_162233000
chr1	162257000	162257325	chr1_162257000_162257400
chr1	162328600	162329000	chr1_162328600_162329000
chr1	162589000	162589654	chr1_162589000_162589800
chr1	162609600	162610200	chr1_162609600_162610200
chr1	163126800	163127200	chr1_163126800_163127200
chr1	163129000	163129400	chr1_163129000_163129400
chr1	163208835	163209400	chr1_163208600_163209400
chr1	163239200	163239600	chr1_163239200_163239600
chr1	163308000	163310400	chr1_163308000_163310400
chr1	163373801	163375800	chr1_163373800_163375800
chr1	163383400	163384400	chr1_163383400_163384400
chr1	163443805	163444200	chr1_163443800_163444200
chr1	163561004	163561400	chr1_163561000_163561400
chr1	163570400	163571800	chr1_163570400_163571800
chr1	163600000	163600800	chr1_163600000_163600800
chr1	163650411	163650800	chr1_163650400_163650800
chr1	163651000	163654000	chr1_163651000_163654000
chr1	163757400	163757800	chr1_163757400_163757800
chr1	163852000	163853399	chr1_163852000_163853400
chr1	163874200	163874400	chr1_163874200_163874400
chr1	163874600	163874800	chr1_163874600_163874800
chr1	164273200	164273600	chr1_164273200_164273600
chr1	165785802	165786400	chr1_165785800_165786400
chr1	166064600	166065600	chr1_166064600_166065600
chr1	166900430	166901000	chr1_166900400_166901000
chr1	167648200	167649600	chr1_167648200_167649600
chr1	167734200	167734600	chr1_167734200_167734600
chr1	167761600	167762800	chr1_167761600_167762800
chr1	167770200	167771000	chr1_167770200_167771000
chr1	168228800	168229400	chr1_168228800_168229400
chr1	168964400	168965200	chr1_168964400_168965200
chr1	169851600	169852000	chr1_169851600_169852000
chr1	169910800	169911200	chr1_169910800_169911200
chr1	169970519	169970600	chr1_169970400_169970600
chr1	170052200	170053200	chr1_170052200_170053200
chr1	170701000	170701800	chr1_170701000_170701800
chr1	171230000	171231200	chr1_171230000_171231200
chr1	172486400	172486600	chr1_172486400_172486600
chr1	172629600	172630400	chr1_172629600_172630400
chr1	174674800	174675000	chr1_174674800_174675000
chr1	175039600	175039835	chr1_175039600_175040000
chr1	175080060	175080600	chr1_175080000_175080600
chr1	176092000	176092200	chr1_176092000_176092200
chr1	176092400	176092600	chr1_176092400_176092600
chr1	177518200	177518600	chr1_177518200_177518600
chr1	178585460	178586400	chr1_178584800_178586400
chr1	178662600	178663000	chr1_178662600_178663000
chr1	178744400	178744800	chr1_178744400_178744800
chr1	178952815	178953200	chr1_178952400_178953200
chr1	179177400	179178200	chr1_179177400_179178200
chr1	179212200	179213000	chr1_179212200_179213000
chr1	179295751	179296200	chr1_179295600_179296200
chr1	179473800	179475400	chr1_179473800_179475400
chr1	180138800	180139600	chr1_180138800_180139600
chr1	180433669	180433800	chr1_180433600_180433800
chr1	180639600	180639800	chr1_180639600_180639800
chr1	180953800	180954599	chr1_180953800_180954600
chr1	182101937	182102995	chr1_182101800_182103000
chr1	183048800	183049045	chr1_183048800_183049200
chr1	183101800	183103000	chr1_183101800_183103000
chr1	183193600	183193985	chr1_183193600_183194000
chr1	183194600	183195231	chr1_183194600_183195400
chr1	183547400	183547600	chr1_183547400_183547600
chr1	183611616	183613200	chr1_183611600_183613200
chr1	183783520	183784000	chr1_183783400_183784000
chr1	183917000	183917600	chr1_183917000_183917600
chr1	184045400	184046400	chr1_184045400_184046400
chr1	185183800	185184200	chr1_185183800_185184200
chr1	185534200	185535600	chr1_185534200_185535600
chr1	185546425	185547092	chr1_185546400_185547200
chr1	185559526	185560000	chr1_185559200_185560000
chr1	185670600	185670728	chr1_185670600_185671000
chr1	185807400	185807800	chr1_185807400_185807800
chr1	186163000	186163800	chr1_186163000_186163800
chr1	186237200	186238600	chr1_186237200_186238600
chr1	186358200	186358600	chr1_186358200_186358600
chr1	186380000	186380400	chr1_186380000_186380400
chr1	186546492	186547200	chr1_186546400_186547200
chr1	187017000	187017350	chr1_187017000_187017400
chr1	188595800	188595918	chr1_188595800_188596200
chr1	188773400	188773800	chr1_188773400_188773800
chr1	189402000	189402200	chr1_189402000_189402200
chr1	189402800	189403800	chr1_189402800_189403800
chr1	189854200	189855000	chr1_189854200_189855000
chr1	191261800	191262200	chr1_191261800_191262200
chr1	192745200	192745542	chr1_192745200_192745600
chr1	193139800	193140200	chr1_193139800_193140200
chr1	193497259	193497400	chr1_193497000_193497400
chr1	194425804	194426800	chr1_194425800_194426800
chr10	3729800	3730965	chr10_3729800_3731200
chr10	3739800	3739961	chr10_3739800_3740000
chr10	3858000	3859200	chr10_3858000_3859200
chr10	3933000	3933400	chr10_3933000_3933400
chr10	8944615	8944800	chr10_8944600_8944800
chr10	9650400	9650800	chr10_9650400_9650800
chr10	9704859	9705800	chr10_9704600_9705800
chr10	12475190	12475600	chr10_12475000_12475600
chr10	12487221	12487600	chr10_12487200_12487600
chr10	12576400	12576744	chr10_12576400_12576800
chr10	12879400	12879600	chr10_12879400_12879600
chr10	12915601	12915727	chr10_12915600_12916000
chr10	13016800	13016887	chr10_13016800_13017000
chr10	17100200	17101600	chr10_17100200_17101600
chr10	17102200	17102600	chr10_17102200_17102600
chr10	17262000	17262200	chr10_17262000_17262200
chr10	18341800	18342400	chr10_18341800_18342400
chr10	20436400	20437000	chr10_20436400_20437000
chr10	20556200	20557200	chr10_20556200_20557200
chr10	20632000	20633600	chr10_20632000_20633600
chr10	20636134	20637307	chr10_20636000_20637600
chr10	20661600	20662400	chr10_20661600_20662400
chr10	20700400	20701200	chr10_20700400_20701200
chr10	21462600	21463400	chr10_21462600_21463400
chr10	21587400	21587800	chr10_21587400_21587800
chr10	21884800	21884929	chr10_21884800_21885000
chr10	23488933	23489200	chr10_23488800_23489200
chr10	23600600	23601400	chr10_23600600_23601400
chr10	23602600	23603330	chr10_23602600_23603400
chr10	23673400	23674200	chr10_23673400_23674200
chr10	23711200	23711800	chr10_23711200_23711800
chr10	23712200	23712400	chr10_23712200_23712400
chr10	23712800	23712955	chr10_23712800_23713400
chr10	24365000	24365600	chr10_24365000_24365600
chr10	24482400	24482800	chr10_24482400_24482800
chr10	24742837	24743427	chr10_24742800_24743600
chr10	24755007	24755200	chr10_24755000_24755200
chr10	24755600	24755788	chr10_24755600_24756000
chr10	25523318	25523430	chr6_58595400_58595800
chr10	25583408	25583890	chr10_25583400_25584200
chr10	26190600	26191400	chr10_26190600_26191400
chr10	26555936	26556000	chr10_26555800_26556000
chr10	26556400	26556700	chr10_26556400_26556800
chr10	29334600	29335000	chr10_29334600_29335000
chr10	29921601	29922400	chr10_29921600_29922400
chr10	34112000	34112319	chr10_34112000_34112600
chr10	34150400	34151000	chr10_34150400_34151000
chr10	37636600	37637400	chr10_37636600_37637400
chr10	37717200	37717979	chr10_37717200_37718000
chr10	37798600	37799000	chr10_37798600_37799000
chr10	38447400	38448000	chr10_38447400_38448000
chr10	38459600	38459817	chr10_38459600_38460000
chr10	38855000	38855400	chr10_38855000_38855400
chr10	38994600	38995000	chr10_38994600_38995000
chr10	39043000	39043400	chr10_39043000_39043400
chr10	39218800	39220404	chr10_39218800_39220800
chr10	39583800	39584310	chr10_39583800_39584400
chr10	40347630	40347800	chr10_40347600_40347800
chr10	40721000	40721354	chr10_40721000_40721400
chr10	41250400	41250800	chr10_41250400_41250800
chr10	42034403	42035400	chr10_42034400_42035400
chr10	42119000	42119800	chr10_42119000_42119800
chr10	42173627	42174200	chr10_42173600_42174200
chr10	42220800	42222200	chr10_42220800_42222200
chr10	42706031	42706952	chr10_42706000_42707200
chr10	42949400	42949600	chr10_42949400_42949600
chr10	43153601	43154200	chr10_43153600_43154200
chr10	43743009	43743135	chr10_43743000_43743200
chr10	43921200	43921529	chr10_43921200_43921800
chr10	44038000	44038193	chr10_44038000_44038200
chr10	44312002	44312200	chr10_44311800_44312200
chr10	44598994	44600600	chr10_44598800_44600600
chr10	45779600	45780000	chr10_45779600_45780000
chr10	45860000	45860400	chr10_45860000_45860400
chr10	45866829	45867200	chr10_45866800_45867200
chr10	45892000	45892600	chr10_45892000_45892600
chr10	45893800	45895200	chr10_45893800_45895200
chr10	56431259	56431400	chr10_56431200_56431400
chr10	56432400	56432800	chr10_56432400_56432800
chr10	56610600	56611000	chr10_56610600_56611000
chr10	56643600	56644000	chr10_56643600_56644000
chr10	56784000	56784400	chr10_56784000_56784400
chr10	56873800	56874200	chr10_56873800_56874200
chr10	57485600	57485800	chr10_57485600_57485800
chr10	59755604	59756380	chr10_59755600_59756400
chr10	60694200	60694394	chr10_60694200_60694600
chr10	61308800	61309200	chr10_61308800_61309200
chr10	61785000	61785200	chr10_61785000_61785200
chr10	61831200	61831800	chr10_61831200_61831800
chr10	66890161	66890517	chr10_66889600_66890600
chr10	67083465	67083997	chr10_67083400_67084200
chr10	67836200	67836400	chr10_67836200_67836400
chr10	68434400	68436000	chr10_68434400_68436000
chr10	68464800	68465000	chr10_68464800_68465000
chr10	68465200	68465400	chr10_68465200_68465400
chr10	68466000	68466309	chr10_68466000_68466400
chr10	68607000	68607400	chr10_68607000_68607400
chr10	68623200	68624254	chr10_68623200_68624600
chr10	68759200	68760200	chr10_68759200_68760200
chr10	68818000	68818400	chr10_68818000_68818400
chr10	68987343	68987800	chr10_68987200_68987800
chr10	70983166	70983999	chr10_70983000_70984000
chr10	71060400	71061200	chr10_71060400_71061200
chr10	71083000	71084200	chr10_71083000_71084200
chr10	71094800	71095600	chr10_71094800_71095600
chr10	71138198	71140856	chr10_71138000_71141400
chr10	74359800	74360035	chr10_74359800_74360200
chr10	74364633	74365000	chr10_74364400_74365000
chr10	76247800	76248600	chr10_76247800_76248600
chr10	77005200	77005600	chr10_77005200_77005600
chr10	78467826	78468600	chr10_78467800_78468600
chr10	83098600	83099400	chr10_83098600_83099400
chr10	83711200	83712216	chr10_83711200_83712400
chr10	84048800	84049200	chr10_84048800_84049200
chr10	84100267	84101400	chr10_84100000_84101400
chr10	84104000	84104400	chr10_84104000_84104400
chr10	84467403	84467962	chr10_84467400_84468200
chr10	85390228	85390400	chr10_85390200_85390400
chr10	85516800	85518200	chr10_85516800_85518200
chr10	85577600	85579000	chr10_85577600_85579000
chr10	86033000	86033400	chr10_86033000_86033400
chr10	86151600	86151899	chr10_86151600_86152000
chr10	86296400	86296600	chr10_86296400_86296600
chr10	86367000	86367800	chr10_86367000_86367800
chr10	86684830	86685000	chr10_86684800_86685000
chr10	87868224	87869000	chr10_87868200_87869000
chr10	87898400	87898800	chr10_87898400_87898800
chr10	88063800	88064800	chr10_88063800_88064800
chr10	88231800	88232200	chr10_88231800_88232200
chr10	93719200	93719600	chr10_93719200_93719600
chr10	93916000	93916399	chr10_93916000_93916400
chr10	94110000	94112000	chr10_94110000_94112000
chr10	94140000	94140800	chr10_94140000_94140800
chr10	94141200	94141600	chr10_94141200_94141600
chr10	95029654	95030400	chr10_95029600_95030400
chr10	95107200	95107546	chr10_95107200_95107600
chr10	95212000	95212800	chr10_95212000_95212800
chr10	96173600	96174000	chr10_96173600_96174000
chr10	96473200	96475000	chr10_96473200_96475000
chr10	96570800	96571200	chr10_96570800_96571200
chr10	96578800	96579600	chr10_96578800_96579600
chr10	97265800	97266455	chr10_97265800_97266800
chr10	97595290	97595600	chr10_97595200_97595600
chr10	97596000	97596400	chr10_97596000_97596400
chr10	97606200	97606800	chr10_97606200_97606800
chr10	97607000	97607200	chr10_97607000_97607200
chr10	97608600	97609000	chr10_97608600_97609000
chr10	98684600	98684800	chr10_98684600_98684800
chr10	98806800	98807000	chr10_98806800_98807000
chr10	99393200	99394043	chr10_99393200_99394400
chr10	99417000	99417392	chr10_99417000_99417400
chr10	99592000	99592400	chr10_99592000_99592400
chr10	102871200	102871400	chr10_102871200_102871400
chr10	102871600	102871800	chr10_102871600_102871800
chr10	102975600	102976000	chr10_102975600_102976000
chr10	103009200	103009400	chr10_103009200_103009400
chr10	103018432	103019600	chr10_103018000_103019600
chr10	103020205	103021200	chr10_103020200_103021200
chr10	103113600	103115600	chr10_103113600_103115600
chr10	103140632	103141600	chr10_103140600_103141600
chr10	105427221	105427800	chr10_105427200_105427800
chr10	110804000	110804800	chr10_110804000_110804800
chr10	110806605	110806988	chr10_110806600_110807000
chr10	110916400	110917000	chr10_110916400_110917000
chr10	111422002	111422155	chr10_111422000_111422400
chr10	111842000	111842800	chr10_111842000_111842800
chr10	115493400	115493600	chr10_115493400_115493600
chr10	115494200	115494393	chr10_115494200_115494400
chr10	115624000	115624600	chr10_115624000_115624600
chr10	117583423	117584000	chr10_117583400_117584000
chr10	117659600	117660000	chr10_117659600_117660000
chr10	117672647	117673000	chr10_117672600_117673000
chr10	117744042	117744400	chr10_117743600_117744400
chr10	117910000	117910498	chr10_117910000_117910600
chr10	118092375	118093000	chr10_118092200_118093000
chr10	118441104	118442491	chr2_59992200_59992400
chr10	119055800	119056000	chr10_119055800_119056000
chr10	120237400	120237800	chr10_120237400_120237800
chr10	120246000	120247000	chr10_120246000_120247000
chr10	120247600	120247927	chr10_120247600_120248200
chr10	120268000	120268199	chr10_120268000_120268200
chr10	120268400	120268600	chr10_120268400_120268600
chr10	120553600	120553800	chr10_120553600_120553800
chr10	120563800	120564800	chr10_120563800_120564800
chr10	120577200	120577400	chr10_120577200_120577400
chr10	120624150	120624600	chr10_120624000_120624600
chr10	120632400	120633400	chr10_120632400_120633400
chr10	120678000	120678800	chr10_120678000_120678800
chr10	120858200	120859800	chr10_120858200_120859800
chr10	121040800	121042000	chr10_121040800_121042000
chr10	121067000	121067600	chr10_121067000_121067600
chr10	121099000	121099600	chr10_121099000_121099600
chr10	121108200	121108600	chr10_121108200_121108600
chr10	121126400	121126800	chr10_121126400_121126800
chr10	121150200	121151400	chr10_121150200_121151400
chr10	121229000	121229400	chr10_121229000_121229400
chr10	121374175	121374600	chr10_121374000_121374600
chr10	121395004	121395200	chr10_121394600_121395200
chr10	121438048	121438400	chr10_121438000_121438400
chr10	121532000	121532600	chr10_121532000_121532600
chr10	121961400	121961800	chr10_121961400_121961800
chr10	121974000	121974600	chr10_121974000_121974600
chr10	123572000	123572800	chr10_123572000_123572800
chr10	125773200	125773600	chr10_125773200_125773600
chr10	125782200	125783207	chr10_125782200_125783400
chr10	125798800	125799200	chr10_125798800_125799200
chr10	125844800	125844999	chr10_125844800_125845000
chr10	125865647	125866200	chr10_125865400_125866200
chr10	125885200	125886446	chr10_125885200_125886600
chr10	125921600	125922800	chr10_125921600_125922800
chr10	127622600	127622800	chr10_127622600_127622800
chr10	128224600	128226000	chr10_128224600_128226000
chr10	128669800	128669975	chr10_128669800_128670000
chr11	3647600	3648000	chr11_3647600_3648000
chr11	4164391	4165200	chr11_4164000_4165200
chr11	5426800	5427200	chr11_5426800_5427200
chr11	6923600	6924400	chr11_6923600_6924400
chr11	7949600	7950000	chr11_7949600_7950000
chr11	8811247	8812000	chr11_8811200_8812000
chr11	12513400	12513798	chr11_12513400_12513800
chr11	16558000	16558200	chr11_16558000_16558200
chr11	16606520	16607000	chr11_16606200_16607000
chr11	16612000	16612400	chr11_16612000_16612400
chr11	19056600	19057400	chr11_19056600_19057400
chr11	19424400	19424600	chr11_19424400_19424600
chr11	19432806	19434800	chr11_19432800_19434800
chr11	20054400	20055000	chr11_20054400_20055000
chr11	20243200	20243992	chr11_20243200_20244000
chr11	20849216	20849737	chr11_20849200_20850000
chr11	24118400	24118795	chr11_24118400_24118800
chr11	24267800	24268200	chr11_24267800_24268200
chr11	24369600	24370400	chr11_24369600_24370400
chr11	24390400	24391000	chr11_24390400_24391000
chr11	25056800	25057000	chr11_25056800_25057000
chr11	25059000	25059200	chr11_25058600_25059200
chr11	25063800	25064200	chr11_25063800_25064200
chr11	25143800	25144057	chr11_25143800_25144400
chr11	26209429	26209600	chr11_26209400_26209600
chr11	28868600	28869200	chr11_28868600_28869200
chr11	28881400	28881800	chr11_28881400_28881800
chr11	32725000	32725200	chr11_32725000_32725200
chr11	32846800	32847200	chr11_32846800_32847200
chr11	32898600	32900400	chr11_32898600_32900400
chr11	32908000	32908400	chr11_32908000_32908400
chr11	32918600	32919200	chr11_32918600_32919200
chr11	32932200	32932600	chr11_32932200_32932600
chr11	33078201	33078800	chr11_33078200_33078800
chr11	35080800	35081200	chr11_35080800_35081200
chr11	35154800	35156800	chr11_35154800_35156800
chr11	35178000	35178200	chr11_35178000_35178200
chr11	35235800	35236195	chr11_35235800_35236200
chr11	35351000	35351400	chr11_35351000_35351400
chr11	35355000	35357000	chr11_35355000_35357000
chr11	35387400	35389000	chr11_35387400_35389000
chr11	35437400	35437839	chr11_35437400_35438000
chr11	36314000	36314400	chr11_36314000_36314400
chr11	43991600	43992600	chr11_43991600_43992600
chr11	44539000	44539600	chr11_44539000_44539600
chr11	45071400	45071800	chr11_45071400_45071800
chr11	45136091	45136800	chr11_45135800_45136800
chr11	45137400	45138000	chr11_45137400_45138000
chr11	45139400	45139689	chr11_45139400_45139800
chr11	45239612	45241200	chr11_45239600_45241200
chr11	45524600	45525200	chr11_45524600_45525200
chr11	48803441	48804288	chr3_130757400_130757800
chr11	50458000	50458400	chr11_50458000_50458400
chr11	50718600	50719000	chr11_50718600_50719000
chr11	50753616	50755400	chr11_50753600_50755400
chr11	51308305	51308783	chr11_51308000_51308800
chr11	51347200	51347600	chr11_51347200_51347600
chr11	51411003	51411400	chr11_51411000_51411400
chr11	51488600	51489000	chr11_51488600_51489000
chr11	51522871	51523751	chr11_51522800_51523800
chr11	51538499	51539600	chr11_51538000_51539600
chr11	51542061	51544000	chr11_51541800_51544000
chr11	51545800	51546400	chr11_51545800_51546400
chr11	51852600	51853400	chr11_51852600_51853400
chr11	52310400	52311200	chr11_52310400_52311200
chr11	52571800	52572200	chr11_52571800_52572200
chr11	53092400	53092600	chr11_53092400_53092600
chr11	54003000	54003285	chr11_54003000_54003400
chr11	54008200	54009000	chr11_54008200_54009000
chr11	54069600	54069800	chr11_54069600_54069800
chr11	57919000	57919165	chr11_57919000_57919400
chr11	59309800	59310400	chr11_59309800_59310400
chr11	59314000	59314400	chr11_59314000_59314400
chr11	60065783	60066109	chr11_60065600_60066200
chr11	61492750	61493200	chr11_61492600_61493200
chr11	61675231	61677000	chr11_61675000_61677000
chr11	62251800	62252000	chr11_62251800_62252000
chr11	62252600	62253200	chr11_62252600_62253200
chr11	62270403	62270800	chr11_62270400_62270800
chr11	62676000	62676197	chr11_62676000_62676200
chr11	63388210	63388800	chr11_63388000_63388800
chr11	63412200	63412600	chr11_63412200_63412600
chr11	63455200	63455600	chr11_63455200_63455600
chr11	63545319	63546200	chr11_63545200_63546200
chr11	63704600	63705400	chr11_63704600_63705400
chr11	64549800	64550200	chr11_64549800_64550200
chr11	64587800	64589400	chr11_64587800_64589400
chr11	64650410	64651000	chr11_64650400_64651000
chr11	64651800	64652400	chr11_64651800_64652400
chr11	64672600	64673000	chr11_64672600_64673000
chr11	64673600	64674000	chr11_64673600_64674000
chr11	64800202	64800600	chr11_64800200_64800600
chr11	64955000	64955600	chr11_64955000_64955600
chr11	64956800	64957000	chr11_64956800_64957000
chr11	64957400	64957800	chr11_64957400_64957800
chr11	64968200	64968600	chr11_64968200_64968600
chr11	67568600	67569379	chr11_67568600_67569400
chr11	69225675	69226397	chr11_69225600_69226400
chr11	69563200	69563600	chr11_69563200_69563600
chr11	70017200	70017400	chr11_70017200_70017400
chr11	70026000	70026200	chr11_70026000_70026200
chr11	70030200	70030400	chr11_70030200_70030400
chr11	70658000	70658600	chr11_70658000_70658600
chr11	73088049	73088600	chr11_73087800_73088600
chr11	75323306	75323568	chr11_75322600_75323600
chr11	75860600	75861861	chr11_75860600_75862400
chr11	76160000	76160999	chr11_76160000_76161000
chr11	76256200	76256999	chr11_76256000_76257000
chr11	76298800	76299200	chr11_76298800_76299200
chr11	76306827	76307535	chr11_76306800_76307600
chr11	76395000	76396400	chr11_76395000_76396400
chr11	76709754	76709983	chr11_76709400_76710000
chr11	77508800	77509000	chr11_77508800_77509000
chr11	77917096	77918000	chr11_77917000_77918000
chr11	78342800	78343000	chr11_78342800_78343000
chr11	78596203	78596600	chr11_78596200_78596600
chr11	79855958	79857003	chr11_79855800_79857200
chr11	81508200	81509000	chr11_81508200_81509000
chr11	81714600	81715800	chr11_81714200_81715800
chr11	81764600	81765400	chr11_81764600_81765400
chr11	82000200	82001400	chr11_82000200_82001400
chr11	82684400	82685078	chr11_82684400_82685600
chr11	85470600	85471000	chr11_85470600_85471000
chr11	85499600	85499855	chr11_85499600_85500400
chr11	85531715	85532600	chr11_85531600_85532600
chr11	85583800	85584600	chr11_85583800_85584600
chr11	85622000	85622261	chr11_85622000_85622400
chr11	85625020	85625400	chr11_85625000_85625400
chr11	85636813	85637380	chr11_85636800_85637400
chr11	85772800	85773000	chr11_85772800_85773000
chr11	85773200	85773400	chr11_85773200_85773400
chr11	85815800	85816600	chr11_85815800_85816600
chr11	85876200	85876600	chr11_85876200_85876600
chr11	85909800	85910800	chr11_85909800_85910800
chr11	86026400	86029000	chr11_86026400_86029000
chr11	86542670	86542800	chr11_86542600_86542800
chr11	86970808	86971000	chr11_86970800_86971000
chr11	89209600	89210000	chr11_89209600_89210000
chr11	89297600	89297800	chr11_89297600_89297800
chr11	89429600	89430000	chr11_89429600_89430000
chr11	89447600	89448000	chr11_89447600_89448000
chr11	89455600	89456000	chr11_89455600_89456000
chr11	90462600	90463200	chr11_90462600_90463200
chr11	91261800	91262200	chr11_91261800_91262200
chr11	94242000	94242400	chr11_94242000_94242400
chr11	94443200	94444400	chr11_94443200_94444400
chr11	94678200	94678400	chr11_94678200_94678400
chr11	94877441	94878400	chr11_94877400_94878400
chr11	95127000	95127200	chr11_95127000_95127200
chr11	95181800	95182800	chr11_95181800_95182800
chr11	95184410	95184800	chr11_95184400_95184800
chr11	95197800	95198748	chr11_95197800_95198800
chr11	95204600	95205000	chr11_95204600_95205000
chr11	95246631	95247800	chr11_95246600_95247800
chr11	95555200	95556373	chr11_95555200_95556400
chr11	95571221	95572600	chr11_95571200_95572600
chr11	95614409	95615478	chr11_95614400_95615600
chr11	95622000	95622400	chr11_95622000_95622400
chr11	95634800	95635579	chr11_95634800_95635600
chr11	95640600	95641393	chr11_95640600_95641400
chr11	96012200	96012600	chr11_96012200_96012600
chr11	96492800	96493200	chr11_96492800_96493200
chr11	97154000	97154400	chr11_97154000_97154400
chr11	98028237	98028600	chr11_98028000_98028600
chr11	98878696	98879022	chr11_98878600_98879400
chr11	99063420	99063797	chr11_99063200_99063800
chr11	99088600	99089000	chr11_99088600_99089000
chr11	99095200	99096800	chr11_99095200_99096800
chr11	99139200	99139800	chr11_99139200_99139800
chr11	99171000	99171400	chr11_99171000_99171400
chr11	99277000	99277400	chr11_99277000_99277400
chr11	100789628	100790600	chr11_100789400_100790600
chr11	101894400	101895200	chr11_101894400_101895200
chr11	102257159	102258000	chr11_102257000_102258000
chr11	102627400	102627800	chr11_102627400_102627800
chr11	102855600	102856296	chr11_102855600_102856600
chr11	102937004	102937400	chr11_102937000_102937400
chr11	106795200	106796000	chr11_106795200_106796000
chr11	107471613	107473000	chr11_107471600_107473000
chr11	108226602	108226763	chr11_108226600_108227000
chr11	108836600	108836988	chr11_108836600_108837000
chr11	108881200	108881600	chr11_108881200_108881600
chr11	108919600	108919800	chr11_108919600_108919800
chr11	108923200	108924200	chr11_108923200_108924200
chr11	109071400	109072000	chr11_109071400_109072000
chr11	109288600	109289000	chr11_109288600_109289000
chr11	109714611	109716189	chr11_109714400_109716200
chr11	109785054	109785600	chr11_109785000_109785600
chr11	110165800	110166400	chr11_110165800_110166400
chr11	110534724	110536000	chr11_110534600_110536000
chr11	110823000	110824000	chr11_110823000_110824000
chr11	110832000	110833400	chr11_110832000_110833400
chr11	111022600	111023200	chr11_111022600_111023200
chr11	111563105	111563400	chr11_111563000_111563400
chr11	111583000	111583400	chr11_111583000_111583400
chr11	111893604	111894200	chr11_111893600_111894200
chr11	111957566	111957800	chr11_111957400_111957800
chr11	112055800	112056200	chr11_112055800_112056200
chr11	113654000	113655368	chr11_113654000_113655600
chr11	113892018	113893792	chr11_113892000_113893800
chr11	114145800	114147000	chr11_114145800_114147000
chr11	114252800	114253316	chr11_114252800_114253400
chr11	114478400	114478535	chr11_114478400_114478800
chr11	115534334	115534800	chr11_115534000_115534800
chr11	116029436	116029600	chr11_116029400_116029600
chr11	116508609	116508811	chr11_116508600_116509000
chr11	116645475	116646000	chr11_116645400_116646000
chr11	116832600	116833200	chr11_116832600_116833200
chr11	116965200	116965600	chr11_116965200_116965600
chr11	117274000	117274200	chr11_117274000_117274200
chr11	118232200	118233000	chr11_118232200_118233000
chr11	118437600	118438000	chr11_118437600_118438000
chr11	118447400	118448000	chr11_118447400_118448000
chr11	120237400	120238000	chr11_120237400_120238000
chr11	120296492	120297800	chr11_120296400_120297800
chr11	120952060	120952200	chr11_120952000_120952200
chr11	121367240	121367607	chr11_121366600_121367800
chr12	3371400	3371600	chr12_3371400_3371600
chr12	5151200	5152400	chr12_5151200_5152400
chr12	5156400	5156600	chr12_5156400_5156600
chr12	5156800	5157000	chr12_5156800_5157000
chr12	5319400	5320200	chr12_5319400_5320200
chr12	5495200	5495600	chr12_5495200_5495600
chr12	5787000	5787400	chr12_5787000_5787400
chr12	8055800	8056199	chr12_8055800_8056200
chr12	8056400	8057200	chr12_8056400_8057200
chr12	8947200	8947600	chr12_8947200_8947600
chr12	9166400	9166800	chr12_9166400_9166800
chr12	9230200	9230573	chr12_9230200_9230600
chr12	9253600	9254200	chr12_9253600_9254200
chr12	9280400	9281200	chr12_9280400_9281200
chr12	9286200	9286400	chr12_9286200_9286400
chr12	9345000	9346400	chr12_9345000_9346400
chr12	9751400	9751983	chr12_9751400_9752000
chr12	9949000	9949400	chr12_9949000_9949400
chr12	10122000	10122600	chr12_10122000_10122600
chr12	10437400	10437800	chr12_10437400_10437800
chr12	10573800	10574000	chr12_10573800_10574000
chr12	12176800	12177000	chr12_12176800_12177000
chr12	12485600	12486000	chr12_12485600_12486000
chr12	12579400	12579798	chr12_12579400_12579800
chr12	12654752	12655000	chr12_12654600_12655000
chr12	12655800	12656200	chr12_12655800_12656200
chr12	12694200	12694400	chr12_12694200_12694400
chr12	12916374	12916600	chr12_12916200_12916600
chr12	12939205	12939800	chr12_12939200_12939800
chr12	13052600	13053000	chr12_13052600_13053000
chr12	13076800	13078800	chr12_13076800_13078800
chr12	13080257	13081159	chr12_13080200_13081600
chr12	13157600	13158600	chr12_13157600_13158600
chr12	15602600	15604000	chr12_15602600_15604000
chr12	16046600	16047000	chr12_16046600_16047000
chr12	16509000	16509600	chr12_16509000_16509600
chr12	16539600	16540400	chr12_16539600_16540400
chr12	17238691	17239446	chr12_17238600_17239600
chr12	22476461	22476661	chr12_20921600_20921800
chr12	25014400	25014870	chr12_25014400_25015400
chr12	25412288	25413128	chr12_25412200_25413200
chr12	25428000	25428400	chr12_25428000_25428400
chr12	25428956	25429200	chr12_25428800_25429200
chr12	25609200	25609600	chr12_25609200_25609600
chr12	25617600	25618000	chr12_25617600_25618000
chr12	25650249	25651800	chr12_25649800_25651800
chr12	25770400	25772400	chr12_25770400_25772400
chr12	25844400	25844600	chr12_25844400_25844600
chr12	25844800	25845000	chr12_25844800_25845000
chr12	25978800	25979600	chr12_25978800_25979600
chr12	26809400	26811200	chr12_26809400_26811200
chr12	26815200	26815600	chr12_26815200_26815600
chr12	27114800	27115600	chr12_27114800_27115600
chr12	27174333	27174600	chr12_27174200_27174600
chr12	27186530	27188400	chr12_27186400_27188400
chr12	27201200	27201600	chr12_27201200_27201600
chr12	27296800	27297200	chr12_27296800_27297200
chr12	27465000	27466400	chr12_27465000_27466400
chr12	27470113	27470400	chr12_27469800_27470400
chr12	27471400	27472400	chr12_27471400_27472400
chr12	27946600	27947723	chr12_27946600_27948000
chr12	28332344	28332800	chr12_28331800_28332800
chr12	28352800	28353400	chr12_28352800_28353400
chr12	28366000	28366400	chr12_28366000_28366400
chr12	31320600	31321800	chr12_31320600_31321800
chr12	33027400	33027753	chr12_33027400_33027800
chr12	33553200	33554400	chr12_33553200_33554400
chr12	33608200	33609000	chr12_33608200_33609000
chr12	33780800	33780900	chr12_33780800_33781200
chr12	33961200	33962000	chr12_33961200_33962000
chr12	33982400	33983600	chr12_33982400_33983600
chr12	33987200	33987600	chr12_33987200_33987600
chr12	34052600	34052800	chr12_34052600_34052800
chr12	34220000	34221800	chr12_34220000_34221800
chr12	34231600	34232200	chr12_34231600_34232200
chr12	34242600	34243200	chr12_34242600_34243200
chr12	34291460	34292199	chr12_34291400_34292200
chr12	34379800	34380200	chr12_34379800_34380200
chr12	34387800	34388600	chr12_34387800_34388600
chr12	34431600	34432294	chr12_34431600_34432400
chr12	34658000	34658400	chr12_34658000_34658400
chr12	34680600	34681000	chr12_34680600_34681000
chr12	35192054	35192395	chr12_35192000_35192600
chr12	35200200	35200800	chr12_35200200_35200800
chr12	35392200	35392600	chr12_35392200_35392600
chr12	35479000	35479486	chr12_35479000_35479600
chr12	36313400	36313600	chr12_36313400_36313600
chr12	36384800	36385600	chr12_36384800_36385600
chr12	36653000	36653600	chr12_36653000_36653600
chr12	36667200	36667600	chr12_36667200_36667600
chr12	38854400	38854800	chr12_38854400_38854800
chr12	40429000	40429793	chr12_40429000_40429800
chr12	40581000	40581200	chr12_40581000_40581200
chr12	40799050	40799200	chr12_40798800_40799200
chr12	41565800	41566000	chr12_41565800_41566000
chr12	51504400	51505200	chr12_51504400_51505200
chr12	52286200	52286600	chr12_52286200_52286600
chr12	52287000	52287214	chr12_52287000_52287400
chr12	52374720	52375000	chr12_52374600_52375000
chr12	56669418	56670400	chr12_56669400_56670400
chr12	56828800	56829400	chr12_56828800_56829400
chr12	57076400	57076800	chr12_57076400_57076800
chr12	57108600	57109000	chr12_57108600_57109000
chr12	57115600	57116200	chr12_57115600_57116200
chr12	57117600	57118000	chr12_57117600_57118000
chr12	57118600	57119000	chr12_57118600_57119000
chr12	57137400	57137772	chr12_57137400_57137800
chr12	57139200	57139600	chr12_57139200_57139600
chr12	58401800	58402200	chr12_58401800_58402200
chr12	66156818	66157800	chr12_66156800_66157800
chr12	69082200	69082400	chr12_69082200_69082400
chr12	69082600	69082800	chr12_69082600_69082800
chr12	69084800	69085200	chr12_69084800_69085200
chr12	69481309	69482527	chr12_69481200_69482600
chr12	69486233	69486361	chr12_69486200_69486400
chr12	70714000	70714600	chr12_70714000_70714600
chr12	70851400	70852202	chr12_70851400_70852400
chr12	71296200	71297568	chr12_71296200_71297600
chr12	71433800	71434423	chr12_71433800_71435000
chr12	71454600	71454800	chr12_71454600_71454800
chr12	71507000	71507112	chr12_71507000_71507400
chr12	71551400	71552400	chr12_71551400_71552400
chr12	71570000	71571000	chr12_71570000_71571000
chr12	71784600	71785000	chr12_71784600_71785000
chr12	71797000	71797200	chr12_71797000_71797200
chr12	71799600	71800600	chr12_71799600_71800600
chr12	73333616	73334000	chr12_73333600_73334000
chr12	73413061	73414000	chr12_73413000_73414000
chr12	73415800	73416600	chr12_73415800_73416600
chr12	73427605	73428200	chr12_73427600_73428200
chr12	73511200	73511800	chr12_73511200_73511800
chr12	73513200	73513600	chr12_73513200_73513600
chr12	73514400	73514800	chr12_73514400_73514800
chr12	73520800	73521800	chr12_73520800_73521800
chr12	73894800	73896200	chr12_73894800_73896200
chr12	74450200	74450600	chr12_74450200_74450600
chr12	75466800	75467759	chr12_75466800_75467800
chr12	76074600	76074800	chr12_76074600_76074800
chr12	77540261	77540400	chr12_77540000_77540400
chr12	77852600	77853400	chr12_77852600_77853400
chr12	79421000	79421400	chr12_79421000_79421400
chr12	79696600	79697600	chr12_79696600_79697600
chr12	79755000	79755200	chr12_79755000_79755200
chr12	80007600	80008600	chr12_80007600_80008600
chr12	81008600	81010483	chr12_81008600_81010600
chr12	82212425	82213800	chr12_82212400_82213800
chr12	82323000	82323400	chr12_82323000_82323400
chr12	83766000	83766378	chr12_83766000_83766400
chr12	83790097	83790400	chr12_83790000_83790400
chr12	83951800	83952400	chr12_83951800_83952400
chr12	84914000	84914800	chr12_84914000_84914800
chr12	85109600	85109800	chr12_85109600_85109800
chr12	85236548	85236800	chr12_85236400_85236800
chr12	85247006	85247800	chr12_85247000_85247800
chr12	85269800	85270000	chr12_85269800_85270000
chr12	85343600	85345132	chr12_85343600_85345200
chr12	85434000	85434400	chr12_85434000_85434400
chr12	85978000	85978400	chr12_85978000_85978400
chr12	86079800	86080000	chr12_86079800_86080000
chr12	86175220	86176200	chr12_86175200_86176200
chr12	86768200	86768600	chr12_86768200_86768600
chr12	86905600	86905800	chr12_86905600_86905800
chr12	86906000	86906200	chr12_86906000_86906200
chr12	87441738	87442000	chr12_87441600_87442000
chr12	88531800	88533050	chr12_88531800_88533400
chr12	89530800	89531400	chr12_89530800_89531400
chr12	89977200	89977800	chr12_89977200_89977800
chr12	91014600	91015000	chr12_91014600_91015000
chr12	91015400	91015800	chr12_91015400_91015800
chr12	95466000	95466400	chr12_95466000_95466400
chr12	99303600	99305194	chr12_99303600_99305200
chr12	99699200	99701000	chr12_99699200_99701000
chr12	100639800	100640200	chr12_100639800_100640200
chr12	101763000	101763200	chr12_101763000_101763200
chr12	101763400	101763600	chr12_101763400_101763600
chr12	104440200	104440786	chr12_104440200_104440800
chr12	104446680	104447200	chr12_104446600_104447200
chr12	104461200	104461600	chr12_104461200_104461600
chr12	104535400	104535800	chr12_104535400_104535800
chr12	104545400	104546800	chr12_104545400_104546800
chr12	104553600	104555600	chr12_104553600_104555600
chr12	104634000	104635800	chr12_104634000_104635800
chr12	104665400	104665800	chr12_104665400_104665800
chr12	104678200	104679600	chr12_104678200_104679600
chr12	104680200	104680464	chr12_104680200_104680800
chr12	104699026	104700600	chr12_104699000_104700600
chr12	104801513	104803198	chr12_104801400_104803400
chr12	104907900	104909031	chr12_104907600_104909200
chr12	105848901	105849800	chr12_105848400_105849800
chr12	105911200	105911600	chr12_105911200_105911600
chr12	106540000	106540400	chr12_106540000_106540400
chr12	106676600	106676957	chr12_106676600_106677000
chr12	106731800	106733081	chr12_106731800_106733200
chr12	106748200	106749600	chr12_106748200_106749600
chr12	106796200	106797448	chr12_106796200_106797800
chr12	106819620	106820052	chr12_106819400_106820200
chr12	106829400	106829794	chr12_106829400_106829800
chr12	106868200	106869000	chr12_106868200_106869000
chr12	106890000	106891000	chr12_106890000_106891000
chr12	106929600	106930000	chr12_106929600_106930000
chr12	106969200	106970600	chr12_106969200_106970600
chr12	107011800	107012154	chr12_107011800_107012200
chr12	107158030	107158800	chr12_107158000_107158800
chr12	107334800	107335200	chr12_107334800_107335200
chr12	107668816	107669200	chr12_107668800_107669200
chr12	107669800	107670400	chr12_107669800_107670400
chr12	107686600	107686853	chr12_107686600_107687400
chr12	107700800	107701600	chr12_107700800_107701600
chr12	107713490	107713600	chr12_107713200_107713600
chr12	107717813	107718400	chr12_107717800_107718400
chr12	107808000	107808400	chr12_107808000_107808400
chr12	107812200	107812800	chr12_107812200_107812800
chr12	107880401	107881000	chr12_107880400_107881000
chr12	108064000	108065179	chr12_108064000_108065200
chr12	108070002	108070400	chr12_108070000_108070400
chr12	108071000	108071800	chr12_108071000_108071800
chr12	108214400	108215200	chr12_108214400_108215200
chr12	109067000	109067200	chr12_109067000_109067200
chr12	109407008	109408000	chr12_109407000_109408000
chr12	109425200	109425314	chr12_109425200_109425400
chr12	109426013	109426200	chr12_109426000_109426200
chr12	109443400	109444400	chr12_109443400_109444400
chr12	109446600	109446800	chr12_109446600_109446800
chr12	109523400	109524200	chr12_109523400_109524200
chr12	109546000	109546800	chr12_109546000_109546800
chr12	109551000	109553800	chr12_109551000_109553800
chr12	109554600	109556785	chr12_109554600_109556800
chr12	109899400	109899800	chr12_109899400_109899800
chr12	110157800	110158200	chr12_110157800_110158200
chr12	112016200	112016400	chr12_112016200_112016400
chr12	112180800	112181600	chr12_112180800_112181600
chr13	3673400	3674220	chr13_3673400_3674400
chr13	3697000	3697452	chr13_3697000_3697600
chr13	3712000	3713400	chr13_3712000_3713400
chr13	3792400	3792800	chr13_3792400_3792800
chr13	3807200	3807600	chr13_3807200_3807600
chr13	5202462	5202800	chr13_5202400_5202800
chr13	9801235	9801595	chr13_9801200_9801600
chr13	11624800	11625200	chr13_11624800_11625200
chr13	13455600	13456200	chr13_13455600_13456200
chr13	14894546	14894920	chr10_59259800_59260200
chr13	15330800	15331200	chr13_15330800_15331200
chr13	15347000	15347400	chr13_15347000_15347400
chr13	15421200	15421400	chr13_15421200_15421400
chr13	15550800	15551800	chr13_15550800_15551800
chr13	15552203	15552800	chr13_15552200_15552800
chr13	15559800	15560800	chr13_15559800_15560800
chr13	15580600	15581200	chr13_15580600_15581200
chr13	15664602	15665200	chr13_15664600_15665200
chr13	16202400	16203400	chr13_16202400_16203400
chr13	17085600	17086000	chr13_17085600_17086000
chr13	17297000	17297400	chr13_17297000_17297400
chr13	18788400	18788800	chr13_18788400_18788800
chr13	20241600	20242751	chr13_20241600_20242800
chr13	21778000	21778187	chr13_21778000_21778200
chr13	24067600	24067893	chr13_24067600_24068000
chr13	24627000	24627575	chr13_24627000_24627600
chr13	24679127	24679800	chr13_24679000_24679800
chr13	25186653	25187200	chr13_25186400_25187200
chr13	25187600	25187800	chr13_25187600_25187800
chr13	25609600	25610400	chr13_25609600_25610400
chr13	25775000	25775557	chr13_25775000_25775600
chr13	26323888	26324400	chr13_26323600_26324400
chr13	28517156	28517400	chr13_28517000_28517400
chr13	28640200	28640595	chr13_28640200_28641000
chr13	28645200	28645600	chr13_28645200_28645600
chr13	28658400	28659200	chr13_28658400_28659200
chr13	29165000	29165800	chr13_29165000_29165800
chr13	29407200	29408600	chr13_29407200_29408600
chr13	29437000	29437400	chr13_29437000_29437400
chr13	29679400	29679800	chr13_29679400_29679800
chr13	30085200	30085567	chr13_30085200_30085600
chr13	31971600	31971998	chr13_31971600_31972000
chr13	32449800	32450400	chr13_32449800_32450400
chr13	32492270	32493200	chr13_32492200_32493200
chr13	32704800	32705200	chr13_32704800_32705200
chr13	34395400	34395800	chr13_34395400_34395800
chr13	34807400	34807894	chr13_34807400_34808000
chr13	35884400	35885200	chr13_35884400_35885200
chr13	35921023	35921177	chr5_138441000_138441200
chr13	37215200	37215600	chr13_37215200_37215600
chr13	38082800	38083200	chr13_38082800_38083200
chr13	38397019	38397400	chr13_38397000_38397400
chr13	38476800	38477400	chr13_38476800_38477400
chr13	41119360	41119948	chr13_41119000_41120200
chr13	43588000	43589053	chr13_43588000_43589200
chr13	43611690	43611911	chr13_43611600_43612200
chr13	43865600	43865798	chr13_43865600_43865800
chr13	43975800	43976200	chr13_43975800_43976200
chr13	44295800	44296200	chr13_44295800_44296200
chr13	44329247	44329600	chr13_44329200_44329600
chr13	44454000	44454146	chr13_44454000_44454400
chr13	44484800	44485400	chr13_44484800_44485400
chr13	44494600	44496800	chr13_44494600_44496800
chr13	44564600	44564766	chr13_44564600_44565200
chr13	44843400	44843800	chr13_44843400_44843800
chr13	45213136	45213800	chr13_45213000_45213800
chr13	45332454	45332800	chr13_45332400_45332800
chr13	45417200	45417397	chr13_45417200_45417400
chr13	45443000	45443197	chr13_45443000_45443400
chr13	45465600	45466200	chr13_45465600_45466200
chr13	46201200	46201799	chr13_46201200_46201800
chr13	46288000	46288600	chr13_46288000_46288600
chr13	47319000	47319600	chr13_47319000_47319600
chr13	48226402	48227000	chr13_48226400_48227000
chr13	48593000	48593400	chr13_48593000_48593400
chr13	48686600	48687488	chr13_48686600_48687600
chr13	48705800	48706200	chr13_48705800_48706200
chr13	48707000	48707400	chr13_48707000_48707400
chr13	51215001	51215244	chr13_51215000_51215600
chr13	51319890	51320400	chr13_51319600_51320400
chr13	51413200	51413400	chr13_51413200_51413400
chr13	51611200	51611600	chr13_51611200_51611600
chr13	52027200	52027600	chr13_52027200_52027600
chr13	52847218	52847600	chr13_52847200_52847600
chr13	52989600	52990800	chr13_52989600_52990800
chr13	53211612	53212000	chr13_53211400_53212000
chr13	53231000	53231200	chr13_53231000_53231200
chr13	53231400	53231492	chr13_53231400_53231600
chr13	53321200	53321579	chr13_53321200_53321600
chr13	53455400	53455600	chr13_53455400_53455600
chr13	53486800	53487200	chr13_53486800_53487200
chr13	53543000	53543799	chr13_53543000_53543800
chr13	53554200	53554600	chr13_53554200_53554600
chr13	53597200	53598600	chr13_53597200_53598600
chr13	53670200	53670600	chr13_53670200_53670600
chr13	53708462	53710600	chr13_53708400_53710600
chr13	55955600	55956400	chr13_55955600_55956400
chr13	56151800	56152000	chr13_56151800_56152000
chr13	56175600	56176200	chr13_56175600_56176200
chr13	56196800	56197000	chr13_56196800_56197000
chr13	56207800	56208400	chr13_56207800_56208400
chr13	56209200	56209600	chr13_56209200_56209600
chr13	56288429	56290395	chr13_56288200_56290400
chr13	56304470	56305800	chr13_56304400_56305800
chr13	56306200	56306400	chr13_56306200_56306400
chr13	56315000	56315697	chr13_56315000_56315800
chr13	56321369	56322200	chr13_56321000_56322200
chr13	56328000	56328800	chr13_56328000_56328800
chr13	56329600	56330400	chr13_56329600_56330400
chr13	56335000	56335400	chr13_56335000_56335400
chr13	56344236	56345000	chr13_56344200_56345000
chr13	56346800	56347400	chr13_56346800_56347400
chr13	56380800	56381839	chr13_56380800_56382000
chr13	56403200	56404000	chr13_56403200_56404000
chr13	56418600	56419351	chr13_56418600_56419400
chr13	56428800	56429200	chr13_56428800_56429200
chr13	56621641	56622604	chr13_56621600_56622800
chr13	56862400	56862596	chr13_56862400_56863000
chr13	57521400	57522600	chr13_57521400_57522600
chr13	57893800	57895200	chr13_57893800_57895200
chr13	58730200	58730600	chr13_58730200_58730600
chr13	58752000	58752577	chr13_58752000_58752600
chr13	58975610	58977000	chr13_58975600_58977000
chr13	59011000	59011200	chr13_59011000_59011200
chr13	59495800	59496200	chr13_59495800_59496200
chr13	59725753	59726262	chr13_59719000_59719400
chr13	59879600	59880095	chr13_59879600_59881000
chr13	59887023	59888200	chr13_59887000_59888200
chr13	59889800	59890200	chr13_59889800_59890200
chr13	59990600	59991999	chr13_59990600_59992000
chr13	60001600	60002000	chr13_60001600_60002000
chr13	60057463	60058600	chr13_60057400_60058600
chr13	60076115	60076777	chr13_60076000_60076800
chr13	60078600	60079200	chr13_60078600_60079200
chr13	60231390	60233200	chr13_60230600_60233200
chr13	60296000	60296400	chr13_60296000_60296400
chr13	60338023	60338400	chr13_60337800_60338400
chr13	60368800	60369984	chr13_60368800_60370000
chr13	60440376	60441800	chr13_60440200_60441800
chr13	60446800	60447800	chr13_60446800_60447800
chr13	60519801	60520200	chr13_60519800_60520200
chr13	60689308	60689600	chr13_60688600_60689600
chr13	63068000	63068800	chr13_63068000_63068800
chr13	63206200	63206595	chr13_63206200_63206600
chr13	63211200	63212000	chr13_63211200_63212000
chr13	63333200	63333800	chr13_63333200_63333800
chr13	63337400	63338000	chr13_63337400_63338000
chr13	63496400	63496600	chr13_63496400_63496600
chr13	63609800	63610200	chr13_63609800_63610200
chr13	64011200	64012000	chr13_64011200_64012000
chr13	67668389	67668821	chr17_21706800_21707000
chr13	68749600	68750600	chr13_68749600_68750600
chr13	69591800	69592056	chr13_69591800_69592200
chr13	70283000	70283470	chr13_70283000_70283600
chr13	70780000	70780425	chr13_70780000_70780600
chr13	73881600	73881800	chr13_73881600_73881800
chr13	77001800	77003600	chr13_77001800_77003600
chr13	77326200	77326600	chr13_77326200_77326600
chr13	80709600	80710000	chr13_80709600_80710000
chr13	82065800	82068800	chr13_82065800_82068800
chr13	83133000	83133400	chr13_83133000_83133400
chr13	89520800	89522000	chr13_89520800_89522000
chr13	89832400	89833844	chr13_89832400_89834200
chr13	90115512	90115600	chr13_90115400_90115600
chr13	90191800	90192396	chr13_90191800_90192400
chr13	90258800	90259200	chr13_90258800_90259200
chr13	90420800	90421200	chr13_90420800_90421200
chr13	90517600	90518600	chr13_90517600_90518600
chr13	90855400	90856600	chr13_90855400_90856600
chr13	91397000	91397386	chr13_91397000_91397400
chr13	93517000	93517200	chr13_93517000_93517200
chr13	93517531	93517600	chr13_93517400_93517600
chr13	93518440	93518738	chr13_93518200_93519000
chr13	93897200	93897600	chr13_93897200_93897600
chr13	94027600	94029911	chr13_94027600_94030000
chr13	94106200	94107397	chr13_94106200_94107400
chr13	95778600	95778800	chr13_95778600_95778800
chr13	95779000	95779140	chr13_95779000_95779200
chr13	95784800	95785441	chr13_95784800_95785800
chr13	97514200	97515000	chr13_97514200_97515000
chr13	97784800	97786200	chr13_97784800_97786200
chr13	97791364	97792000	chr13_97791200_97792000
chr13	97903200	97903600	chr13_97903200_97903600
chr13	97905400	97906000	chr13_97905400_97906000
chr13	97940800	97942200	chr13_97940800_97942200
chr13	98136000	98136800	chr13_98136000_98136800
chr13	98298800	98299200	chr13_98298800_98299200
chr13	98517400	98518000	chr13_98517400_98518000
chr13	98555400	98556594	chr13_98555400_98556600
chr13	99391400	99391800	chr13_99391400_99391800
chr13	99743841	99744200	chr13_99743400_99744200
chr13	99765200	99766200	chr13_99765200_99766200
chr13	99847400	99847800	chr13_99847400_99847800
chr13	101068800	101069200	chr13_101068800_101069200
chr13	101729200	101729494	chr13_101729200_101729600
chr13	101905782	101906200	chr13_101905600_101906200
chr13	102070600	102071400	chr13_102070600_102071400
chr13	102654039	102654400	chr13_102654000_102654400
chr13	104483004	104483200	chr13_104482600_104483200
chr13	104575631	104576600	chr13_104575600_104576600
chr13	104584600	104585400	chr13_104584600_104585400
chr13	104590000	104590600	chr13_104590000_104590600
chr13	104608009	104608200	chr13_104608000_104608200
chr13	104608400	104608504	chr13_104608400_104608600
chr13	104653107	104653400	chr13_104653000_104653400
chr13	104654600	104655800	chr13_104654600_104655800
chr13	107600600	107601200	chr13_107600600_107601200
chr13	107945200	107945800	chr13_107945200_107945800
chr13	108278800	108279200	chr13_108278800_108279200
chr13	109784238	109784880	chr13_109784200_109785200
chr13	109899600	109900000	chr13_109899600_109900000
chr13	110024800	110025200	chr13_110024800_110025200
chr13	110722066	110722600	chr13_110722000_110722600
chr13	110723000	110723600	chr13_110723000_110723600
chr13	110812600	110813000	chr13_110812600_110813000
chr13	110852400	110853000	chr13_110852400_110853000
chr13	110943400	110944800	chr13_110943400_110944800
chr13	111056000	111056204	chr13_111056000_111056600
chr13	111146800	111147200	chr13_111146800_111147200
chr13	111227400	111229600	chr13_111227400_111229600
chr13	111232600	111233000	chr13_111232600_111233000
chr13	111259003	111259800	chr13_111259000_111259800
chr13	111332559	111333000	chr13_111332400_111333000
chr13	112734200	112734400	chr13_112734200_112734400
chr13	112734602	112734800	chr13_112734600_112734800
chr13	113774800	113776400	chr13_113774800_113776400
chr13	113897000	113897107	chr13_113897000_113897400
chr13	114642800	114644200	chr13_114642800_114644200
chr13	114710800	114711400	chr13_114710800_114711400
chr13	116201808	116202000	chr13_116201800_116202000
chr13	118460000	118460400	chr13_118460000_118460400
chr13	118732600	118732785	chr13_118732600_118732800
chr13	118791600	118792000	chr13_118791600_118792000
chr13	118806200	118806600	chr13_118806200_118806600
chr13	118886400	118887200	chr13_118886400_118887200
chr14	7821601	7822356	chr14_7821600_7822400
chr14	7896059	7896800	chr14_7896000_7896800
chr14	7937000	7937600	chr14_7937000_7937600
chr14	8421800	8421960	chr14_8421800_8422000
chr14	9053014	9053072	chr16_44394200_44394400
chr14	9815600	9816999	chr14_9815600_9817000
chr14	10046180	10046600	chr14_10045800_10046600
chr14	10047200	10047400	chr14_10047200_10047400
chr14	10631913	10632200	chr14_10631800_10632200
chr14	11702400	11703400	chr14_11702400_11703400
chr14	11865086	11865600	chr14_11865000_11865600
chr14	11871810	11872800	chr14_11871800_11872800
chr14	16534000	16534400	chr14_16534000_16534400
chr14	17741200	17741800	chr14_17741200_17741800
chr14	20049810	20050200	chr14_20049800_20050200
chr14	21160626	21161400	chr14_21160600_21161400
chr14	21672800	21673200	chr14_21672800_21673200
chr14	21674000	21675000	chr14_21674000_21675000
chr14	21675800	21677200	chr14_21675800_21677200
chr14	21684000	21685800	chr14_21684000_21685800
chr14	21690800	21691519	chr14_21690800_21691800
chr14	22114000	22115200	chr14_22114000_22115200
chr14	22721200	22722400	chr14_22721200_22722400
chr14	23114600	23115200	chr14_23114600_23115200
chr14	23426800	23427600	chr14_23426800_23427600
chr14	23428000	23428800	chr14_23428000_23428800
chr14	23485600	23486000	chr14_23485600_23486000
chr14	23486600	23487000	chr14_23486600_23487000
chr14	24210972	24212200	chr14_24210600_24212200
chr14	24238400	24238800	chr14_24238400_24238800
chr14	24926200	24927200	chr14_24926200_24927200
chr14	24986200	24986598	chr14_24986200_24986600
chr14	25059200	25059600	chr14_25059200_25059600
chr14	25064659	25065400	chr14_25063600_25065400
chr14	25067000	25067600	chr14_25067000_25067600
chr14	25190603	25191400	chr14_25190600_25191400
chr14	25245800	25246200	chr14_25245800_25246200
chr14	25803400	25804000	chr14_25803400_25804000
chr14	26417200	26418400	chr14_26417200_26418400
chr14	27122600	27123000	chr14_27122600_27123000
chr14	27765600	27766000	chr14_27765600_27766000
chr14	27808600	27809400	chr14_27808600_27809400
chr14	27809600	27809800	chr14_27809600_27809800
chr14	27997200	27998800	chr14_27997200_27998800
chr14	28219400	28220600	chr14_28219400_28220600
chr14	28240000	28240600	chr14_28240000_28240600
chr14	28371600	28372400	chr14_28371600_28372400
chr14	28412600	28413000	chr14_28412600_28413000
chr14	28434400	28435800	chr14_28434400_28435800
chr14	28439000	28439600	chr14_28439000_28439600
chr14	28797600	28797800	chr14_28797600_28797800
chr14	28798800	28799000	chr14_28798800_28799000
chr14	28813600	28814000	chr14_28813600_28814000
chr14	28887000	28888000	chr14_28887000_28888000
chr14	28943400	28943800	chr14_28943400_28943800
chr14	28972200	28973200	chr14_28972200_28973200
chr14	28987800	28988200	chr14_28987800_28988200
chr14	29003800	29004400	chr14_29003800_29004400
chr14	29005805	29006400	chr14_29005800_29006400
chr14	29016000	29016400	chr14_29016000_29016400
chr14	29077426	29077600	chr14_29077200_29077600
chr14	29101400	29101600	chr14_29101400_29101600
chr14	29101884	29102000	chr14_29101800_29102000
chr14	29156600	29157000	chr14_29156600_29157000
chr14	29183800	29184600	chr14_29183800_29184600
chr14	29225200	29226600	chr14_29225200_29226600
chr14	29337400	29337755	chr14_29337400_29337800
chr14	29390400	29392400	chr14_29390400_29392400
chr14	29393715	29394400	chr14_29393600_29394400
chr14	29942797	29943028	chr14_29942400_29943200
chr14	30182600	30183800	chr14_30182600_30183800
chr14	30327200	30327600	chr14_30327200_30327600
chr14	32819000	32819800	chr14_32819000_32819800
chr14	33662200	33662600	chr14_33662200_33662600
chr14	33699643	33700400	chr14_33699600_33700400
chr14	33763200	33764400	chr14_33763200_33764400
chr14	34196200	34197000	chr14_34196200_34197000
chr14	34495800	34496200	chr14_34495800_34496200
chr14	34558400	34558800	chr14_34558400_34558800
chr14	36918400	36918800	chr14_36918400_36918800
chr14	40894200	40894360	chr14_40894200_40894400
chr14	44863400	44863608	chr14_44863400_44863800
chr14	45438360	45438600	chr14_45438000_45438600
chr14	46175200	46175600	chr14_46175200_46175600
chr14	46380000	46380200	chr14_46380000_46380200
chr14	46604600	46605000	chr14_46604600_46605000
chr14	46661807	46662000	chr14_46661800_46662000
chr14	46662200	46662400	chr14_46662200_46662400
chr14	46718800	46719600	chr14_46718800_46719600
chr14	46722268	46722779	chr14_46722200_46722800
chr14	46723400	46723800	chr14_46723400_46723800
chr14	46958800	46959200	chr14_46958800_46959200
chr14	47104400	47104600	chr14_47104400_47104600
chr14	47744600	47745000	chr14_47744600_47745000
chr14	49121400	49122777	chr14_49121400_49122800
chr14	51983600	51983800	chr14_51983600_51983800
chr14	54227600	54227800	chr14_54227600_54227800
chr14	55834600	55835000	chr14_55834600_55835000
chr14	55863000	55863800	chr14_55863000_55863800
chr14	59103856	59104800	chr14_59103800_59104800
chr14	59205410	59205800	chr14_59205400_59205800
chr14	59514400	59514600	chr14_59514400_59514600
chr14	59647025	59647800	chr14_59647000_59647800
chr14	60895405	60895800	chr14_60895400_60895800
chr14	60964800	60966200	chr14_60964800_60966200
chr14	61004670	61005737	chr14_61004600_61005800
chr14	61221200	61221800	chr14_61221200_61221800
chr14	61810000	61811400	chr14_61810000_61811400
chr14	62037000	62037400	chr14_62037000_62037400
chr14	62053200	62053600	chr14_62053200_62053600
chr14	62144400	62144600	chr14_62144400_62144600
chr14	64806200	64806600	chr14_64806200_64806600
chr14	64820000	64820400	chr14_64820000_64820400
chr14	65126800	65127200	chr14_65126800_65127200
chr14	65622311	65623200	chr14_65622200_65623200
chr14	65675600	65676600	chr14_65675600_65676600
chr14	65752400	65752800	chr14_65752400_65752800
chr14	66763804	66764800	chr14_66763800_66764800
chr14	66957200	66957600	chr14_66957200_66957600
chr14	67260600	67261000	chr14_67260600_67261000
chr14	67457800	67458400	chr14_67457800_67458400
chr14	67484800	67485200	chr14_67484800_67485200
chr14	67612000	67613000	chr14_67612000_67613000
chr14	67613800	67614400	chr14_67613800_67614400
chr14	70242010	70242200	chr14_70242000_70242200
chr14	70333124	70333400	chr14_70332600_70333400
chr14	70513006	70513400	chr14_70513000_70513400
chr14	72155200	72155800	chr14_72155200_72155800
chr14	72158423	72158600	chr14_72158400_72158600
chr14	72603600	72603800	chr14_72603600_72603800
chr14	73013600	73014600	chr14_73013600_73014600
chr14	73410800	73411600	chr14_73410800_73411600
chr14	73416518	73417200	chr14_73415800_73417200
chr14	74703600	74704200	chr14_74703600_74704200
chr14	74963200	74963800	chr14_74963200_74963800
chr14	76158303	76158800	chr14_76158200_76158800
chr14	76169600	76170000	chr14_76169600_76170000
chr14	76553600	76553800	chr14_76553600_76553800
chr14	76978600	76980400	chr14_76978600_76980400
chr14	77029400	77030000	chr14_77029400_77030000
chr14	77249334	77249532	chr14_77249200_77249600
chr14	77795806	77796200	chr14_77795800_77796200
chr14	77800754	77800988	chr14_77800600_77801000
chr14	78732190	78732385	chr14_7105200_7105400
chr14	78732263	78732826	chr14_7174400_7174800
chr14	78733036	78733197	chr14_4498600_4498800
chr14	78733044	78733252	chr14_19585600_19585800
chr14	79050400	79051000	chr14_79050400_79051000
chr14	79316000	79316315	chr14_79316000_79316400
chr14	79451205	79451400	chr14_79451200_79451400
chr14	79516000	79516200	chr14_79516000_79516200
chr14	79677600	79679000	chr14_79677600_79679000
chr14	93285600	93286000	chr14_93285600_93286000
chr14	100361800	100362011	chr14_100361800_100362400
chr14	100374800	100375000	chr14_100374800_100375000
chr14	100950000	100951326	chr14_100950000_100951800
chr14	101379600	101380000	chr14_101379600_101380000
chr14	101382400	101383192	chr14_101382400_101383200
chr14	101746182	101747502	chr14_101746000_101747600
chr14	101943000	101943400	chr14_101943000_101943400
chr14	102401600	102402600	chr14_102401600_102402600
chr14	102403600	102404199	chr14_102403600_102404200
chr14	102506000	102506390	chr14_102506000_102506600
chr14	102619200	102619600	chr14_102619200_102619600
chr14	102706989	102707358	chr14_102706800_102707600
chr14	103730200	103730800	chr14_103730200_103730800
chr14	105480600	105481000	chr14_105480600_105481000
chr14	106269000	106270400	chr14_106269000_106270400
chr14	110077800	110079038	chr14_110077800_110079600
chr14	114879000	114879400	chr14_114879000_114879400
chr14	114951600	114952200	chr14_114951600_114952200
chr14	116916800	116917400	chr14_116916800_116917400
chr14	117945200	117945597	chr14_117945200_117945600
chr14	118681800	118682160	chr14_118681800_118682200
chr14	118682600	118683400	chr14_118682600_118683400
chr14	120138400	120138600	chr14_120138400_120138600
chr14	120435000	120435400	chr14_120435000_120435400
chr14	121135001	121135209	chr14_121135000_121135400
chr14	122413400	122413800	chr14_122413400_122413800
chr14	123063308	123064000	chr14_123063200_123064000
chr15	3398805	3399800	chr15_3398800_3399800
chr15	6369425	6370800	chr15_6369400_6370800
chr15	6385200	6385400	chr15_6385200_6385400
chr15	6385841	6386000	chr15_6385800_6386000
chr15	6579200	6580600	chr15_6579200_6580600
chr15	6588200	6588481	chr15_6588200_6588600
chr15	6961200	6961600	chr15_6961200_6961600
chr15	7081200	7081600	chr15_7081200_7081600
chr15	7986400	7986600	chr15_7986400_7986600
chr15	8587000	8587600	chr15_8587000_8587600
chr15	8805868	8806400	chr15_8805600_8806400
chr15	9070000	9070200	chr15_9070000_9070200
chr15	9131200	9131800	chr15_9131200_9131800
chr15	9138600	9139200	chr15_9138600_9139200
chr15	10594713	10595400	chr15_10594400_10595400
chr15	10608800	10609054	chr15_10608800_10609400
chr15	10620400	10621595	chr15_10620400_10621600
chr15	10702400	10702571	chr15_10702400_10702600
chr15	10868015	10869600	chr15_10868000_10869600
chr15	11075400	11075800	chr15_11075400_11075800
chr15	11178400	11178800	chr15_11178400_11178800
chr15	11210400	11210800	chr15_11210400_11210800
chr15	11413600	11414072	chr15_11413600_11414400
chr15	12088071	12088395	chr15_12088000_12088400
chr15	12513600	12514000	chr15_12513600_12514000
chr15	12667283	12667800	chr15_12667200_12667800
chr15	25445400	25445600	chr15_25445400_25445600
chr15	25652888	25653200	chr15_25652800_25653200
chr15	25678200	25679400	chr15_25678200_25679400
chr15	25698801	25699200	chr15_25698800_25699200
chr15	26519200	26520000	chr15_26519200_26520000
chr15	26655200	26655600	chr15_26655200_26655600
chr15	26858600	26859000	chr15_26858600_26859000
chr15	26887800	26888000	chr15_26887800_26888000
chr15	26889600	26890000	chr15_26889600_26890000
chr15	31155400	31155800	chr15_31155400_31155800
chr15	31248200	31249346	chr15_31248200_31249600
chr15	31870200	31870600	chr15_31870200_31870600
chr15	31976600	31977000	chr15_31976600_31977000
chr15	31980600	31981000	chr15_31980600_31981000
chr15	32370400	32370600	chr15_32370400_32370600
chr15	32370800	32371000	chr15_32370800_32371000
chr15	33015800	33016200	chr15_33015800_33016200
chr15	33183400	33184800	chr15_33183400_33184800
chr15	33196564	33196800	chr15_33196200_33196800
chr15	33331600	33332400	chr15_33331600_33332400
chr15	33333000	33333400	chr15_33333000_33333400
chr15	34299000	34299200	chr15_34299000_34299200
chr15	34583200	34583600	chr15_34583200_34583600
chr15	34636600	34637400	chr15_34636600_34637400
chr15	34741000	34741400	chr15_34741000_34741400
chr15	34741800	34742200	chr15_34741800_34742200
chr15	35269000	35269400	chr15_35269000_35269400
chr15	35272000	35273800	chr15_35272000_35273800
chr15	35276174	35277200	chr15_35275800_35277200
chr15	35283261	35284600	chr15_35283000_35284600
chr15	35650800	35651533	chr15_35650800_35651800
chr15	35842200	35842600	chr15_35842200_35842600
chr15	35843000	35843400	chr15_35843000_35843400
chr15	35845800	35847400	chr15_35845800_35847400
chr15	36111200	36111800	chr15_36111200_36111800
chr15	36113000	36113400	chr15_36113000_36113400
chr15	36227400	36227800	chr15_36227400_36227800
chr15	36980785	36981200	chr15_36980600_36981200
chr15	37644200	37645000	chr15_37644200_37645000
chr15	38928400	38929200	chr15_38928400_38929200
chr15	38978158	38979000	chr15_38978000_38979000
chr15	40112400	40113000	chr15_40112400_40113000
chr15	40115400	40115600	chr15_40115400_40115600
chr15	42056600	42057200	chr15_42056600_42057200
chr15	42068200	42069200	chr15_42068200_42069200
chr15	43074000	43075000	chr15_43074000_43075000
chr15	50654003	50654200	chr15_50654000_50654200
chr15	50695600	50696200	chr15_50695600_50696200
chr15	50868615	50869200	chr15_50868600_50869200
chr15	50875000	50876400	chr15_50875000_50876400
chr15	51070600	51071800	chr15_51070600_51071800
chr15	51104000	51104200	chr15_51104000_51104200
chr15	51503600	51504600	chr15_51503600_51504600
chr15	51511400	51511800	chr15_51511400_51511800
chr15	51720800	51721200	chr15_51720800_51721200
chr15	51793400	51793604	chr15_51793400_51793800
chr15	51801600	51802000	chr15_51801600_51802000
chr15	51836000	51836400	chr15_51836000_51836400
chr15	53232200	53232600	chr15_53232200_53232600
chr15	53236800	53237600	chr15_53236800_53237600
chr15	53581800	53582400	chr15_53581800_53582400
chr15	54387000	54387400	chr15_54387000_54387400
chr15	54805600	54805843	chr15_54805600_54806000
chr15	54857800	54858200	chr15_54857800_54858200
chr15	56166004	56166400	chr15_56166000_56166400
chr15	56295200	56296396	chr15_56295200_56296400
chr15	59145800	59146557	chr15_59145800_59146800
chr15	60846000	60846400	chr15_60846000_60846400
chr15	61189400	61190120	chr15_61189400_61190200
chr15	63189811	63190977	chr15_63189800_63191200
chr15	63674800	63676000	chr15_63674800_63676000
chr15	64578800	64579800	chr15_64578800_64579800
chr15	64613600	64614000	chr15_64613600_64614000
chr15	66871649	66872198	chr15_66871600_66872200
chr15	66886000	66886400	chr15_66886000_66886400
chr15	66895906	66896349	chr15_66895800_66896400
chr15	67110400	67111400	chr15_67110400_67111400
chr15	73682400	73683111	chr15_73682400_73683200
chr15	74455600	74455723	chr15_74455600_74456000
chr15	77079800	77081800	chr15_77079800_77081800
chr15	77245200	77245600	chr15_77245200_77245600
chr15	77248200	77248600	chr15_77248200_77248600
chr15	77267200	77268600	chr15_77267200_77268600
chr15	77298000	77299800	chr15_77298000_77299800
chr15	77301200	77301800	chr15_77301200_77301800
chr15	78901800	78901883	chr15_78901800_78902000
chr15	78923000	78924014	chr15_78923000_78924200
chr15	79212600	79213600	chr15_79212600_79213600
chr15	79335000	79335200	chr15_79335000_79335200
chr15	79335400	79335542	chr15_79335400_79335600
chr15	80521200	80522400	chr15_80521200_80522400
chr15	81212800	81213347	chr15_81212800_81213800
chr15	81772208	81773400	chr15_81772200_81773400
chr15	82997600	82998400	chr15_82997600_82998400
chr15	83746205	83746793	chr15_83746000_83746800
chr15	83791000	83791600	chr15_83791000_83791600
chr15	84241215	84241600	chr15_84241200_84241600
chr15	85184090	85184570	chr15_85184000_85184800
chr15	85187648	85188760	chr15_85187600_85189200
chr15	90648000	90648200	chr15_90648000_90648200
chr15	91753400	91754393	chr15_91753400_91754400
chr15	93663706	93664600	chr15_93663600_93664600
chr15	93786400	93788400	chr15_93786400_93788400
chr15	93903200	93904800	chr15_93903200_93904800
chr15	93926901	93927200	chr15_93926600_93927200
chr15	94004400	94005600	chr15_94004400_94005600
chr15	94293910	94294795	chr15_94293800_94295000
chr15	94334200	94335200	chr15_94334200_94335200
chr15	94338600	94339200	chr15_94338600_94339200
chr15	94451000	94451600	chr15_94451000_94451600
chr15	94478600	94480400	chr15_94478600_94480400
chr15	96907858	96908800	chr15_96907800_96908800
chr15	97955847	97956400	chr15_97955800_97956400
chr15	98951600	98952200	chr15_98951600_98952200
chr15	100815200	100816200	chr15_100815200_100816200
chr15	101222400	101222600	chr15_101222400_101222600
chr15	101717000	101718000	chr15_101717000_101718000
chr15	101772400	101772800	chr15_101772400_101772800
chr15	102254000	102254392	chr15_102254000_102254400
chr15	102259400	102260400	chr15_102259400_102260400
chr15	102271600	102271800	chr15_102271600_102271800
chr15	102356600	102356800	chr15_102356600_102356800
chr16	4571000	4571400	chr16_4571000_4571400
chr16	5112800	5113299	chr16_5112800_5113400
chr16	5256800	5257000	chr16_5256800_5257000
chr16	7575000	7575400	chr16_7575000_7575400
chr16	8628000	8628595	chr16_8628000_8628600
chr16	10633896	10635484	chr16_10633800_10635800
chr16	10905615	10905915	chr16_10905600_10906000
chr16	13453800	13454200	chr16_13453800_13454200
chr16	14708000	14709000	chr16_14708000_14709000
chr16	14990400	14991592	chr16_14990400_14991600
chr16	15015000	15015400	chr16_15015000_15015400
chr16	18162922	18163800	chr16_18162800_18163800
chr16	18246803	18246984	chr16_18246600_18247200
chr16	18484400	18485000	chr16_18484400_18485000
chr16	18601800	18602400	chr16_18601800_18602400
chr16	18645200	18645800	chr16_18645200_18645800
chr16	20176657	20176903	chr11_65049000_65049400
chr16	21243000	21243600	chr16_21243000_21243600
chr16	21308400	21309200	chr16_21308400_21309200
chr16	21353491	21354000	chr16_21353200_21354000
chr16	21388016	21388800	chr16_21388000_21388800
chr16	21424200	21424319	chr16_21424200_21424600
chr16	21441200	21441800	chr16_21441200_21441800
chr16	21444880	21445600	chr16_21444600_21445600
chr16	21457018	21458800	chr16_21456800_21458800
chr16	22444676	22444882	chr16_22444600_22445000
chr16	23262000	23262399	chr16_23262000_23262400
chr16	23416800	23417000	chr16_23416800_23417000
chr16	23953419	23953800	chr16_23953400_23953800
chr16	24218400	24218800	chr16_24218400_24218800
chr16	24339800	24340130	chr16_24339800_24340200
chr16	24619800	24620200	chr16_24619800_24620200
chr16	24949600	24950000	chr16_24949600_24950000
chr16	25817800	25818200	chr16_25817800_25818200
chr16	25833281	25833600	chr16_25833200_25833600
chr16	29693200	29693600	chr16_29693200_29693600
chr16	29719400	29719800	chr16_29719400_29719800
chr16	29889400	29889800	chr16_29889400_29889800
chr16	30019200	30020000	chr16_30019200_30020000
chr16	30160439	30161198	chr16_30160400_30161200
chr16	30190001	30191588	chr16_30190000_30191600
chr16	30205400	30206000	chr16_30205400_30206000
chr16	30280800	30281600	chr16_30280800_30281600
chr16	30724400	30725198	chr16_30724400_30725200
chr16	30733446	30733800	chr16_30732800_30733800
chr16	30774672	30776400	chr16_30774600_30776400
chr16	31299808	31300400	chr16_31299800_31300400
chr16	31313600	31313996	chr16_31313600_31314000
chr16	33889000	33889742	chr16_33889000_33889800
chr16	34063600	34063848	chr16_34063600_34064000
chr16	34484200	34484554	chr16_34484200_34484600
chr16	35101200	35102000	chr16_35101200_35102000
chr16	37571200	37571600	chr16_37571200_37571600
chr16	37853890	37854197	chr16_37853800_37854200
chr16	38448142	38448597	chr16_38448000_38448600
chr16	38523600	38523681	chr16_38523600_38523800
chr16	42871800	42872400	chr16_42871800_42872400
chr16	44603600	44604600	chr16_44603600_44604600
chr16	49813000	49813621	chr16_49813000_49813800
chr16	50026600	50027376	chr16_50026600_50028200
chr16	55746600	55747400	chr16_55746600_55747400
chr16	55747600	55747748	chr16_55747600_55748000
chr16	56302864	56303400	chr16_56302600_56303400
chr16	57243400	57244000	chr16_57243400_57244000
chr16	57303200	57303400	chr16_57303200_57303400
chr16	57304200	57304400	chr16_57304200_57304400
chr16	57340400	57340800	chr16_57340400_57340800
chr16	57383000	57384600	chr16_57383000_57384600
chr16	57398000	57398586	chr16_57398000_57398600
chr16	57415800	57416400	chr16_57415800_57416400
chr16	57446200	57447000	chr16_57446200_57447000
chr16	57532000	57532200	chr16_57532000_57532200
chr16	57536800	57537200	chr16_57536800_57537200
chr16	57733000	57733400	chr16_57733000_57733400
chr16	58727200	58727400	chr16_58727200_58727400
chr16	59640010	59640200	chr16_59640000_59640200
chr16	62940400	62941000	chr16_62940400_62941000
chr16	63687600	63687996	chr16_63687600_63688000
chr16	63858000	63858200	chr16_63858000_63858200
chr16	65867600	65868000	chr16_65867600_65868000
chr16	70228200	70228800	chr16_70228200_70228800
chr16	70243800	70244600	chr16_70243800_70244600
chr16	72350003	72350800	chr16_72350000_72350800
chr16	72458200	72458600	chr16_72458200_72458600
chr16	72645400	72645600	chr16_72645400_72645600
chr16	72820224	72820600	chr16_72820200_72820600
chr16	72852400	72853398	chr16_72852400_72853400
chr16	72861444	72863000	chr16_72861000_72863000
chr16	72867800	72868200	chr16_72867800_72868200
chr16	72919404	72919800	chr16_72919400_72919800
chr16	72920800	72921200	chr16_72920800_72921200
chr16	72923200	72924200	chr16_72923200_72924200
chr16	72970200	72970600	chr16_72970200_72970600
chr16	73007400	73007800	chr16_73007400_73007800
chr16	76679457	76679800	chr16_76679400_76679800
chr16	77422000	77423000	chr16_77422000_77423000
chr16	77536800	77537400	chr16_77536800_77537400
chr16	77821400	77821600	chr16_77821400_77821600
chr16	78056806	78057400	chr16_78056800_78057400
chr16	78057600	78058360	chr16_78057600_78058400
chr16	78100000	78100400	chr16_78100000_78100400
chr16	78377400	78377600	chr16_78377400_78377600
chr16	78688200	78688529	chr16_78688200_78688800
chr16	85041600	85042000	chr16_85041600_85042000
chr16	85139200	85139791	chr16_85139200_85139800
chr16	85761800	85762800	chr16_85761800_85762800
chr16	87682881	87683200	chr16_87682800_87683200
chr16	90007612	90008400	chr16_90007200_90008400
chr16	90031029	90031200	chr16_90030800_90031200
chr16	90145000	90145117	chr16_90145000_90145200
chr16	90389200	90389600	chr16_90389200_90389600
chr16	90851600	90852000	chr16_90851600_90852000
chr16	91883400	91883800	chr16_91883400_91883800
chr16	92627400	92628048	chr16_92627400_92628200
chr16	92705800	92706200	chr16_92705800_92706200
chr16	92719216	92720795	chr16_92719000_92720800
chr16	92738000	92739000	chr16_92738000_92739000
chr16	92740000	92740400	chr16_92740000_92740400
chr16	92754600	92755000	chr16_92754600_92755000
chr16	92783400	92784127	chr16_92783400_92784400
chr16	92939800	92940200	chr16_92939800_92940200
chr16	93042800	93043600	chr16_93042800_93043600
chr16	93101800	93102000	chr16_93101800_93102000
chr16	93328800	93329200	chr16_93328800_93329200
chr16	93422800	93423000	chr16_93422800_93423000
chr16	93423600	93424000	chr16_93423600_93424000
chr16	93456608	93457400	chr16_93456600_93457400
chr16	93558400	93558682	chr16_93558400_93558800
chr16	93981600	93982000	chr16_93981600_93982000
chr16	94216200	94216777	chr16_94216200_94216800
chr16	95357200	95357800	chr16_95357200_95357800
chr16	95366600	95367400	chr16_95366600_95367400
chr16	95368217	95368400	chr16_95368000_95368400
chr16	95422076	95423400	chr16_95422000_95423400
chr16	95467200	95467580	chr16_95467200_95467600
chr16	95468800	95470400	chr16_95468800_95470400
chr16	95573093	95573710	chr16_95573000_95573800
chr16	95618400	95618800	chr16_95618400_95618800
chr16	95962874	95963200	chr16_95962800_95963200
chr16	96034600	96034999	chr16_96034600_96035000
chr17	3305800	3306400	chr17_3305800_3306400
chr17	3397800	3398400	chr17_3397800_3398400
chr17	3404800	3406000	chr17_3404800_3406000
chr17	4266200	4266800	chr17_4266200_4266800
chr17	5234800	5235600	chr17_5234800_5235600
chr17	6656003	6656300	chr17_6429600_6430000
chr17	6656209	6656300	chr17_6601200_6601400
chr17	7464548	7465000	chr17_7464400_7465000
chr17	7469000	7469400	chr17_7469000_7469400
chr17	7790800	7791800	chr17_7790800_7791800
chr17	7931400	7931800	chr17_7931400_7931800
chr17	8498600	8500283	chr17_8498600_8500400
chr17	8542200	8542600	chr17_8542200_8542600
chr17	9567000	9567296	chr17_9567000_9567400
chr17	11991000	11991400	chr17_11991000_11991400
chr17	12397594	12397800	chr17_12397400_12397800
chr17	12710800	12711600	chr17_12710800_12711600
chr17	12836192	12836819	chr17_12835800_12837400
chr17	14308921	14309600	chr17_14308800_14309600
chr17	14379038	14379397	chr17_14378400_14379400
chr17	14396048	14396603	chr17_14396000_14397200
chr17	14402000	14402800	chr17_14402000_14402800
chr17	14407600	14408000	chr17_14407600_14408000
chr17	14456000	14456200	chr17_14456000_14456200
chr17	14489600	14489838	chr17_14489600_14490000
chr17	14493400	14494809	chr17_14493400_14495000
chr17	14509201	14509600	chr17_14509200_14509600
chr17	14512000	14512400	chr17_14512000_14512400
chr17	14596400	14596800	chr17_14596400_14596800
chr17	14599800	14601000	chr17_14599800_14601000
chr17	14606436	14607800	chr17_14606200_14607800
chr17	15657600	15657800	chr17_15657600_15657800
chr17	17438800	17439400	chr17_17438800_17439400
chr17	17486000	17486292	chr17_17486000_17486400
chr17	17499200	17499600	chr17_17499200_17499600
chr17	17522400	17523000	chr17_17522400_17523000
chr17	24746800	24747800	chr17_24746800_24747800
chr17	25942400	25942800	chr17_25942400_25942800
chr17	25943600	25943800	chr17_25943600_25943800
chr17	26947600	26947800	chr17_26947600_26947800
chr17	26971200	26971600	chr17_26971200_26971600
chr17	27148400	27149400	chr17_27148400_27149400
chr17	27505200	27506200	chr17_27505200_27506200
chr17	27746400	27747200	chr17_27746400_27747200
chr17	28159600	28160400	chr17_28159600_28160400
chr17	28352200	28352400	chr17_28352200_28352400
chr17	28717381	28717800	chr17_28716600_28717800
chr17	29185200	29185698	chr17_29185200_29186800
chr17	29415800	29416000	chr17_29415800_29416000
chr17	29837600	29838400	chr17_29837600_29838400
chr17	30064800	30065400	chr17_30064800_30065400
chr17	31065400	31067200	chr17_31065400_31067200
chr17	34879312	34880000	chr17_34879200_34880000
chr17	35154400	35155000	chr17_35154400_35155000
chr17	42695600	42696000	chr17_42695600_42696000
chr17	43991000	43991800	chr17_43991000_43991800
chr17	44248200	44248600	chr17_44248200_44248600
chr17	44254400	44255600	chr17_44254400_44255600
chr17	44309456	44311200	chr17_44309400_44311200
chr17	44418800	44420800	chr17_44418800_44420800
chr17	44421200	44421400	chr17_44421200_44421400
chr17	44421849	44422000	chr17_44421800_44422000
chr17	44422400	44423200	chr17_44422400_44423200
chr17	44528297	44529200	chr17_44528200_44529200
chr17	44591600	44592800	chr17_44591600_44592800
chr17	44601200	44602000	chr17_44601200_44602000
chr17	44612800	44613200	chr17_44612800_44613200
chr17	44613800	44614400	chr17_44613800_44614400
chr17	44619000	44620400	chr17_44619000_44620400
chr17	44682440	44684400	chr17_44682400_44684400
chr17	44685400	44685800	chr17_44685400_44685800
chr17	44721800	44722600	chr17_44721800_44722600
chr17	44724400	44725314	chr17_44724400_44725600
chr17	44768600	44769200	chr17_44768600_44769200
chr17	44804400	44805200	chr17_44804400_44805200
chr17	44956400	44956800	chr17_44956400_44956800
chr17	44990400	44991200	chr17_44990400_44991200
chr17	45004200	45005400	chr17_45004200_45005400
chr17	45072200	45073200	chr17_45072200_45073200
chr17	45081600	45082600	chr17_45081600_45082600
chr17	45152000	45152400	chr17_45152000_45152400
chr17	45226600	45227000	chr17_45226600_45227000
chr17	45251000	45251600	chr17_45251000_45251600
chr17	45276600	45277200	chr17_45276600_45277200
chr17	45298200	45298857	chr17_45298200_45299000
chr17	45329000	45329400	chr17_45329000_45329400
chr17	45338400	45340200	chr17_45338400_45340200
chr17	45371000	45371200	chr17_45371000_45371200
chr17	45371400	45371600	chr17_45371400_45371600
chr17	45376719	45377799	chr17_45376600_45378000
chr17	45822200	45823000	chr17_45822200_45823000
chr17	45967836	45968338	chr17_45967800_45968600
chr17	46081034	46082000	chr17_46081000_46082000
chr17	47571920	47572600	chr17_47571800_47572600
chr17	47986681	47986800	chr17_47986600_47986800
chr17	48067600	48068000	chr17_48067600_48068000
chr17	49022400	49023000	chr17_49022400_49023000
chr17	49610200	49610600	chr17_49610200_49610600
chr17	49831347	49832200	chr17_49831200_49832200
chr17	50050800	50051400	chr17_50050800_50051400
chr17	56287747	56287800	chr17_56287600_56287800
chr17	56426200	56426400	chr17_56426200_56426400
chr17	58919200	58919600	chr17_58919200_58919600
chr17	59365015	59365600	chr17_59365000_59365600
chr17	62508400	62508531	chr17_62508400_62508600
chr17	62818600	62819200	chr17_62818600_62819200
chr17	62940600	62940941	chr17_62940600_62941200
chr17	62959145	62959400	chr17_62958800_62959400
chr17	63032400	63033400	chr17_63032400_63033400
chr17	63047200	63047800	chr17_63047200_63047800
chr17	63075800	63076200	chr17_63075800_63076200
chr17	64119600	64120400	chr17_64119600_64120400
chr17	64206058	64206200	chr17_64205800_64206200
chr17	64802200	64802600	chr17_64802200_64802600
chr17	66241753	66242600	chr17_66241600_66242600
chr17	66439420	66440000	chr17_66439400_66440000
chr17	67710496	67711200	chr17_67710400_67711200
chr17	69310200	69310832	chr17_69310200_69311200
chr17	71110691	71112000	chr17_71110200_71112000
chr17	71122600	71123600	chr17_71122600_71123600
chr17	71962400	71962800	chr17_71962400_71962800
chr17	73129200	73129800	chr17_73129200_73129800
chr17	73984400	73984800	chr17_73984400_73984800
chr17	74857400	74857800	chr17_74857400_74857800
chr17	74992800	74993200	chr17_74992800_74993200
chr17	75019800	75020678	chr17_75019800_75020800
chr17	75162000	75162400	chr17_75162000_75162400
chr17	75239800	75240200	chr17_75239800_75240200
chr17	75323396	75324544	chr17_75323200_75324800
chr17	75328400	75328800	chr17_75328400_75328800
chr17	78560898	78561200	chr17_78560800_78561200
chr17	79199249	79200600	chr17_79198600_79200600
chr17	79305194	79306000	chr17_79305000_79306000
chr17	79513800	79514200	chr17_79513800_79514200
chr17	79961400	79961600	chr17_79961400_79961600
chr17	79961800	79962000	chr17_79961800_79962000
chr17	80346839	80347800	chr17_80346800_80347800
chr17	80707201	80707600	chr17_80707200_80707600
chr17	80765400	80765800	chr17_80765400_80765800
chr17	81336000	81336400	chr17_81336000_81336400
chr17	83042600	83042989	chr17_83042600_83043400
chr17	83075600	83076000	chr17_83075600_83076000
chr17	83823000	83823400	chr17_83823000_83823400
chr17	83920600	83921400	chr17_83920600_83921400
chr17	83993200	83993400	chr17_83993200_83993400
chr17	84089200	84089400	chr17_84089200_84089400
chr17	84327400	84327600	chr17_84327400_84327600
chr17	84585200	84585479	chr17_84585200_84585600
chr17	84598800	84599400	chr17_84598800_84599400
chr17	84611400	84612400	chr17_84611400_84612400
chr17	84642400	84643400	chr17_84642400_84643400
chr17	84644600	84645400	chr17_84644600_84645400
chr17	84687836	84688800	chr17_84687800_84688800
chr17	84699400	84699800	chr17_84699400_84699800
chr17	85261200	85261600	chr17_85261200_85261600
chr17	85376000	85376400	chr17_85376000_85376400
chr17	85717200	85717461	chr17_85717200_85718000
chr17	85737000	85737800	chr17_85737000_85737800
chr17	85749000	85749600	chr17_85749000_85749600
chr17	85822910	85823000	chr17_85822800_85823000
chr17	85823400	85824000	chr17_85823400_85824000
chr17	85847400	85847800	chr17_85847400_85847800
chr17	85990225	85991600	chr17_85990200_85991600
chr17	86034400	86035403	chr17_86034400_86035600
chr17	86279600	86280800	chr17_86279600_86280800
chr17	86493800	86494200	chr17_86493800_86494200
chr17	87146408	87147000	chr17_87146400_87147000
chr17	87164200	87165200	chr17_87164200_87165200
chr17	87193800	87194200	chr17_87193800_87194200
chr17	87225668	87226600	chr17_87225600_87226600
chr17	88222329	88222592	chr17_88222200_88222600
chr17	94094200	94094400	chr17_94094200_94094400
chr17	94094600	94094800	chr17_94094600_94094800
chr18	3514152	3514800	chr18_3514000_3514800
chr18	4785800	4786200	chr18_4785800_4786200
chr18	4954400	4954800	chr18_4954400_4954800
chr18	6819800	6820200	chr18_6819800_6820200
chr18	6897252	6898400	chr18_6897200_6898400
chr18	7095000	7095553	chr18_7095000_7095600
chr18	7334400	7334800	chr18_7334400_7334800
chr18	8231703	8232176	chr18_8231600_8232200
chr18	10459800	10460200	chr18_10459800_10460200
chr18	11330600	11330907	chr18_11330600_11331000
chr18	11614400	11615200	chr18_11614400_11615200
chr18	11854400	11855446	chr18_11854400_11855600
chr18	11858382	11859137	chr18_11858200_11859200
chr18	13034600	13035400	chr18_13034600_13035400
chr18	13440600	13441000	chr18_13440600_13441000
chr18	13532800	13534600	chr18_13532800_13534600
chr18	13569000	13569400	chr18_13569000_13569400
chr18	13667400	13667793	chr18_13667400_13667800
chr18	13788800	13789400	chr18_13788800_13789400
chr18	13836400	13836800	chr18_13836400_13836800
chr18	13868403	13868800	chr18_13868400_13868800
chr18	13943400	13944200	chr18_13943400_13944200
chr18	13987830	13988400	chr18_13987800_13988400
chr18	13992200	13992600	chr18_13992200_13992600
chr18	14003000	14003323	chr18_14003000_14003400
chr18	14118097	14119386	chr18_14117800_14119400
chr18	14706000	14706400	chr18_14706000_14706400
chr18	15155000	15156800	chr18_15155000_15156800
chr18	15247625	15248328	chr18_15247000_15248600
chr18	15251600	15252000	chr18_15251600_15252000
chr18	15543200	15545000	chr18_15543200_15545000
chr18	17624400	17624800	chr18_17624400_17624800
chr18	21714200	21714600	chr18_21714200_21714600
chr18	22409800	22410400	chr18_22409800_22410400
chr18	22528600	22529800	chr18_22528600_22529800
chr18	22675241	22675382	chr18_22675000_22675400
chr18	23693000	23693466	chr18_23693000_23693600
chr18	23911400	23912000	chr18_23911400_23912000
chr18	23925625	23927079	chr18_23925400_23927200
chr18	24042718	24043255	chr18_24042600_24043600
chr18	24188406	24188800	chr18_24188200_24188800
chr18	24981200	24982386	chr18_24981200_24982400
chr18	25121400	25121800	chr18_25121400_25121800
chr18	32366000	32366200	chr18_32366000_32366200
chr18	33490800	33491471	chr18_33490800_33492200
chr18	33863800	33864200	chr18_33863800_33864200
chr18	34152200	34153000	chr18_34152200_34153000
chr18	35293000	35293400	chr18_35293000_35293400
chr18	37159000	37160200	chr18_37159000_37160200
chr18	37184800	37185600	chr18_37184800_37185600
chr18	38765400	38765800	chr18_38765400_38765800
chr18	38814800	38815200	chr18_38814800_38815200
chr18	38823200	38824130	chr18_38823200_38824400
chr18	43507200	43507600	chr18_43507200_43507600
chr18	44328800	44329400	chr18_44328800_44329400
chr18	44329600	44329800	chr18_44329600_44329800
chr18	46370800	46371400	chr18_46370800_46371400
chr18	46919800	46920200	chr18_46919800_46920200
chr18	47150800	47151200	chr18_47150800_47151200
chr18	47854800	47855400	chr18_47854800_47855400
chr18	48443800	48444400	chr18_48443800_48444400
chr18	48449000	48449400	chr18_48449000_48449400
chr18	49056200	49056600	chr18_49056200_49056600
chr18	49217000	49217400	chr18_49217000_49217400
chr18	49403800	49404200	chr18_49403800_49404200
chr18	50051400	50051600	chr18_50051400_50051600
chr18	50052000	50052200	chr18_50052000_50052200
chr18	50052600	50052800	chr18_50052600_50052800
chr18	51239400	51240379	chr18_51239400_51240400
chr18	51708200	51708455	chr18_51708200_51708600
chr18	52524000	52524400	chr18_52524000_52524400
chr18	52524800	52525200	chr18_52524800_52525200
chr18	52765600	52766600	chr18_52765600_52766600
chr18	52767000	52767200	chr18_52767000_52767200
chr18	53400947	53401200	chr18_53400800_53401200
chr18	54215168	54215800	chr18_54215000_54215800
chr18	54663603	54664400	chr18_54663600_54664400
chr18	55197800	55198000	chr18_55197800_55198000
chr18	55261000	55261400	chr18_55261000_55261400
chr18	55296000	55297000	chr18_55296000_55297000
chr18	55396200	55397200	chr18_55396200_55397200
chr18	55407800	55408200	chr18_55407800_55408200
chr18	55698400	55698620	chr18_55698400_55698800
chr18	55940400	55940600	chr18_55940400_55940600
chr18	55977114	55977595	chr18_55976800_55977600
chr18	56022000	56022400	chr18_56022000_56022400
chr18	56063200	56063800	chr18_56063200_56063800
chr18	57252000	57252600	chr18_57252000_57252600
chr18	57563200	57563600	chr18_57563200_57563600
chr18	57974863	57975799	chr18_57974600_57975800
chr18	58004600	58006000	chr18_58004600_58006000
chr18	58054800	58056600	chr18_58054800_58056600
chr18	58087400	58088400	chr18_58087400_58088400
chr18	58177200	58178800	chr18_58177200_58178800
chr18	58417000	58417400	chr18_58417000_58417400
chr18	59063400	59063600	chr18_59063400_59063600
chr18	59076600	59076800	chr18_59076600_59076800
chr18	60644000	60645400	chr18_60644000_60645400
chr18	61193000	61193400	chr18_61193000_61193400
chr18	61489313	61489420	chr18_61489200_61489600
chr18	62780400	62781000	chr18_62780400_62781000
chr18	62819600	62820400	chr18_62819600_62820400
chr18	62834400	62835400	chr18_62834400_62835400
chr18	62842800	62843200	chr18_62842800_62843200
chr18	63240800	63242750	chr18_63240800_63242800
chr18	63277424	63278800	chr18_63277400_63278800
chr18	65078279	65078600	chr18_65078200_65078600
chr18	65523290	65523800	chr18_65523000_65523800
chr18	65549522	65550000	chr18_65549200_65550000
chr18	65764000	65764200	chr18_65764000_65764200
chr18	66213400	66214400	chr18_66213400_66214400
chr18	66966233	66966723	chr18_66966000_66966800
chr18	67977000	67977800	chr18_67977000_67977800
chr18	68009800	68010200	chr18_68009800_68010200
[truncated: 2,128 more rows]
