# Supplementary material for: Integration of multimodal data in the developing tooth reveals candidate regulatory loci driving human odontogenic phenotypes
Source: Front Dent Med. Author manuscript; Available in PMC 2023 Apr 6. (PMC10078798; doi:10.3389/fdmed.2022.1009264)
Supplement: Table S2 [file NIHMS1880454-supplement-Table_S2.xlsx]

## Sheet: Sheet1
Tooth Eruption SNPs
rs7924176
rs12424086
rs4491709
rs2281845
rs6568401
rs7924176
rs4937076
rs12229918
rs17101923
rs17563
rs1994969
rs412000
rs8080944
rs11796357
