# Supplementary material for: Integration of multimodal data in the developing tooth reveals candidate regulatory loci driving human odontogenic phenotypes
Source: Front Dent Med. Author manuscript; Available in PMC 2023 Apr 6. (PMC10078798; doi:10.3389/fdmed.2022.1009264)
Supplement: Table S3 [file NIHMS1880454-supplement-Table_S3.xlsx]

## Sheet: Sheet1
Chrom	Start	Stop
chr1	7777600	7778000
chr1	9563800	9564000
chr1	9564000	9565400
chr1	9630400	9630600
chr1	9630600	9630800
chr1	9639400	9639600
chr1	9942000	9943200
chr1	10285200	10285600
chr1	10719600	10720000
chr1	11025400	11025800
chr1	11329000	11329200
chr1	11330200	11331000
chr1	11354800	11355400
chr1	11658200	11658600
chr1	12032400	12032800
chr1	12051800	12052200
chr1	12291800	12292200
chr1	12397800	12399000
chr1	12509600	12511200
chr1	12571800	12572400
chr1	12576800	12578200
chr1	12689400	12690400
chr1	12697800	12698200
chr1	12711000	12711400
chr1	12717800	12718000
chr1	12718800	12719200
chr1	12721200	12722000
chr1	12776000	12777000
chr1	12791800	12792200
chr1	12835200	12835600
chr1	13427000	13427600
chr1	13427600	13428600
chr1	13658600	13659400
chr1	13771200	13771800
chr1	13861000	13861800
chr1	14161800	14163000
chr1	14185200	14186800
chr1	14208000	14208600
chr1	14305600	14306200
chr1	14310800	14311400
chr1	14357600	14358200
chr1	14464400	14465400
chr1	14502800	14503200
chr1	14511000	14513800
chr1	14513800	14514000
chr1	15034000	15034200
chr1	15899200	15899600
chr1	15899600	15900400
chr1	16102800	16103600
chr1	16186600	16186800
chr1	16187000	16187200
chr1	16227800	16229000
chr1	16248200	16250400
chr1	16268400	16268800
chr1	16606600	16607400
chr1	16657800	16658200
chr1	16687600	16687800
chr1	19672600	19673000
chr1	19767600	19768000
chr1	20950800	20951000
chr1	20998000	20998600
chr1	20998600	20998800
chr1	21041400	21042000
chr1	21053000	21053400
chr1	21073800	21075400
chr1	21499800	21500200
chr1	21522000	21522400
chr1	23187800	23188600
chr1	23271200	23272000
chr1	23383800	23384000
chr1	24225800	24226400
chr1	24227000	24227400
chr1	24230400	24231000
chr1	25178400	25179000
chr1	30536400	30538000
chr1	30874600	30874800
chr1	30950800	30951000
chr1	32362600	32363400
chr1	33812600	33813400
chr1	34004800	34005200
chr1	34052200	34052600
chr1	34074600	34075200
chr1	34150400	34150800
chr1	34388800	34390200
chr1	34843800	34844000
chr1	35759400	35759800
chr1	35869400	35869800
chr1	35926400	35926600
chr1	35926800	35927000
chr1	35968800	35969200
chr1	35973400	35974200
chr1	35978600	35979000
chr1	35986200	35986600
chr1	35986600	35986800
chr1	35986800	35987200
chr1	35987200	35987400
chr1	35992000	35993400
chr1	36003600	36004200
chr1	36016600	36019000
chr1	36030000	36031200
chr1	36059400	36061200
chr1	36064200	36064600
chr1	36087600	36088800
chr1	36445600	36446000
chr1	36476000	36476400
chr1	36533800	36534000
chr1	36534200	36534400
chr1	36547600	36548200
chr1	36548200	36549800
chr1	36554600	36555800
chr1	36566400	36566800
chr1	36568000	36570200
chr1	36572000	36572400
chr1	36573800	36574400
chr1	36576200	36576600
chr1	36579600	36580000
chr1	36581000	36581600
chr1	36585800	36590800
chr1	36595400	36596600
chr1	36603200	36604000
chr1	36606800	36607600
chr1	36611400	36612600
chr1	36636600	36637200
chr1	36672400	36672600
chr1	36672600	36673400
chr1	36710400	36710600
chr1	36723200	36723800
chr1	36724200	36724600
chr1	36766600	36767000
chr1	36830800	36831800
chr1	36860000	36862000
chr1	36919800	36921000
chr1	37053400	37053600
chr1	37053600	37054200
chr1	37111400	37111800
chr1	37113400	37113800
chr1	37121800	37125800
chr1	37165600	37166400
chr1	37232000	37232400
chr1	37511800	37513200
chr1	37615200	37616400
chr1	38130600	38130800
chr1	38200000	38200200
chr1	38218000	38218400
chr1	38262600	38263000
chr1	38263400	38263800
chr1	38268000	38268400
chr1	38304400	38305200
chr1	38305800	38306200
chr1	38307800	38308800
chr1	38357800	38359400
chr1	38394400	38395600
chr1	38436200	38436800
chr1	38508800	38509800
chr1	38511200	38512200
chr1	38512600	38513400
chr1	38528800	38529400
chr1	38601600	38602600
chr1	38606000	38608200
chr1	38628800	38629800
chr1	38657400	38659400
chr1	38661000	38661400
chr1	38687600	38688000
chr1	38688000	38689200
chr1	38689200	38689400
chr1	38696000	38696800
chr1	38698800	38699400
chr1	38699800	38700400
chr1	38735200	38736000
chr1	38757600	38758800
chr1	38759400	38759600
chr1	38759800	38761200
chr1	38763800	38765800
chr1	38765800	38766200
chr1	38766200	38767000
chr1	38770200	38770800
chr1	38816400	38818000
chr1	38888200	38889400
chr1	39105600	39106000
chr1	39134200	39134600
chr1	39311400	39311800
chr1	39312200	39314000
chr1	39318200	39318600
chr1	39369200	39369800
chr1	39417600	39418400
chr1	39443600	39445400
chr1	39445400	39445600
chr1	39445600	39446400
chr1	39449600	39450800
chr1	39479200	39479400
chr1	39578000	39579200
chr1	39614000	39614400
chr1	39700200	39703600
chr1	39713400	39713800
chr1	39713800	39715400
chr1	39719800	39720400
chr1	39731400	39732200
chr1	39734800	39735400
chr1	39735600	39736600
chr1	39746600	39747000
chr1	39749400	39750200
chr1	39761200	39761400
chr1	39762400	39762800
chr1	39830600	39831400
chr1	39839200	39839800
chr1	39867800	39868600
chr1	39884800	39885200
chr1	39903400	39904000
chr1	39923000	39923800
chr1	39942600	39943200
chr1	39946800	39948600
chr1	39961800	39962000
chr1	39962000	39963600
chr1	40179400	40179800
chr1	40224400	40225400
chr1	40278800	40280200
chr1	40353200	40353600
chr1	40357400	40357800
chr1	40890200	40890600
chr1	41001800	41002200
chr1	41002600	41003000
chr1	41007000	41007400
chr1	41034400	41035400
chr1	41035800	41036000
chr1	41037000	41037400
chr1	41055400	41057400
chr1	41886000	41886400
chr1	41888000	41888600
chr1	41889800	41892800
chr1	41895800	41896000
chr1	41896200	41896400
chr1	42295800	42296200
chr1	42296200	42296400
chr1	42629600	42630400
chr1	42673200	42674400
chr1	42674400	42674600
chr1	42771800	42772600
chr1	42918600	42918800
chr1	43009800	43010600
chr1	43010600	43011200
chr1	43168800	43169000
chr1	43169000	43169800
chr1	43225000	43226000
chr1	43264600	43265000
chr1	43310800	43311000
chr1	43311400	43312000
chr1	43358400	43358800
chr1	43672000	43672400
chr1	43694200	43695800
chr1	43698200	43699200
chr1	43730600	43731000
chr1	43732400	43732600
chr1	44550800	44551200
chr1	44584800	44585400
chr1	44678400	44680400
chr1	44750400	44751600
chr1	44751600	44752000
chr1	44752000	44752600
chr1	44773200	44773600
chr1	44778800	44779000
chr1	44779000	44779200
chr1	44878200	44878400
chr1	45020400	45020800
chr1	45021200	45021600
chr1	45022200	45022800
chr1	45031000	45031600
chr1	45043000	45043600
chr1	45043600	45044000
chr1	45310800	45311200
chr1	45316200	45317000
chr1	45319800	45320200
chr1	45503800	45504200
chr1	45540800	45541800
chr1	45597400	45597800
chr1	45599800	45600200
chr1	45672000	45672400
chr1	45672400	45674000
chr1	45675600	45676000
chr1	45756000	45757800
chr1	45759600	45762800
chr1	45764800	45768200
chr1	45768200	45768600
chr1	45794600	45794800
chr1	45860000	45860400
chr1	45864400	45866200
chr1	46851000	46851200
chr1	46854800	46855000
chr1	46885000	46887600
chr1	46888000	46889200
chr1	46894400	46895000
chr1	46901400	46901600
chr1	46901600	46902000
chr1	51265200	51265600
chr1	51267200	51267600
chr1	51288400	51288600
chr1	51617600	51618000
chr1	51697000	51697200
chr1	51821400	51822800
chr1	51837200	51838600
chr1	51879400	51879800
chr1	51996400	51997600
chr1	52577800	52579200
chr1	53823400	53823600
chr1	54118400	54119000
chr1	54119800	54120200
chr1	54128800	54129200
chr1	54439200	54439400
chr1	54710200	54710600
chr1	54837800	54838200
chr1	54838200	54838800
chr1	54846600	54847400
chr1	54867200	54868400
chr1	54887800	54889200
chr1	54898600	54899200
chr1	54905800	54906400
chr1	54907400	54908200
chr1	54908800	54909600
chr1	54912200	54914800
chr1	54915800	54916600
chr1	54945000	54945400
chr1	54945400	54945600
chr1	54960400	54961000
chr1	54964600	54966400
chr1	54969600	54970800
chr1	54970800	54971400
chr1	54971400	54972600
chr1	55089400	55090200
chr1	55192400	55193800
chr1	55201400	55201600
chr1	55201600	55202800
chr1	55210400	55211000
chr1	55957800	55958200
chr1	57076800	57077200
chr1	57095400	57097200
chr1	57213400	57213800
chr1	57429400	57429800
chr1	57430200	57430600
chr1	57435800	57436400
chr1	57437400	57437800
chr1	57438800	57439600
chr1	57440600	57441000
chr1	57477000	57478600
chr1	57479000	57479200
chr1	57479600	57480200
chr1	57489600	57490000
chr1	57543600	57544400
chr1	57578400	57579000
chr1	57673200	57675600
chr1	57684400	57685200
chr1	57704800	57705200
chr1	57746000	57746400
chr1	57816000	57817600
chr1	57820000	57820600
chr1	57852200	57853200
chr1	57875400	57875800
chr1	57905400	57907200
chr1	57947400	57949200
chr1	58030600	58030800
chr1	58291400	58292600
chr1	58710800	58711000
chr1	58715800	58716600
chr1	58724000	58724400
chr1	58950800	58953600
chr1	59256600	59257000
chr1	59269000	59269800
chr1	59270400	59271400
chr1	59287800	59288200
chr1	59316200	59316800
chr1	59321200	59323200
chr1	59332200	59334600
chr1	59340600	59340800
chr1	59341600	59342600
chr1	59376000	59376600
chr1	59394800	59395400
chr1	59409600	59410000
chr1	59422800	59423200
chr1	59437400	59438600
chr1	59448200	59450800
chr1	59456800	59457200
chr1	59458000	59458200
chr1	59458400	59459600
chr1	59465400	59465800
chr1	59472400	59473000
chr1	59480000	59480600
chr1	59484200	59485000
chr1	59485800	59488800
chr1	59492000	59492400
chr1	59493000	59493400
chr1	59508600	59509000
chr1	59515200	59515600
chr1	59516800	59517400
chr1	59519800	59520200
chr1	59520600	59521000
chr1	59534800	59535000
chr1	59535000	59535800
chr1	59574000	59574400
chr1	59633000	59633600
chr1	60158800	60159200
chr1	60408600	60408800
chr1	60609000	60609400
chr1	60735200	60735800
chr1	60825000	60825200
chr1	60825600	60826200
chr1	60826200	60826400
chr1	61139800	61143600
chr1	61180800	61181400
chr1	61203400	61203800
chr1	61298200	61299000
chr1	62016600	62017200
chr1	62018000	62018400
chr1	62244600	62245000
chr1	62382800	62383600
chr1	62392400	62394200
chr1	62435600	62436200
chr1	62551000	62551200
chr1	62551200	62552200
chr1	62563000	62563800
chr1	62631600	62632200
chr1	62665400	62665600
chr1	62665600	62665800
chr1	62717400	62718600
chr1	62724200	62724600
chr1	62726200	62726600
chr1	62729600	62729800
chr1	62730000	62730200
chr1	62751000	62752400
chr1	62760000	62760600
chr1	62765000	62767600
chr1	62767600	62769400
chr1	62769400	62770400
chr1	62770400	62770600
chr1	62770600	62771400
chr1	62780200	62780600
chr1	62805600	62806600
chr1	62813200	62813800
chr1	62822200	62822400
chr1	62822400	62823200
chr1	62859000	62860200
chr1	62860200	62860400
chr1	62860400	62861600
chr1	62881000	62881800
chr1	62884600	62885200
chr1	62887400	62888400
chr1	62908400	62908800
chr1	62909400	62910600
chr1	63110200	63110400
chr1	63110600	63110800
chr1	63130400	63130600
chr1	63178000	63178600
chr1	63191200	63191600
chr1	63193000	63193400
chr1	63203600	63205000
chr1	63767800	63769000
chr1	63993800	63995200
chr1	64018400	64019200
chr1	64020400	64020600
chr1	64021000	64021600
chr1	64087800	64088800
chr1	64122800	64123200
chr1	64223600	64224200
chr1	64305000	64305200
chr1	64305200	64306000
chr1	64756400	64756800
chr1	64791200	64793400
chr1	64843600	64844400
chr1	64884000	64885000
chr1	66896600	66896800
chr1	69488600	69489000
chr1	69638200	69638600
chr1	69728800	69729200
chr1	71650400	71651200
chr1	71654600	71654800
chr1	71691800	71692200
chr1	71807000	71807400
chr1	71844800	71845600
chr1	71877000	71877600
chr1	71893400	71893800
chr1	71896400	71896800
chr1	71953400	71953800
chr1	71980800	71981200
chr1	72002000	72003200
chr1	72017600	72019600
chr1	72038200	72038800
chr1	72059800	72061400
chr1	72243200	72243400
chr1	72306400	72306600
chr1	72309000	72310800
chr1	72712400	72713400
chr1	72729600	72731000
chr1	72733000	72733400
chr1	72739400	72739800
chr1	72745200	72745800
chr1	72746200	72747000
chr1	72751800	72752200
chr1	72764400	72764800
chr1	72778600	72781800
chr1	72805000	72807000
chr1	72813200	72814800
chr1	72823400	72823600
chr1	72828200	72828400
chr1	72879000	72879400
chr1	72944600	72945000
chr1	72945800	72946200
chr1	72952800	72953600
chr1	72963000	72964000
chr1	72968800	72969400
chr1	73039000	73039400
chr1	73046000	73046400
chr1	73088600	73089000
chr1	73089600	73090400
chr1	73116800	73117200
chr1	73170000	73170400
chr1	73251600	73253000
chr1	73306600	73307800
chr1	73312400	73313800
chr1	73361400	73363600
chr1	73364000	73365000
chr1	73538400	73539200
chr1	73594000	73594400
chr1	73640600	73641000
chr1	73743600	73745000
chr1	73758600	73759000
chr1	73787600	73788000
chr1	73826000	73826400
chr1	73847600	73847800
chr1	73848000	73848200
chr1	73862400	73862600
chr1	73941800	73944800
chr1	73954800	73956000
chr1	73963000	73964400
chr1	73998200	74001800
chr1	74007600	74009200
chr1	74015600	74016200
chr1	74024400	74025600
chr1	74026600	74029200
chr1	74030400	74032400
chr1	74040600	74043800
chr1	74053000	74054800
chr1	74069200	74069800
chr1	74084200	74084800
chr1	74092000	74093400
chr1	74103200	74104800
chr1	74111000	74112000
chr1	74179600	74180000
chr1	74240000	74240800
chr1	74248800	74249800
chr1	74294600	74294800
chr1	74294800	74295600
chr1	74296400	74297600
chr1	74331200	74332000
chr1	74387600	74388200
chr1	74388200	74388400
chr1	74389000	74389200
chr1	74389200	74389600
chr1	74393400	74393600
chr1	74396600	74397000
chr1	74715600	74716000
chr1	74965400	74965600
chr1	75015400	75016000
chr1	75318400	75318600
chr1	75337600	75340200
chr1	75343600	75346000
chr1	75393000	75393400
chr1	75399000	75399800
chr1	75435400	75435600
chr1	75507200	75507400
chr1	75511400	75512000
chr1	75517000	75517200
chr1	75517200	75518000
chr1	75518000	75518600
chr1	75518600	75519200
chr1	75519200	75521000
chr1	75558800	75559200
chr1	75559600	75560200
chr1	75581400	75582800
chr1	75610200	75611200
chr1	75611200	75613000
chr1	75613000	75613200
chr1	75640000	75640400
chr1	75656400	75657600
chr1	75662000	75662600
chr1	75663000	75663600
chr1	75667800	75668600
chr1	75692800	75694200
chr1	75704600	75705600
chr1	75749200	75750600
chr1	75771200	75773400
chr1	75829600	75830000
chr1	75832600	75834600
chr1	75844000	75845600
chr1	75866200	75866600
chr1	75884200	75886400
chr1	75888400	75890400
chr1	75925600	75926400
chr1	75930800	75932000
chr1	75932800	75933400
chr1	75933400	75933800
chr1	75936400	75937000
chr1	75974800	75975400
chr1	76001200	76001600
chr1	76025200	76025600
chr1	76050000	76050400
chr1	76491200	76491600
chr1	76866200	76866400
chr1	76866800	76867000
chr1	76895400	76897400
chr1	77102600	77103000
chr1	77226600	77227600
chr1	77258800	77259400
chr1	77265600	77266000
chr1	77325400	77325800
chr1	77337000	77340000
chr1	77341000	77341600
chr1	77404000	77404600
chr1	77461600	77461800
chr1	77462000	77462200
chr1	77504000	77507200
chr1	77510600	77511000
chr1	77522000	77522400
chr1	78004800	78005200
chr1	78007600	78008600
chr1	78008600	78008800
chr1	78008800	78009200
chr1	78016400	78017200
chr1	78021800	78022200
chr1	78231600	78231800
chr1	78231800	78232000
chr1	78395200	78396800
chr1	78448400	78448800
chr1	78485400	78485800
chr1	78567000	78568600
chr1	78609200	78609800
chr1	78648800	78650000
chr1	78655400	78657200
chr1	78818800	78822200
chr1	78852400	78853000
chr1	78907200	78908000
chr1	79711200	79711600
chr1	79824000	79825200
chr1	79860600	79862600
chr1	79978400	79980200
chr1	80013800	80015400
chr1	80015400	80015600
chr1	80032800	80034000
chr1	80055600	80055800
chr1	80055800	80057000
chr1	80057000	80057200
chr1	80060800	80062800
chr1	80630800	80631200
chr1	80637200	80637800
chr1	80709600	80710000
chr1	80730400	80731200
chr1	81593200	81593400
chr1	81594600	81595200
chr1	81675200	81675600
chr1	81744200	81746000
chr1	81903800	81904000
chr1	81904000	81904600
chr1	82040800	82041800
chr1	82042400	82042800
chr1	82150400	82151400
chr1	82199600	82201000
chr1	82274400	82274800
chr1	82282400	82282600
chr1	82287000	82289600
chr1	82319800	82320200
chr1	82360800	82362200
chr1	82374400	82374800
chr1	82374800	82375600
chr1	82429400	82429800
chr1	82476800	82477200
chr1	83870800	83871200
chr1	84097400	84097600
chr1	84097800	84098000
chr1	85743000	85743400
chr1	85751400	85752400
chr1	85758600	85759000
chr1	85898000	85901200
chr1	85933200	85933600
chr1	85934000	85934200
chr1	85958800	85959200
chr1	86064000	86064200
chr1	86239200	86239400
chr1	86239600	86239800
chr1	86357600	86358000
chr1	86379200	86379800
chr1	86421000	86421600
chr1	86425000	86425400
chr1	86433400	86433800
chr1	86435400	86436600
chr1	86439800	86440400
chr1	86443600	86444400
chr1	86447600	86448600
chr1	86448600	86450600
chr1	86456800	86457200
chr1	86463800	86464000
chr1	86464000	86465800
chr1	86470200	86470600
chr1	86470600	86471400
chr1	86471400	86471600
chr1	86471600	86472000
chr1	86472800	86473200
chr1	86473200	86473400
chr1	86481200	86481800
chr1	86481800	86482400
chr1	86482400	86483400
chr1	86490800	86491400
chr1	86491400	86492800
chr1	86497400	86498000
chr1	86500800	86501800
chr1	86502200	86503000
chr1	86505400	86506800
chr1	86509000	86510000
chr1	86510000	86510800
chr1	86510800	86512600
chr1	86513000	86513200
chr1	86516200	86516600
chr1	86521800	86523400
chr1	86523400	86523800
chr1	86523800	86524600
chr1	86528800	86530000
chr1	86530800	86531800
chr1	87010800	87011200
chr1	87011200	87011800
chr1	87011800	87012200
chr1	87035000	87037400
chr1	87270200	87270800
chr1	87271200	87271800
chr1	87639800	87640000
chr1	87640000	87640400
chr1	87837000	87837400
chr1	87846600	87847200
chr1	87877600	87878000
chr1	87879600	87880400
chr1	88009000	88009200
chr1	88094800	88095400
chr1	88133800	88134600
chr1	88275600	88276200
chr1	88474400	88475600
chr1	88606000	88606400
chr1	88612400	88612800
chr1	88613200	88613600
chr1	88639400	88640000
chr1	88757000	88758200
chr1	88839600	88840600
chr1	88840600	88840800
chr1	88994000	88994200
chr1	88994200	88995800
chr1	89012600	89013000
chr1	89032600	89034400
chr1	89069200	89069400
chr1	89075000	89075400
chr1	89091400	89092400
chr1	89093000	89093800
chr1	89102200	89104600
chr1	89107600	89110400
chr1	89121600	89122200
chr1	89183200	89184200
chr1	89190400	89190800
chr1	89245400	89245800
chr1	89366400	89367600
chr1	89441600	89442000
chr1	89467200	89467800
chr1	89517600	89518400
chr1	89547800	89548400
chr1	89568800	89569200
chr1	89576200	89576800
chr1	89816400	89817000
chr1	89838200	89838400
chr1	89838400	89839000
chr1	89845600	89845800
chr1	89846000	89846200
chr1	90052000	90052800
chr1	90063200	90063600
chr1	90100200	90100600
chr1	90100600	90101000
chr1	90101000	90101400
chr1	90115200	90116200
chr1	90135800	90136200
chr1	90139000	90139600
chr1	90139600	90139800
chr1	90139800	90140400
chr1	90140400	90140600
chr1	90152200	90153200
chr1	90154000	90154600
chr1	90162800	90164600
chr1	90176000	90177000
chr1	90228000	90228800
chr1	90230800	90232400
chr1	90233800	90235600
chr1	90247200	90248200
chr1	90251600	90252200
chr1	90258600	90259200
chr1	90268000	90269600
chr1	90272800	90274000
chr1	90277200	90279000
chr1	90283000	90284200
chr1	90288400	90290400
chr1	90334800	90335800
chr1	90337200	90338800
chr1	90352800	90354400
chr1	90374200	90375400
chr1	90390000	90390800
chr1	90390800	90391000
chr1	90396600	90398400
chr1	90430000	90431600
chr1	90433400	90435600
chr1	90440000	90443800
chr1	90452000	90452400
chr1	90453800	90454600
chr1	90457000	90457600
chr1	90470600	90471200
chr1	90473400	90473800
chr1	90476400	90477200
chr1	90481200	90482600
chr1	90488000	90488400
chr1	90488400	90488800
chr1	90493200	90493600
chr1	90518600	90520800
chr1	90536200	90536400
chr1	90536400	90536600
chr1	90551600	90552400
chr1	90552400	90552800
chr1	90552800	90553400
chr1	90554800	90555200
chr1	90582000	90582400
chr1	90588000	90588400
chr1	90650600	90652200
chr1	90662000	90662600
chr1	90662600	90663000
chr1	90663000	90663200
chr1	90676400	90677000
chr1	90691000	90691400
chr1	90734000	90734600
chr1	90741000	90741400
chr1	90743400	90743600
chr1	90743600	90744000
chr1	90744400	90745400
chr1	90749800	90751000
chr1	90753400	90755000
chr1	90769600	90770200
chr1	90770200	90771600
chr1	90775200	90775800
chr1	90775800	90776200
chr1	90835200	90838400
chr1	90838800	90840000
chr1	90844400	90845800
chr1	90855200	90856800
chr1	90856800	90857000
chr1	90884600	90886600
chr1	90896400	90897800
chr1	90903400	90905000
chr1	90909600	90910200
chr1	90969200	90969800
chr1	90972800	90973400
chr1	91055000	91055400
chr1	91076400	91078400
chr1	91085400	91087200
chr1	91088600	91088800
chr1	91095800	91096400
chr1	91098600	91099000
chr1	91209400	91210200
chr1	91216200	91217000
chr1	91227000	91228400
chr1	91313000	91314000
chr1	91414800	91415600
chr1	91436000	91437000
chr1	91446000	91446200
chr1	91455600	91457000
chr1	91533200	91533400
chr1	91596400	91597200
chr1	91600000	91602000
chr1	91605200	91606600
chr1	91610800	91612400
chr1	91624000	91626200
chr1	91630000	91631200
chr1	91632400	91634000
chr1	91659200	91660000
chr1	91668200	91669000
chr1	91670600	91671600
chr1	91685000	91686400
chr1	91688800	91689200
chr1	91714800	91715200
chr1	91715200	91715400
chr1	91754600	91755600
chr1	91756400	91757200
chr1	91758600	91761400
chr1	91761400	91761600
chr1	91761600	91763200
chr1	91770200	91770400
chr1	91777800	91778800
chr1	91832800	91833600
chr1	91844000	91845800
chr1	91872600	91873000
chr1	91912200	91913600
chr1	91962600	91965800
chr1	91965800	91966000
chr1	92061400	92061800
chr1	92113400	92113800
chr1	92130000	92131400
chr1	92144200	92145000
chr1	92178000	92178200
chr1	92202600	92202800
chr1	92202800	92203200
chr1	92203200	92203400
chr1	92212000	92212400
chr1	92215400	92215800
chr1	92216400	92216800
chr1	92371200	92372600
chr1	92378600	92380400
chr1	92384000	92384200
chr1	92397800	92398600
chr1	92437400	92438200
chr1	92634800	92635600
chr1	92754800	92755600
chr1	92769800	92770400
chr1	92771800	92773600
chr1	92774400	92774600
chr1	92790200	92790800
chr1	92791600	92792200
chr1	92814400	92816200
chr1	93123200	93123600
chr1	93123600	93124000
chr1	93175400	93176000
chr1	93177200	93178000
chr1	93209400	93212600
chr1	93214800	93215400
chr1	93220000	93221600
chr1	93225000	93226200
chr1	93227400	93227800
chr1	93232800	93233200
chr1	93235000	93235400
chr1	93536600	93538000
chr1	93618200	93618800
chr1	93658200	93659200
chr1	93668200	93668600
chr1	93800800	93801000
chr1	93824400	93824600
chr1	95313000	95313200
chr1	98174000	98175200
chr1	105178400	105179200
chr1	105312200	105312600
chr1	106199600	106200400
chr1	106277000	106277600
chr1	106549200	106549600
chr1	106552200	106554200
chr1	106572200	106572600
chr1	106572600	106572800
chr1	106572800	106573200
chr1	106573200	106573400
chr1	106583400	106584200
chr1	106602800	106603800
chr1	106608000	106608600
chr1	106608600	106609000
chr1	106612200	106612600
chr1	106628800	106631000
chr1	106636400	106637600
chr1	106637600	106638000
chr1	111020400	111021000
chr1	111865400	111865600
chr1	118457200	118458000
chr1	118798800	118799000
chr1	118799000	118800000
chr1	118800000	118800200
chr1	118825800	118826200
chr1	118879000	118879200
chr1	118879400	118879600
chr1	118890600	118893600
chr1	118902200	118902600
chr1	118904400	118905800
chr1	118935600	118936600
chr1	118954400	118956200
chr1	118976200	118976400
chr1	118976400	118977200
chr1	118980800	118981200
chr1	118983000	118985000
chr1	118997400	118998000
chr1	119025800	119027000
chr1	119033000	119033600
chr1	119034200	119036200
chr1	119055000	119055400
chr1	119064400	119065400
chr1	119070200	119071000
chr1	119071000	119071400
chr1	119083400	119083800
chr1	119143600	119144600
chr1	119308400	119309200
chr1	119348200	119349200
chr1	119487600	119488000
chr1	119492000	119492800
chr1	119508800	119509200
chr1	119526800	119527200
chr1	119886000	119886400
chr1	119902800	119903200
chr1	120122000	120122200
chr1	120258600	120259000
chr1	120714800	120715200
chr1	120715800	120716200
chr1	120757400	120758200
chr1	121096200	121096800
chr1	121111800	121112400
chr1	121252400	121252600
chr1	121398800	121399000
chr1	121399000	121399200
chr1	121452000	121453200
chr1	121703000	121703400
chr1	125482600	125483000
chr1	125996200	125996600
chr1	126683600	126684800
chr1	127001000	127002600
chr1	127239600	127240000
chr1	127420600	127421000
chr1	127424200	127425400
chr1	127442200	127445200
chr1	127536600	127536800
chr1	127537600	127538400
chr1	127661000	127661600
chr1	127958800	127959600
chr1	128678800	128679400
chr1	128687400	128687800
chr1	128803400	128804200
chr1	129208400	129208800
chr1	130299600	130300000
chr1	130300400	130300800
chr1	130507000	130508000
chr1	130508000	130509200
chr1	130740800	130741200
chr1	130741200	130741400
chr1	131074200	131074600
chr1	131078800	131079600
chr1	131083400	131084200
chr1	131107600	131108600
chr1	131139400	131139600
chr1	131427200	131428000
chr1	131541000	131542800
chr1	131548600	131549200
chr1	131554800	131555200
chr1	131657600	131657800
chr1	131690200	131690400
chr1	131690400	131691000
chr1	131909600	131909800
chr1	131970600	131972800
chr1	132291200	132292600
chr1	132322200	132322400
chr1	132322400	132323400
chr1	132323400	132323600
chr1	132333400	132335800
chr1	132370800	132372000
chr1	132372600	132373200
chr1	132373200	132376800
chr1	132526000	132526600
chr1	132581800	132583200
chr1	133057400	133057800
chr1	133068600	133069000
chr1	133069000	133070200
chr1	133072800	133073200
chr1	133077600	133078200
chr1	133129400	133130400
chr1	133132800	133136200
chr1	133159000	133159400
chr1	133199800	133200400
chr1	133209600	133210400
chr1	133229000	133229400
chr1	133232000	133232400
chr1	133236600	133238400
chr1	133238800	133239600
chr1	133240800	133241000
chr1	133241200	133241400
chr1	133246000	133246600
chr1	133251000	133251600
chr1	133252800	133254000
chr1	133367600	133368400
chr1	133385600	133386200
chr1	133397400	133398400
chr1	133408200	133410400
chr1	133418800	133419000
chr1	133435000	133435200
chr1	133448600	133449000
chr1	133452200	133452800
chr1	133491800	133492200
chr1	133493600	133494000
chr1	133596200	133596800
chr1	133693600	133697200
chr1	133711600	133713400
chr1	133732600	133733600
chr1	133741600	133743200
chr1	133744200	133746200
chr1	133761400	133761800
chr1	133762200	133763600
chr1	133766200	133768200
chr1	133825200	133825600
chr1	133832600	133833400
chr1	133840200	133840400
chr1	133840600	133840800
chr1	133841400	133842200
chr1	133863000	133864400
chr1	133891200	133891800
chr1	133892600	133893600
chr1	133916200	133916600
chr1	133917800	133918200
chr1	133920600	133922000
chr1	133941200	133942200
chr1	133942200	133942400
chr1	133961600	133962400
chr1	133964800	133966200
chr1	133966400	133966800
chr1	134005600	134006200
chr1	134036800	134037200
chr1	134060000	134060400
chr1	134061600	134062800
chr1	134063800	134065800
chr1	134066600	134067800
chr1	134070600	134071800
chr1	134076000	134076800
chr1	134079800	134080400
chr1	134086400	134087000
chr1	134092400	134092600
chr1	134093800	134094200
chr1	134095800	134097200
chr1	134098000	134098600
chr1	134100000	134100200
chr1	134103600	134104000
chr1	134115600	134116000
chr1	134195600	134196400
chr1	134273600	134274000
chr1	134289600	134290400
chr1	134302400	134303800
chr1	134414400	134414600
chr1	134419200	134419600
chr1	134516000	134517400
chr1	134554800	134555600
chr1	134559600	134559800
chr1	134753600	134754600
chr1	134764400	134764600
chr1	134764600	134765400
chr1	134773400	134776600
chr1	134777800	134778000
chr1	134778200	134778400
chr1	134784400	134785000
chr1	134786200	134788600
chr1	134803800	134804800
chr1	134815000	134815600
chr1	134815600	134816000
chr1	134816000	134816200
chr1	134816200	134817600
chr1	134823200	134824600
chr1	134967000	134967600
chr1	134992000	134992600
chr1	135018800	135019200
chr1	135125800	135129200
chr1	135131200	135131600
chr1	135149200	135149400
chr1	135152400	135152800
chr1	135152800	135153800
chr1	135153800	135154200
chr1	135155000	135155400
chr1	135198600	135199000
chr1	135199600	135200000
chr1	135259200	135259400
chr1	135259400	135259800
chr1	135260600	135261600
chr1	135324200	135324400
chr1	135475000	135476000
chr1	135488400	135490000
chr1	135491000	135491400
chr1	135554200	135555200
chr1	135563200	135565800
chr1	135577800	135580600
chr1	135598800	135599200
chr1	135602800	135603400
chr1	135659000	135660600
chr1	135670600	135671000
chr1	135672600	135673000
chr1	135698200	135698600
chr1	135728400	135728600
chr1	135732800	135735800
chr1	135739200	135740200
chr1	135740800	135741600
chr1	135759800	135760200
chr1	135770600	135771800
chr1	135778600	135779600
chr1	135794600	135794800
chr1	135800200	135800800
chr1	135899800	135901800
chr1	135906600	135907000
chr1	136017200	136017600
chr1	136030000	136030600
chr1	136128000	136128400
chr1	136135800	136139000
chr1	136228400	136228600
chr1	136229400	136229800
chr1	136416600	136417400
chr1	136561600	136562400
chr1	136589400	136589800
chr1	136625800	136626600
chr1	136627400	136628000
chr1	136628400	136629400
chr1	136682800	136684400
chr1	136698800	136699200
chr1	136718000	136718400
chr1	136768400	136769800
chr1	136796400	136797000
chr1	137270400	137270800
chr1	137323000	137324400
chr1	137331600	137333200
chr1	137373600	137374000
chr1	137539200	137540400
chr1	137635600	137637400
chr1	137644600	137645600
chr1	137649800	137650400
chr1	137653400	137654400
chr1	137767600	137768000
chr1	137839200	137840000
chr1	137902000	137903000
chr1	137926800	137928000
chr1	137928400	137929000
chr1	137955200	137956000
chr1	137972000	137974200
chr1	138010800	138011400
chr1	138022000	138025000
chr1	138037400	138038400
chr1	138039000	138039600
chr1	138040400	138040800
chr1	138571600	138572200
chr1	138622400	138622800
chr1	138856200	138856400
chr1	143503200	143503800
chr1	143710200	143710400
chr1	150164600	150164800
chr1	150165400	150166000
chr1	150535000	150537200
chr1	150537800	150539200
chr1	150545200	150546400
chr1	150569800	150570600
chr1	150570600	150571600
chr1	150681800	150682200
chr1	150763400	150763800
chr1	150764400	150764600
chr1	150764600	150764800
chr1	150769400	150771800
chr1	150927600	150928200
chr1	150934000	150934200
chr1	150943600	150943800
chr1	150944000	150944200
chr1	151000800	151002200
chr1	151007400	151007800
chr1	151051400	151051800
chr1	151062000	151063000
chr1	151079600	151080400
chr1	151095400	151095600
chr1	151095600	151096400
chr1	151102000	151103800
chr1	151117600	151119400
chr1	151119400	151119600
chr1	151140200	151140400
chr1	151140400	151141800
chr1	151167600	151168000
chr1	151177400	151177600
chr1	151236200	151236800
chr1	151250800	151251400
chr1	151287400	151287800
chr1	151580000	151581200
chr1	151684000	151687600
chr1	151759000	151759400
chr1	151878800	151879000
chr1	151879200	151879400
chr1	151887000	151888400
chr1	151889800	151891800
chr1	151891800	151892000
chr1	151977600	151978200
chr1	152368400	152369200
chr1	152461800	152462200
chr1	152462200	152462600
chr1	152497400	152498000
chr1	152514200	152514800
chr1	152531600	152532000
chr1	152553800	152554400
chr1	152555600	152557000
chr1	152563000	152563400
chr1	152587200	152588600
chr1	152589200	152590800
chr1	152617400	152617600
chr1	152617800	152618000
chr1	152640000	152641000
chr1	152687000	152688400
chr1	152807400	152808200
chr1	153014400	153015200
chr1	153016600	153017000
chr1	153035200	153036200
chr1	153048200	153048800
chr1	153054200	153054800
chr1	153065400	153065800
chr1	153091600	153092000
chr1	153101000	153101600
chr1	153126000	153126600
chr1	153134000	153135000
chr1	153140200	153141000
chr1	153172200	153173600
chr1	153180400	153180800
chr1	153191200	153192600
chr1	153201400	153201800
chr1	153264600	153266000
chr1	153266800	153267400
chr1	153273800	153274200
chr1	153308000	153309000
chr1	153317600	153318200
chr1	153488000	153488200
chr1	153531600	153532000
chr1	153532800	153533000
chr1	153641200	153641400
chr1	153642600	153642800
chr1	153703000	153703800
chr1	153898800	153899000
chr1	153964000	153964400
chr1	154112200	154114000
chr1	154117200	154117600
chr1	154118000	154118600
chr1	154150200	154150800
chr1	154156200	154156400
chr1	154156400	154157600
chr1	154188800	154189200
chr1	154672600	154673000
chr1	154704600	154705400
chr1	155026000	155026400
chr1	155030600	155031600
chr1	155039800	155041800
chr1	155049200	155050800
chr1	155051600	155053600
chr1	155053600	155054200
chr1	155054200	155055600
chr1	155072800	155073200
chr1	155081800	155082600
chr1	155084400	155084600
chr1	155086200	155087200
chr1	155088800	155089600
chr1	155091400	155094200
chr1	155109400	155110400
chr1	155158000	155158200
chr1	155204200	155204600
chr1	155210800	155213800
chr1	155215400	155217200
chr1	155217200	155217800
chr1	155228600	155230800
chr1	155232200	155236600
chr1	155237200	155237600
chr1	156613800	156614600
chr1	156615400	156615800
chr1	156617000	156617600
chr1	156643000	156643400
chr1	156643400	156644800
chr1	156654800	156655000
chr1	156655200	156655400
chr1	156660000	156661400
chr1	156710800	156711400
chr1	156744800	156745800
chr1	156750400	156752000
chr1	156752800	156755600
chr1	156757800	156758600
chr1	156760000	156763200
chr1	156763200	156763600
chr1	156768800	156769200
chr1	156769200	156770600
chr1	156778800	156783000
chr1	156784200	156785600
chr1	156787400	156787800
chr1	156789800	156790400
chr1	156795600	156796800
chr1	156808400	156808800
chr1	156808800	156809200
chr1	156837600	156838600
chr1	156852000	156853400
chr1	156864000	156864400
chr1	157038200	157039000
chr1	157039600	157040400
chr1	157047800	157049000
chr1	157244000	157244600
chr1	157417600	157418400
chr1	157443200	157443400
chr1	157506800	157507000
chr1	157507200	157507400
chr1	158741000	158741400
chr1	158812200	158812600
chr1	158960000	158960400
chr1	158961000	158961800
chr1	159163000	159164200
chr1	159392600	159394200
chr1	159551800	159552400
chr1	159813200	159813600
chr1	160153200	160153600
chr1	160250400	160251000
chr1	161025200	161025800
chr1	161036400	161038800
chr1	161380000	161380600
chr1	161444600	161444800
chr1	161463200	161463600
chr1	161878000	161878200
chr1	161908000	161908400
chr1	161918400	161918800
chr1	161975800	161978600
chr1	161978600	161978800
chr1	161979400	161979600
chr1	161979600	161981600
chr1	161982800	161985200
chr1	161990600	161991400
chr1	161998800	162002600
chr1	162002600	162003200
chr1	162003200	162005000
chr1	162005600	162008400
chr1	162009000	162011000
chr1	162011000	162011400
chr1	162011400	162012200
chr1	162013000	162026200
chr1	162027600	162028000
chr1	162035200	162040600
chr1	162040600	162042400
chr1	162042600	162045600
chr1	162051600	162051800
chr1	162051800	162054800
chr1	162056200	162056400
chr1	162056400	162056800
chr1	162071200	162072000
chr1	162072000	162079400
chr1	162081600	162082200
chr1	162082200	162082600
chr1	162082600	162084800
chr1	162084800	162085600
chr1	162085800	162086000
chr1	162093000	162093600
chr1	162093600	162093800
chr1	162093800	162094600
chr1	162094600	162095000
chr1	162100400	162101000
chr1	162107200	162108000
chr1	162108000	162111400
chr1	162121200	162122800
chr1	162124000	162124600
chr1	162126800	162128000
chr1	162130600	162131400
chr1	162132400	162137200
chr1	162137200	162137600
chr1	162142400	162143000
chr1	162143000	162145000
chr1	162145000	162145400
chr1	162152400	162152600
chr1	162152600	162154200
chr1	162157000	162158800
chr1	162159000	162159600
chr1	162160600	162161400
chr1	162162000	162165600
chr1	162172600	162173600
chr1	162179400	162182000
chr1	162182000	162182800
chr1	162182800	162185200
chr1	162185200	162185400
chr1	162185400	162189000
chr1	162196600	162198600
chr1	162198600	162198800
chr1	162202600	162203400
chr1	162205800	162206400
chr1	162206800	162207200
chr1	162207800	162211000
chr1	162211400	162212000
chr1	162212000	162212400
chr1	162212400	162216400
chr1	162220400	162221200
chr1	162221800	162222000
chr1	162222400	162223800
chr1	162223800	162224400
chr1	162224400	162224800
chr1	162224800	162226800
chr1	162226800	162227000
chr1	162231600	162232400
chr1	162232400	162233000
chr1	162238000	162238400
chr1	162238400	162238600
chr1	162238600	162239400
chr1	162242000	162244400
chr1	162248200	162248600
chr1	162252200	162252800
chr1	162252800	162256600
chr1	162257000	162257400
chr1	162281600	162283000
chr1	162293800	162296200
chr1	162299800	162301000
chr1	162301000	162302000
chr1	162302400	162303200
chr1	162303200	162304600
chr1	162304600	162306400
chr1	162306400	162306600
chr1	162311600	162313400
chr1	162313800	162314000
chr1	162314000	162314600
chr1	162314600	162314800
chr1	162322000	162322600
chr1	162323200	162324200
chr1	162324600	162325000
chr1	162328600	162329000
chr1	162333800	162336000
chr1	162336000	162336600
chr1	162359600	162360200
chr1	162589000	162589800
chr1	162609600	162610200
chr1	162666000	162666200
chr1	162832000	162832400
chr1	162857600	162858600
chr1	162859600	162860200
chr1	162871200	162872600
chr1	163126800	163127200
chr1	163129000	163129400
chr1	163130000	163130800
chr1	163190600	163191800
chr1	163191800	163192800
chr1	163199200	163200600
chr1	163200600	163201000
chr1	163208600	163208800
chr1	163208800	163209400
chr1	163214600	163215400
chr1	163239200	163239600
chr1	163300600	163304200
chr1	163304600	163306000
chr1	163308000	163310400
chr1	163355000	163357800
chr1	163359800	163363000
chr1	163373800	163375800
chr1	163377600	163378200
chr1	163383400	163384200
chr1	163384200	163384400
chr1	163423000	163425000
chr1	163443800	163444200
chr1	163561000	163561400
chr1	163570400	163571800
chr1	163573400	163574600
chr1	163575000	163575400
chr1	163600000	163600800
chr1	163650400	163650800
chr1	163651000	163651800
chr1	163651800	163653600
chr1	163653600	163654000
chr1	163656800	163658000
chr1	163658000	163658200
chr1	163658200	163659000
chr1	163682400	163683800
chr1	163683800	163684000
chr1	163757400	163757800
chr1	163852000	163853400
chr1	163874200	163874400
chr1	163874600	163874800
chr1	163894400	163895000
chr1	163897600	163898800
chr1	163907200	163908600
chr1	164273200	164273600
chr1	164274000	164274400
chr1	165046400	165047200
chr1	165075200	165076200
chr1	165113800	165114400
chr1	165302600	165303400
chr1	165498400	165498800
chr1	165588800	165590000
chr1	165610200	165611200
chr1	165616800	165617600
chr1	165635600	165635800
chr1	165663200	165663600
chr1	165717400	165718800
chr1	165785800	165786400
chr1	165814000	165815200
chr1	165864800	165865200
chr1	166045200	166045400
chr1	166045800	166046200
chr1	166064600	166064800
chr1	166064800	166065600
chr1	166279800	166281400
chr1	166282400	166282600
chr1	166283200	166283400
chr1	166378400	166378600
chr1	166900400	166901000
chr1	167245200	167245600
chr1	167268800	167269800
chr1	167271000	167271400
chr1	167648200	167649600
chr1	167734200	167734600
chr1	167761600	167762800
chr1	167770200	167771000
chr1	168213800	168214800
chr1	168216200	168216400
chr1	168216600	168216800
chr1	168221000	168221800
chr1	168225600	168226200
chr1	168228800	168229400
chr1	168229800	168231400
chr1	168240400	168241400
chr1	168241800	168243400
chr1	168245400	168246000
chr1	168247000	168248000
chr1	168284000	168285200
chr1	168287200	168289200
chr1	168325600	168326800
chr1	168335000	168335200
chr1	168335200	168336000
chr1	168341600	168342200
chr1	168355400	168357000
chr1	168358000	168358600
chr1	168382000	168386200
chr1	168391200	168391800
chr1	168392200	168393600
chr1	168393600	168393800
chr1	168402000	168403000
chr1	168405200	168406800
chr1	168410000	168411000
chr1	168416800	168418000
chr1	168423200	168423400
chr1	168423600	168423800
chr1	168476000	168477000
chr1	168597600	168598200
chr1	168598600	168599200
chr1	168708200	168708600
chr1	168709600	168709800
chr1	168964400	168965200
chr1	169238000	169238600
chr1	169254400	169255000
chr1	169459200	169459800
chr1	169851600	169852000
chr1	169910800	169911200
chr1	169948800	169949200
chr1	169970400	169970600
chr1	170052200	170053200
chr1	170064200	170064600
chr1	170112000	170112400
chr1	170136600	170136800
chr1	170136800	170137000
chr1	170478000	170478800
chr1	170481000	170481600
chr1	170701000	170701800
chr1	171110400	171110600
chr1	171151400	171151600
chr1	171189000	171189800
chr1	171223200	171223400
chr1	171230000	171231200
chr1	171248200	171250200
chr1	171262000	171262400
chr1	171263200	171264000
chr1	171264000	171264200
chr1	171288400	171288600
chr1	171361800	171362000
chr1	171372800	171375200
chr1	171375600	171376000
chr1	171441800	171442000
chr1	171442000	171442800
chr1	171477400	171478000
chr1	171501600	171502600
chr1	171502600	171503000
chr1	172015200	172020200
chr1	172028200	172028400
chr1	172048000	172048200
chr1	172147200	172147400
chr1	172150000	172150400
chr1	172201000	172201400
chr1	172202000	172202600
chr1	172202600	172203400
chr1	172207200	172207600
chr1	172212800	172213800
chr1	172216600	172217000
chr1	172219200	172222800
chr1	172222800	172223200
chr1	172295400	172296400
chr1	172298200	172298600
chr1	172307800	172308200
chr1	172308200	172308600
chr1	172308600	172309400
chr1	172309400	172309800
chr1	172310400	172311200
chr1	172481000	172481200
chr1	172486400	172486600
chr1	172503600	172504400
chr1	172513000	172514200
chr1	172514200	172514400
chr1	172520200	172520600
chr1	172524800	172525600
chr1	172629600	172630400
chr1	172711200	172711400
chr1	172711400	172712400
chr1	173349600	173349800
chr1	174654600	174655000
chr1	174674800	174675000
chr1	175035000	175035600
chr1	175039600	175040000
chr1	175080000	175080600
chr1	176092000	176092200
chr1	176092400	176092600
chr1	176801400	176801800
chr1	176934000	176934600
chr1	176993800	176995600
chr1	176996800	176997400
chr1	177014600	177015000
chr1	177447400	177447800
chr1	177479000	177479400
chr1	177518200	177518600
chr1	178317000	178317200
chr1	178320400	178321600
chr1	178333800	178335600
chr1	178368400	178368600
chr1	178400600	178401000
chr1	178407000	178407200
chr1	178553000	178553600
chr1	178567000	178570800
chr1	178584800	178586400
chr1	178634400	178634800
chr1	178662600	178663000
chr1	178663800	178664600
chr1	178744400	178744800
chr1	178797600	178798400
chr1	178800200	178801600
chr1	178935600	178936800
chr1	178952400	178953200
chr1	178978400	178979200
chr1	179041200	179042800
chr1	179042800	179043000
chr1	179057800	179063200
chr1	179064800	179065000
chr1	179065200	179065400
chr1	179081000	179081400
chr1	179082400	179083600
chr1	179086800	179089200
chr1	179094600	179098600
chr1	179103400	179104200
chr1	179106200	179109400
chr1	179126200	179126800
chr1	179126800	179127000
chr1	179136400	179137200
chr1	179140800	179142200
chr1	179142600	179148400
chr1	179177400	179178200
chr1	179196800	179199200
chr1	179199200	179199600
chr1	179201600	179202800
chr1	179202800	179203600
chr1	179203600	179203800
chr1	179212200	179213000
chr1	179232200	179232600
chr1	179261600	179262000
chr1	179295600	179296200
chr1	179361200	179361400
chr1	179361400	179363000
chr1	179426400	179426800
chr1	179426800	179428400
chr1	179428400	179429000
chr1	179429000	179429400
chr1	179446000	179447400
chr1	179454600	179455000
chr1	179455800	179456200
chr1	179457000	179459800
chr1	179473800	179475400
chr1	179804400	179804600
chr1	179865800	179866800
chr1	179940200	179940600
chr1	179940600	179941000
chr1	179977200	179978000
chr1	180138800	180139600
chr1	180283600	180284800
chr1	180285800	180286800
chr1	180312600	180313200
chr1	180328600	180329400
chr1	180364600	180364800
chr1	180366000	180366200
chr1	180376200	180377600
chr1	180388200	180389400
chr1	180402200	180405600
chr1	180407600	180408000
chr1	180433600	180433800
chr1	180458000	180458400
chr1	180520000	180520800
chr1	180541400	180542000
chr1	180639600	180639800
chr1	180777000	180777200
chr1	180810400	180810800
chr1	180815400	180815800
chr1	180847400	180847800
chr1	180849000	180849800
chr1	180888200	180888600
chr1	180889000	180889400
chr1	180911400	180912000
chr1	180913000	180914400
chr1	180944800	180945200
chr1	180946000	180946400
chr1	180953800	180954600
chr1	181255800	181256000
chr1	181257400	181258200
chr1	181446200	181446400
chr1	181534600	181535600
chr1	182027200	182027600
chr1	182053000	182053800
chr1	182081600	182082800
chr1	182088400	182090800
chr1	182092000	182092800
chr1	182094800	182095800
chr1	182101800	182103000
chr1	182110600	182111200
chr1	182490200	182490400
chr1	182504000	182504400
chr1	182519400	182520000
chr1	182520400	182521800
chr1	182669800	182671600
chr1	182678800	182679600
chr1	182792800	182793200
chr1	182868800	182869200
chr1	182908000	182909200
chr1	182983800	182984000
chr1	182986000	182986600
chr1	182986600	182987000
chr1	182987000	182987200
chr1	183048800	183049200
chr1	183101800	183103000
chr1	183117200	183118800
chr1	183126600	183127400
chr1	183127400	183127800
chr1	183127800	183128200
chr1	183140400	183142000
chr1	183163800	183165400
chr1	183167600	183168800
chr1	183169400	183169800
chr1	183183000	183183400
chr1	183187600	183191600
chr1	183193600	183194000
chr1	183194600	183195400
chr1	183547400	183547600
chr1	183611600	183613200
chr1	183680200	183680600
chr1	183783400	183784000
chr1	183917000	183917600
chr1	184041000	184042600
chr1	184045400	184046400
chr1	184244800	184245400
chr1	184644600	184645200
chr1	184871800	184872200
chr1	185183800	185184200
chr1	185200600	185201200
chr1	185229400	185230400
chr1	185471600	185472000
chr1	185472000	185472400
chr1	185472400	185473000
chr1	185481600	185481800
chr1	185482600	185483200
chr1	185534200	185535600
chr1	185546400	185547000
chr1	185547000	185547200
chr1	185559200	185560000
chr1	185670600	185671000
chr1	185672400	185673200
chr1	185681600	185682200
chr1	185682200	185683200
chr1	185741200	185742000
chr1	185807400	185807800
chr1	185898000	185899400
chr1	186053800	186054200
chr1	186145000	186146000
chr1	186163000	186163800
chr1	186183200	186183400
chr1	186223200	186224600
chr1	186237200	186238600
chr1	186255600	186256800
chr1	186257400	186257800
chr1	186264800	186265200
chr1	186358200	186358600
chr1	186380000	186380400
chr1	186408800	186410400
chr1	186412600	186414400
chr1	186448600	186450000
chr1	186507800	186508800
chr1	186546400	186547200
chr1	186609600	186610600
chr1	186695200	186695600
chr1	186695600	186696400
chr1	187017000	187017400
chr1	187300400	187301000
chr1	187662000	187662200
chr1	188595800	188596200
chr1	188660200	188660400
chr1	188773400	188773800
chr1	188830600	188831000
chr1	189402000	189402200
chr1	189402800	189403800
chr1	189618600	189619800
chr1	189706600	189708000
chr1	189726200	189727200
chr1	189731400	189732400
chr1	189754800	189755400
chr1	189756000	189757400
chr1	189800000	189800600
chr1	189814600	189814800
chr1	189814800	189815400
chr1	189816800	189819200
chr1	189830400	189831400
chr1	189854200	189855000
chr1	189860600	189861600
chr1	189867200	189867600
chr1	190532600	190533600
chr1	190669200	190669600
chr1	191261800	191262200
chr1	191325400	191325600
chr1	191353000	191353200
chr1	191353200	191354400
chr1	191420600	191421200
chr1	191461600	191462000
chr1	191462400	191462600
chr1	191528200	191528400
chr1	191853000	191853400
chr1	191974400	191975400
chr1	191980800	191982400
chr1	192054200	192054600
chr1	192070000	192070800
chr1	192444000	192445600
chr1	192730200	192731000
chr1	192735600	192737000
chr1	192745200	192745600
chr1	192769800	192770000
chr1	192771600	192772000
chr1	192778200	192780000
chr1	192785000	192787800
chr1	192788600	192793800
chr1	192795200	192795600
chr1	192795600	192801000
chr1	192805000	192808000
chr1	192814200	192816400
chr1	192821800	192824600
chr1	192828400	192829400
chr1	192830200	192831400
chr1	192841600	192842000
chr1	192850800	192851000
chr1	192856600	192856800
chr1	192861200	192862200
chr1	193130800	193131000
chr1	193139800	193140200
chr1	193140800	193141600
chr1	193141600	193143200
chr1	193156200	193157600
chr1	193188000	193188200
chr1	193188200	193190800
chr1	193227000	193227400
chr1	193315800	193316000
chr1	193370600	193371000
chr1	193381600	193382000
chr1	193383400	193383600
chr1	193419400	193419800
chr1	193449200	193450600
chr1	193497000	193497400
chr1	193510600	193511000
chr1	193512400	193512800
chr1	193512800	193513400
chr1	193513400	193515400
chr1	193515400	193515800
chr1	193515800	193519600
chr1	193522400	193522800
chr1	193526600	193527200
chr1	193527200	193527400
chr1	193538800	193540200
chr1	193550200	193551800
chr1	193567400	193569600
chr1	193587400	193589200
chr1	193590400	193591200
chr1	194231200	194232000
chr1	194425800	194426800
chr1	194745000	194746600
chr1	194879400	194879600
chr1	194879600	194879800
chr1	194879800	194880200
chr1	194929400	194931000
chr1	194945200	194945600
chr10	3508000	3508400
chr10	3633600	3634400
chr10	3696200	3697400
chr10	3729800	3731200
chr10	3739800	3740000
chr10	3851400	3852800
chr10	3858000	3859200
chr10	3863200	3863600
chr10	3891400	3892800
chr10	3933000	3933400
chr10	3941000	3942400
chr10	4005400	4005800
chr10	4005800	4006200
chr10	4006200	4007000
chr10	4079000	4080200
chr10	4080200	4080600
chr10	4105800	4106800
chr10	4107400	4108400
chr10	4116800	4117600
chr10	4126200	4126800
chr10	4128400	4129000
chr10	4325200	4325600
chr10	4338800	4339000
chr10	4341000	4341400
chr10	5208000	5208800
chr10	5234000	5236000
chr10	5289800	5290200
chr10	5309200	5310800
chr10	5806800	5807000
chr10	6915800	6917200
chr10	7052400	7053000
chr10	7077000	7077800
chr10	7117800	7119000
[truncated: 26,781 more rows]
