# Supplementary material for: Integration of multimodal data in the developing tooth reveals candidate regulatory loci driving human odontogenic phenotypes
Source: Front Dent Med. Author manuscript; Available in PMC 2023 Apr 6. (PMC10078798; doi:10.3389/fdmed.2022.1009264)
Supplement: Table S1 [file NIHMS1880454-supplement-Table_S1.xlsx]

## Sheet: Sheet1
Odontogenesis SNPs
rs7924176
rs12424086
rs4491709
rs2281845
rs6568401
rs7924176
rs4937076
rs12229918
rs17101923
rs17563
rs1994969
rs412000
rs8080944
rs11796357
rs1956529
rs4844096
rs8079702
rs9674544
rs5936487
rs8079702
rs10506525
rs10932688
rs1799922
rs10740993
rs7924176
rs12229918
rs17101923
rs9316505
rs997154
rs1994969
rs8080944
rs11796357
